# Supplementary material for: High-Throughput Screening of a Promoter Library Reveals New Persister Mechanisms in Escherichia Coli
Source: Microbiol Spectr. 2022 Feb 23;10(1):e02253-21. doi: 10.1128/spectrum.02253-21 (PMC8865558; doi:10.1128/spectrum.02253-21)
Supplement: SUPPLEMENTAL FILE 2 — Supplemental material. Download SPECTRUM02253-21_Supp_2_seq5.xlsx, XLSX file, 1.2 MB [file spectrum02253-21_supp_2_seq5.xlsx]

## Sheet: Raw Data
High-throughput screening of the Escherichia coli promoter library.
A library of E. coli MG1655 strains with promoter reporters was treated in the early stationary phase with ampicillin (200 µg/ml), ofloxacin (5 µg/ml), or gentamicin (50 µg/ml) for 5 h or left untreated. GFP was measured at the designated times (h).
						Untreated														Ampicillin Treatment														Ofloxacin Treatment														Gentamicin Treatment
Plate_Number	Well	Promoter_Name	t=2	t=3	t=4	t=5	t=6	t=7	t=8	t=9	t=10			Plate_Number	Well	Promoter_Name	t=2	t=3	t=4	t=5	t=6	t=7	t=8	t=9	t=10			Plate_Number	Well	Promoter_Name	t=2	t=3	t=4	t=5	t=6	t=7	t=8	t=9	t=10			Plate_Number	Well	Promoter_Name	t=2	t=3	t=4	t=5	t=6
AZ01	A1	rihC	12.98	11.13	10.77	10.88	10.88	11.01	10.85	10.87	11.14			AZ01	A1	rihC	12.89	10.92	11.15	10.32	10.54	10.91	11.96	13.46	15.93			AZ01	A1	rihC	14.29	11.29	10.93	10.63	10.8	11.33	12.02	12.27	12.45			AZ01	A1	rihC	13.13	11.12	10.62	10.47	10.32
AZ01	A2	yabP	14.14	10.89	9.99	9.728	9.746	9.903	9.783	9.759	10.17			AZ01	A2	yabP	13.24	10.96	10.65	9.806	10.05	11.18	15.29	17.94	19.52			AZ01	A2	yabP	14.79	11.14	10.32	10.03	9.86	9.966	10.31	10.43	10.8			AZ01	A2	yabP	13.65	10.93	10.14	9.786	10.05
AZ01	A3	yabI	15.76	11.44	11.02	10.72	10.91	11.24	11.01	11.18	11.42			AZ01	A3	yabI	14.41	11.67	11.09	10.61	10.95	12.06	16.03	19.15	21.04			AZ01	A3	yabI	14.51	11.62	10.91	10.82	10.73	11	11.63	11.87	12.21			AZ01	A3	yabI	14.51	11.44	10.77	10.85	10.64
AZ01	A4	ilvI	13.7	10.9	10.54	10.09	9.932	10.35	10.11	10.05	10.28			AZ01	A4	ilvI	14.05	11.14	10.45	10.22	9.847	10.71	14.09	16.76	18.45			AZ01	A4	ilvI	13.78	10.57	10.28	9.856	9.928	10.2	10.6	10.81	10.98			AZ01	A4	ilvI	14.6	11.31	10.29	10.37	9.899
AZ01	A5	secM	16.93	16.4	20.17	23.35	24.93	27.45	27.03	27.71	28.91			AZ01	A5	secM	16.81	16.09	18.84	21.43	25.41	28.69	35.01	38.47	41.13			AZ01	A5	secM	16.62	16.03	18.06	21.9	27.59	30	34.07	36.07	36.86			AZ01	A5	secM	16.77	16.29	18.06	22.03	24.96
AZ01	A6	yacL	15.57	11.82	11.66	12	12.6	13.39	13.25	13.43	13.95			AZ01	A6	yacL	14.45	11.1	11.27	11.38	12.76	14.7	19.27	21.84	23.64			AZ01	A6	yacL	14.46	11.38	11.16	11.99	12.86	14.42	16.38	17.18	17.72			AZ01	A6	yacL	14.16	11.41	10.89	11.55	12.1
AZ01	A7	proB	15.46	12.27	12.69	13.17	13.6	14.37	14.21	14.51	15.2			AZ01	A7	proB	13.74	12.12	12.83	12.84	14.07	15.5	19.03	22.73	25.65			AZ01	A7	proB	14.84	12.24	12.16	13.34	13.67	13.95	14.91	15.46	15.88			AZ01	A7	proB	13.99	12.41	12.4	13.1	13.37
AZ01	A8	aroL	15.24	11.87	12.3	13.63	15.18	17.25	17	17.39	18.13			AZ01	A8	aroL	15.86	12.41	11.89	12.55	13.3	15.61	19.84	22.8	25			AZ01	A8	aroL	14.95	12.18	11.84	12.62	15.69	19.48	23.33	24.8	25.24			AZ01	A8	aroL	14.16	12.17	12.24	12.43	13.19
AZ01	A9	serC	15.65	12.45	13.49	15.11	15.92	17.34	16.95	17.4	18.14			AZ01	A9	serC	15.73	12.5	12.48	13.85	15.84	18.04	22.83	26.76	30.1			AZ01	A9	serC	17.3	12.18	11.96	13.92	14.75	14.9	15.52	16.25	16.54			AZ01	A9	serC	14.47	12.46	12.54	13.94	14.95
AZ01	A10	cysB	14.54	11.97	12.39	13.13	13.51	14.53	14.35	14.42	14.95			AZ01	A10	cysB	14.93	12.21	12.87	13.23	14.84	16.86	19.87	22.86	25.43			AZ01	A10	cysB	16.36	12.5	12.76	13.6	14.54	15.21	16.37	17.15	17.51			AZ01	A10	cysB	15.99	12.61	12.41	13.4	14.16
AZ01	A11	aroH	14.92	11.67	11.53	12.3	12.58	13.25	13.03	13.34	13.61			AZ01	A11	aroH	15.87	11.85	11.81	11.49	12.78	15.46	20.44	23.93	25.72			AZ01	A11	aroH	14.64	11.49	11.63	11.7	12.62	13.14	14	14.74	14.91			AZ01	A11	aroH	15.15	11.99	11.53	11.99	12.32
AZ01	A12	Empty	14.59	14.45	14.26	14.18	14.43	14.28	14.31	14.32	14.28			AZ01	A12	Empty	14.61	14.52	14.79	14.49	14.16	13.66	14.12	13.94	14.05			AZ01	A12	Empty	15.36	14.35	14.57	14.63	14.56	14.37	14.17	14.18	14.15			AZ01	A12	Empty	14.45	14.26	14.59	14.72	14.42
AZ01	B1	hisL	21.48	32.05	52.17	71.25	81.51	95.76	96.41	100.5	108			AZ01	B1	hisL	22.1	31.06	47.33	61.14	80.7	87.71	110.6	122.9	131.7			AZ01	B1	hisL	20.23	25.83	37.63	56.96	72.4	71.1	74.46	77.5	78.91			AZ01	B1	hisL	20.4	27.62	39.66	61.45	72.95
AZ01	B2	cysK	14.82	11.74	12.65	14.22	15.98	18.29	18.72	18.91	20.13			AZ01	B2	cysK	13.48	11.75	12.36	13.27	16.25	17.57	21.9	26.13	28.84			AZ01	B2	cysK	14.89	11.57	11.72	13.33	19.36	24.04	30.56	31.81	32.49			AZ01	B2	cysK	14.25	11.95	11.61	14.07	14.85
AZ01	B3	pheL	15.9	13.13	15.2	18.52	21	24.54	25.31	27.32	30.35			AZ01	B3	pheL	14.76	13.22	14.27	16.35	21.26	25.19	30.38	32.98	35.14			AZ01	B3	pheL	14.97	12.91	13.08	15.7	17.57	17.72	18.61	18.87	19.31			AZ01	B3	pheL	15.66	13.08	12.86	15.23	16.97
AZ01	B4	dapF	14.09	12.86	15.42	18.13	19.65	21.74	21.74	22.17	23.22			AZ01	B4	dapF	14.71	12.77	13.69	15.54	18.49	20.45	26.1	29.55	32.33			AZ01	B4	dapF	13.69	12.8	14.18	16.35	18.54	19.38	21.28	22.06	22.44			AZ01	B4	dapF	14.36	12.79	13.24	15.99	16.94
AZ01	B5	tyrB	14.46	11.51	10.89	10.59	10.65	10.84	10.79	10.66	10.79			AZ01	B5	tyrB	13.67	11.25	10.55	10.77	10.96	13	16.66	18.15	18.97			AZ01	B5	tyrB	13.61	11.06	10.45	10.82	10.26	10.49	10.99	11.21	11.41			AZ01	B5	tyrB	14.39	11.34	10.45	10.69	10.04
AZ01	B6	cueO	17.17	11.34	10.66	10.11	10.2	10.64	10.7	10.83	11.26			AZ01	B6	cueO	13.75	11.02	10.38	10.55	10.59	11.31	14.08	17.15	20.05			AZ01	B6	cueO	13.71	11.11	10.41	10.74	10.34	10.43	10.91	11.08	11.34			AZ01	B6	cueO	14.08	11.13	10.28	10.72	10.39
AZ01	B7	argA	16.16	11.53	10.75	10.39	10.62	10.83	10.7	10.99	11.12			AZ01	B7	argA	14.2	11.22	10.42	10.48	10.37	11.59	15.48	18.89	20.78			AZ01	B7	argA	14.6	11.12	10.47	10.57	10.09	10.43	10.87	11.07	11.38			AZ01	B7	argA	13.89	11.18	10.67	10.86	10.22
AZ01	B8	lysR	15.71	11.59	11.43	11.67	12.11	12.78	12.56	12.62	13.2			AZ01	B8	lysR	15.44	12.03	11.17	11.33	12.33	14.01	18.19	21.01	22.99			AZ01	B8	lysR	14.99	11.72	11.01	11.59	11.68	11.9	12.5	12.76	12.98			AZ01	B8	lysR	14.23	11.4	11.02	11.93	11.68
AZ01	B9	metC	16.08	10.94	10.35	10.03	10.1	10.29	10.16	10.24	10.81			AZ01	B9	metC	14.89	11.18	10.28	10.3	10.2	11.55	15.06	18.35	20.21			AZ01	B9	metC	15.6	11.2	9.959	10.21	9.858	10.11	10.46	10.74	11.11			AZ01	B9	metC	13.87	10.81	10.11	10.46	9.841
AZ01	B10	ygjG	16.05	11.64	11.37	12.89	15.72	19.83	21.39	24.5	28.39			AZ01	B10	ygjG	15.23	12	11.13	11.72	15.82	18.63	23.2	26.61	29.69			AZ01	B10	ygjG	16.53	11.85	10.89	11.63	13.53	13.68	14.42	14.69	14.86			AZ01	B10	ygjG	15.96	11.98	11.28	11.89	12.74
AZ01	B11	argG	14.08	10.5	9.646	9.595	9.399	9.735	9.659	9.717	10.06			AZ01	B11	argG	13.27	10.82	10.25	9.606	10.27	11.13	13.55	16.32	18.54			AZ01	B11	argG	12.87	10.48	9.874	9.815	9.668	9.907	10.37	10.37	10.64			AZ01	B11	argG	13.8	11.02	10.35	10.26	9.964
AZ01	B12	asnA	13.25	10.6	10.33	10.7	10.54	10.89	10.65	10.73	10.91			AZ01	B12	asnA	12.89	10.65	10.75	10.77	11.23	12.18	15.31	18.18	20.53			AZ01	B12	asnA	12.87	10.8	10.64	11.11	11.31	11.46	11.9	12.4	12.65			AZ01	B12	asnA	13.68	11.18	10.6	11.12	11.16
AZ01	C1	ilvL	20.59	30.27	52.31	74.56	87.02	101.7	102.3	106.7	112			AZ01	C1	ilvL	21.29	27.52	41.24	53.52	75.85	85.33	108.8	121.8	132.4			AZ01	C1	ilvL	18.85	22.55	31.39	47.74	58.1	57.07	60.2	63.16	64.06			AZ01	C1	ilvL	19.29	23.25	29.74	44.42	54.58
AZ01	C2	ilvC	13.63	10.84	10.95	11.13	11.14	11.61	11.33	11.47	11.7			AZ01	C2	ilvC	12.94	11.1	10.97	10.69	11.31	12.03	14.15	16.7	18.81			AZ01	C2	ilvC	14.05	11.55	10.96	11.25	11.12	11.29	11.9	12.05	12.05			AZ01	C2	ilvC	13.31	11.27	10.78	11.09	11.03
AZ01	C3	serA	15.56	12.83	14.24	17.76	20.51	24.2	24.9	27.06	29.69			AZ01	C3	serA	14.96	12.84	13.22	14.86	20.43	23.33	29.29	33.21	36.13			AZ01	C3	serA	15.09	12.94	12.88	14.43	16.31	16.57	17.41	18.12	18.56			AZ01	C3	serA	15.08	12.92	12.72	15.12	16.67
AZ01	C4	metE	13.77	10.75	10.21	9.863	9.771	9.782	9.554	9.567	9.63			AZ01	C4	metE	14.26	11.1	10.31	10.21	9.993	10.96	13.92	16.14	17.78			AZ01	C4	metE	13.3	10.8	10.28	10.3	9.631	9.815	10.12	10.37	10.71			AZ01	C4	metE	13.92	11.04	10.33	10.44	9.885
AZ01	C5	metB	15.32	11.78	10.96	10.63	10.56	10.95	10.77	10.79	10.9			AZ01	C5	metB	13.83	11.35	10.47	10.46	10.7	12.09	15.8	18.02	19.55			AZ01	C5	metB	13.81	11.54	10.8	10.84	10.49	10.88	11.27	11.42	11.54			AZ01	C5	metB	14.14	11.46	10.68	10.81	9.994
AZ01	C6	argC	14.03	10.71	10.22	9.967	9.93	10.31	10.06	10.12	10.4			AZ01	C6	argC	12.94	10.76	10.08	10.23	9.879	10.21	12.09	14.24	16.45			AZ01	C6	argC	13.7	11.1	10.64	10.63	10.09	10.42	10.84	10.92	11.07			AZ01	C6	argC	13.63	11.02	10.47	10.68	9.631
AZ01	C7	metA	15.11	11.56	11.08	11.2	11.29	11.65	11.37	11.38	11.65			AZ01	C7	metA	14.33	11.44	10.75	11.05	11.08	12.29	15.78	18.24	20.23			AZ01	C7	metA	13.95	11.53	11.09	11.27	10.98	11.31	11.73	11.95	12.16			AZ01	C7	metA	13.39	11.36	10.84	11.45	11.12
AZ01	C8	serB	14.78	11.26	10.93	10.86	11.14	11.66	11.51	11.62	12.01			AZ01	C8	serB	13.9	11.32	10.79	10.92	11.13	12.39	15.55	18.26	20.29			AZ01	C8	serB	14.47	11.55	10.87	10.98	10.73	11.17	11.65	11.93	12.04			AZ01	C8	serB	13.76	11.36	10.77	11.19	10.84
AZ01	C9	trpR	15.52	11.92	12.4	13	14.32	15.64	15.6	15.9	16.41			AZ01	C9	trpR	14.86	12.05	11.85	12.49	13.4	15.28	19.11	22.15	24.93			AZ01	C9	trpR	16.14	12.13	11.52	12.31	13.49	15.63	17.38	18.14	18.53			AZ01	C9	trpR	15.15	12.3	11.96	12.93	12.78
AZ01	C10	U139	14.84	10.67	10.09	9.705	9.737	9.754	9.696	9.624	9.842			AZ01	C10	U139	14.22	11.31	10.19	10.23	10.06	11.51	14.83	17.62	19.55			AZ01	C10	U139	14.68	11.31	10.27	10.33	9.825	10.01	10.37	10.58	10.8			AZ01	C10	U139	14.61	11.29	10.64	10.64	9.865
AZ01	C11	pheS	14.12	10.48	10.07	9.597	9.572	9.762	9.716	9.572	9.89			AZ01	C11	pheS	13.74	10.59	10	10.16	9.957	11.35	14.68	17.63	19.58			AZ01	C11	pheS	14.53	11.06	10.18	10.24	9.817	10.1	10.57	10.81	11.08			AZ01	C11	pheS	14.89	11.5	10.71	10.69	9.604
AZ01	C12	ybgS	13.49	10.62	10.18	10.12	10.55	11.03	11.27	11.46	12.18			AZ01	C12	ybgS	13.02	10.75	10.42	10.08	10.99	12.63	15.89	19.27	22.12			AZ01	C12	ybgS	12.96	10.7	10.43	10.31	10.89	11.19	11.68	11.9	12.15			AZ01	C12	ybgS	14.52	11.73	10.81	10.76	10.91
AZ01	D1	amiC	13.85	12	12.6	13.91	14.48	15.66	15.59	15.86	16.26			AZ01	D1	amiC	13.95	11.8	12.63	12.59	13.96	14.89	18.01	21.25	23.61			AZ01	D1	amiC	14.95	12.01	11.66	12.77	13.91	14.7	15.7	16.46	16.73			AZ01	D1	amiC	14.42	12.23	11.82	12.87	12.97
AZ01	D2	lysA	14.24	10.99	10.57	9.962	10.04	10.44	10.42	10.61	10.82			AZ01	D2	lysA	13.62	10.78	10.25	10.37	10.34	11.56	15.55	17.78	19.37			AZ01	D2	lysA	14.81	11.03	10.26	10.31	9.898	10.25	10.66	10.71	10.95			AZ01	D2	lysA	14.26	11.08	10.31	10.54	9.589
AZ01	D3	b3007	16.34	12.86	12.68	12.91	13.64	15.18	15.84	16.91	18.23			AZ01	D3	b3007	16.41	13.16	12.53	12.7	13.69	15.66	20.72	24.09	27.06			AZ01	D3	b3007	16.97	13.25	12.46	12.62	14.04	14.97	17.39	18.6	19.39			AZ01	D3	b3007	16.23	13.29	12.45	12.96	13.04
AZ01	D4	aer	14.23	11.16	11.22	11.44	12.12	12.85	13.12	13.27	13.77			AZ01	D4	aer	14.25	11.23	10.76	11.19	12.2	13.75	17.45	20.57	23.05			AZ01	D4	aer	14.89	11.35	10.8	11.34	11.87	12.25	13.24	13.74	13.9			AZ01	D4	aer	14.33	11.55	10.89	11.57	11.29
AZ01	D5	asnC	14.69	10.99	10.48	10.34	10.39	10.86	10.8	11.01	11.24			AZ01	D5	asnC	14.97	11.38	10.51	10.48	10.47	11.44	14.5	17.5	19.27			AZ01	D5	asnC	15.89	11.33	10.28	10.44	10.21	10.63	10.92	11.08	11.25			AZ01	D5	asnC	14.98	11.75	10.84	10.54	10.06
AZ01	D6	yifB	14.91	10.92	10.08	9.71	9.824	9.951	9.812	9.815	10.06			AZ01	D6	yifB	13.57	10.47	9.873	9.974	9.782	10.82	14.29	17.09	19.22			AZ01	D6	yifB	14.75	11.15	10.09	10.1	9.605	9.787	10.27	10.4	10.66			AZ01	D6	yifB	13.58	10.89	10.09	10.28	9.73
AZ01	D7	ilvY	15.87	11.87	11.43	11.65	12.02	12.57	12.62	12.62	12.92			AZ01	D7	ilvY	14.83	11.76	10.93	11.24	11.76	13.04	16.28	19.04	21.17			AZ01	D7	ilvY	15.47	11.52	10.87	11.25	11.84	12.77	13.81	14.17	14.34			AZ01	D7	ilvY	14.33	11.9	11.21	11.76	11.44
AZ01	D8	metR	15.1	11.09	10.78	10.69	10.75	11.06	11.06	11.11	11.38			AZ01	D8	metR	16.66	12.37	10.85	10.77	11.04	12.39	15.99	18.53	20.33			AZ01	D8	metR	16.45	11.86	10.95	10.93	10.59	11	11.29	11.64	11.74			AZ01	D8	metR	15.1	11.81	11	11.17	10.72
AZ01	D9	metJ	14.64	11.38	11.9	12.57	13.34	14.37	14.73	15.57	16.86			AZ01	D9	metJ	15.27	12.27	11.73	12.37	13.49	14.85	18.08	21.15	23.77			AZ01	D9	metJ	15.71	11.82	11.33	12.24	13.76	15.3	17.48	18.21	18.75			AZ01	D9	metJ	14.79	12.05	11.88	12.78	12.94
AZ01	D10	argE	14.32	10.49	9.884	9.264	9.228	9.421	9.092	9.188	9.293			AZ01	D10	argE	15.35	11.64	10.14	10.15	9.972	10.68	12.69	15.38	17.08			AZ01	D10	argE	15.35	11.21	10.17	10.02	9.649	9.999	10.08	10.2	10.39			AZ01	D10	argE	14.66	11.46	10.51	10.36	9.602
AZ01	D11	yjaB	14.19	10.48	10.45	10.36	10.37	10.69	10.62	10.7	10.88			AZ01	D11	yjaB	12.81	10.53	10.32	10.13	10.41	11.32	14.08	16.55	18.99			AZ01	D11	yjaB	13.88	10.88	10.09	10.47	10.27	10.79	11.27	11.52	11.73			AZ01	D11	yjaB	13.98	11.26	10.51	10.91	10.27
AZ01	D12	ytjB	14.51	11.45	12.05	12.63	13.17	14.04	14.21	14.58	15.1			AZ01	D12	ytjB	14.34	11.75	11.89	12.41	13.16	14.52	18.03	21.58	23.99			AZ01	D12	ytjB	13.89	11.52	11.67	12.57	12.93	13.3	14.11	14.81	15.14			AZ01	D12	ytjB	14.38	11.86	11.67	12.51	12.9
AZ01	E1	argI	12.62	10.65	9.96	10	10.01	10.46	10.49	10.51	10.73			AZ01	E1	argI	11.98	10.38	10.6	9.932	10.1	10.2	10.94	11.77	13.62			AZ01	E1	argI	13.75	11.08	10.53	10.54	10.12	10.28	10.77	10.99	11.26			AZ01	E1	argI	13.82	11.29	10.4	10.65	9.871
AZ01	E2	yaaA	14.01	10.89	10.86	10.52	10.55	10.94	10.62	10.94	11.44			AZ01	E2	yaaA	13.39	10.97	10.65	10.71	10.45	11.33	14.4	17.11	19.32			AZ01	E2	yaaA	14.29	11.29	10.76	10.82	10.68	10.81	11.22	11.5	11.76			AZ01	E2	yaaA	14.03	11.25	10.62	10.92	10.26
AZ01	E3	yaaH	16.21	13.02	13.65	15.62	17.89	21.35	22.89	24.68	27.3			AZ01	E3	yaaH	16.3	13.2	12.96	13.66	17.12	20.53	26.28	29.41	31.59			AZ01	E3	yaaH	16.59	13.55	12.97	13.98	15.32	15.78	17.45	18.45	18.6			AZ01	E3	yaaH	16.12	13.52	12.87	14	15.35
AZ01	E4	yaaI	14.08	10.84	10.13	9.621	9.579	9.644	9.56	9.632	9.723			AZ01	E4	yaaI	13.52	10.84	10.11	10.13	9.666	10.36	12.52	14.95	16.96			AZ01	E4	yaaI	14.05	10.59	10.03	10.07	9.805	10.26	10.68	10.91	11.06			AZ01	E4	yaaI	14.07	11.08	10.33	10.32	9.543
AZ01	E5	yacH	15.13	11.2	10.33	9.741	9.673	10.04	10.08	10.03	10.28			AZ01	E5	yacH	14.8	11.53	10.61	10.19	10.15	11.5	15.41	17.75	19.39			AZ01	E5	yacH	15.32	11.5	10.35	10.28	9.837	10.12	10.43	10.48	10.63			AZ01	E5	yacH	14.74	11.62	10.78	10.46	9.872
AZ01	E6	argF	14.3	10.58	10.14	9.869	9.753	10.13	10.16	10.1	10.36			AZ01	E6	argF	13.01	10.97	10.24	10.26	9.828	10.52	12.81	15.26	17.41			AZ01	E6	argF	13.98	11.27	10.39	10.46	9.522	9.979	10.35	10.57	10.74			AZ01	E6	argF	13.27	10.99	10.31	10.52	10.07
AZ01	E7	aspC	15.39	11.59	11.23	11.41	11.7	12.38	12.4	12.56	12.81			AZ01	E7	aspC	15.22	12.21	11.18	11.17	11.77	12.88	15.45	18.32	20.84			AZ01	E7	aspC	15.12	11.89	11.19	11.33	11.83	12.56	13.44	13.65	14.12			AZ01	E7	aspC	13.98	11.67	11.21	11.77	11.57
AZ01	E8	wrbA	15.38	12.57	13.07	17.91	23.69	31.5	34.8	40.56	47.12			AZ01	E8	wrbA	16.32	13.8	12.74	12.84	23.26	29.39	36.83	42.27	45.99			AZ01	E8	wrbA	16.34	13.24	12.69	14.69	18.73	18.85	19.34	19.87	20.26			AZ01	E8	wrbA	15.72	13.57	14.02	16.61	21.18
AZ01	E9	prmB	14.07	10.45	9.923	9.31	9.124	9.187	8.958	8.899	9.071			AZ01	E9	prmB	13.53	11.01	10.13	10.2	9.77	10.32	12.05	13.94	16.2			AZ01	E9	prmB	14.51	10.88	9.868	9.956	9.632	9.769	9.985	10.25	10.34			AZ01	E9	prmB	13.51	11.2	10.44	10.34	9.585
AZ01	E10	cysP	14.28	10.65	11.29	13.12	13.84	14.9	14.76	14.77	15.32			AZ01	E10	cysP	14.37	11.66	10.84	11.63	13.51	14.93	17.62	20.59	22.89			AZ01	E10	cysP	14.63	11.07	10.6	12.58	13.48	14.3	15.49	15.93	15.96			AZ01	E10	cysP	14.53	11.38	10.93	11.9	12.35
AZ01	E11	dapA	15.83	14.59	18.57	22.1	23.74	26	25.68	26.66	27.8			AZ01	E11	dapA	16.03	14.83	16.77	19.47	22.94	25.79	31.78	36.12	39.16			AZ01	E11	dapA	16.7	14.62	15.66	19.21	21.77	22.51	24.02	25.01	25.84			AZ01	E11	dapA	16.32	15.24	16.07	20.18	21.49
AZ01	E12	glyA	14.1	12.36	13.98	15.94	17.78	19.68	19.96	21.11	22.53			AZ01	E12	glyA	14.14	13.31	15.14	16.08	18.91	21.73	26.3	30.99	34.75			AZ01	E12	glyA	14.4	13.2	14.57	16.03	19.44	23.37	29.62	32.3	33.61			AZ01	E12	glyA	14.61	13.42	14.65	16.34	17.87
AZ01	F1	glnB	13.37	11.47	12.2	12.72	13.24	14.17	14.17	14.5	15.18			AZ01	F1	glnB	13.51	11.3	12.35	12.21	13.28	14.18	17.18	20.18	22.74			AZ01	F1	glnB	15.13	11.95	11.68	12.53	12.68	12.9	13.58	13.94	14.2			AZ01	F1	glnB	15.2	12.19	11.73	12.52	12.56
AZ01	F2	aroF	15.24	11.03	10.58	9.873	10.03	10.28	10.25	10.38	10.43			AZ01	F2	aroF	13.88	11.14	10.53	10.43	9.966	10.84	14.38	17.58	19.51			AZ01	F2	aroF	14.4	10.83	10.24	10.47	10.31	10.54	11.11	11.37	11.66			AZ01	F2	aroF	14.37	11.33	10.62	10.8	10.39
AZ01	F3	U66	15.33	10.75	10.27	9.858	9.764	9.84	9.855	9.994	10.09			AZ01	F3	U66	15.21	11.05	9.968	10.08	9.665	10.68	14.28	17.07	18.53			AZ01	F3	U66	16.03	11.5	10.3	10.16	9.78	10.14	10.36	10.53	10.6			AZ01	F3	U66	15.11	11.41	10.41	10.42	9.588
AZ01	F4	serA	15.24	12.72	14.67	18.44	21.55	24.94	25.96	27.33	29.44			AZ01	F4	serA	14.9	13.19	14.18	16.28	20.97	23.99	30.12	35.21	38.88			AZ01	F4	serA	15.42	12.8	13.31	16.67	18.3	18.59	19.63	20.33	20.71			AZ01	F4	serA	15.52	13.49	13.6	16.28	18.41
AZ01	F5	argD	14.9	11.1	10.42	9.892	9.779	9.954	9.625	9.611	9.945			AZ01	F5	argD	14.34	11.31	10.25	10.27	9.939	10.88	13.68	16.44	18.67			AZ01	F5	argD	15.45	11.17	10.3	10.36	9.691	10.09	10.53	10.57	10.81			AZ01	F5	argD	14.86	11.5	10.49	10.65	10.06
AZ01	F6	aroK	17.49	15.69	18.14	21.64	23.97	27.5	28.51	29.87	31.93			AZ01	F6	aroK	16.86	15.99	18.06	20.6	23.97	25.83	31.58	36.6	40.88			AZ01	F6	aroK	17.82	16.19	17.07	20.35	23.27	23.62	25.19	26.07	26.76			AZ01	F6	aroK	17.46	16.57	17.24	20.49	22.43
AZ01	F7	glnL	16	12.53	13.74	17.26	20.77	25.12	26.5	28.31	31.22			AZ01	F7	glnL	16.38	12.87	12.72	13.76	19.17	22.72	28.63	32.56	35.8			AZ01	F7	glnL	16.37	12.77	12.65	14.85	18.92	20.13	21.66	22.59	23.07			AZ01	F7	glnL	15.97	13.09	13.32	15.35	17.15
AZ01	F8	fruL	14.99	11.03	10.09	9.515	9.515	9.631	9.367	9.402	9.529			AZ01	F8	fruL	15.17	11.7	10.37	10.14	9.935	10.93	13.66	16.22	18.17			AZ01	F8	fruL	15.87	11.44	10.13	10.1	9.608	10.09	10.2	10.43	10.58			AZ01	F8	fruL	14.58	11.17	10.48	10.37	9.8
AZ01	F9	lpd	16.65	16.34	20.8	25.53	27.93	30.69	30.57	31.63	32.6			AZ01	F9	lpd	16.24	16.81	20.42	24.01	29.39	33	40.72	45.89	49.77			AZ01	F9	lpd	17.32	16.14	19.19	24.62	43.84	61.35	82.08	89.1	92.19			AZ01	F9	lpd	17.08	16.4	17.83	22.4	26.02
AZ01	F10	wrbA	15.72	12.55	14.25	19.87	26.57	35.61	39.09	43.92	51.57			AZ01	F10	wrbA	15.87	12.84	13.41	15.36	24.16	31.44	39.22	44.25	47.44			AZ01	F10	wrbA	16.53	13	13.2	16.89	21.09	21.37	22.47	23.44	24.15			AZ01	F10	wrbA	16.78	13.46	13.48	16.98	20.72
AZ01	F11	ptsG	16.36	16.43	24.61	28.57	28.71	30.89	29.64	29.97	30.73			AZ01	F11	ptsG	15.92	16.64	21.44	25.87	27.8	30.5	38.24	41.86	44.74			AZ01	F11	ptsG	16.44	16.41	19.65	27.16	28.77	29.1	31.03	32.27	32.84			AZ01	F11	ptsG	16.55	17.84	20.2	26.4	27.87
AZ01	F12	malE	12.55	10.33	9.691	9.717	9.548	9.908	9.844	9.794	9.895			AZ01	F12	malE	12.23	10.6	10.24	9.718	10.04	10.48	12.07	14.75	16.97			AZ01	F12	malE	12.54	10.29	10.05	9.695	9.7	9.974	10.38	10.55	10.68			AZ01	F12	malE	13.75	11.41	10.83	10.1	10.07
AZ01	G1	tktB	12.85	10.3	10.07	9.756	9.925	10.08	9.849	10.14	10.33			AZ01	G1	tktB	12.1	10.35	10.52	9.661	9.934	10.68	13.95	16.39	17.77			AZ01	G1	tktB	14.65	10.95	10.37	10.01	10.05	10.18	10.51	10.85	10.97			AZ01	G1	tktB	14.73	11.56	10.54	10.62	10.38
AZ01	G2	pfkA	14.44	11.46	12.34	13.38	14.45	16.22	16.27	17.02	18.03			AZ01	G2	pfkA	14.33	11.88	12.12	13.15	14.97	16.93	21.82	25.62	28.29			AZ01	G2	pfkA	13.86	11.5	11.81	12.85	14.56	15.28	16.82	17.59	17.96			AZ01	G2	pfkA	13.77	12.02	11.83	13.2	13.94
AZ01	G3	edd	14.06	10.2	9.835	9.571	9.402	9.463	9.444	9.482	9.544			AZ01	G3	edd	13.91	10.97	10.14	10.05	9.808	10.98	14.46	16.36	17.44			AZ01	G3	edd	15.47	11.21	10.04	10.37	9.466	9.76	9.89	10.22	10.26			AZ01	G3	edd	13.94	11.1	10.35	10.34	9.742
AZ01	G4	ylbE	14.31	10.84	10.19	9.654	9.637	9.69	9.62	9.614	9.711			AZ01	G4	ylbE	13.79	11	10.02	9.942	9.633	10.85	14.2	16.51	18.04			AZ01	G4	ylbE	14.48	10.56	9.855	9.979	9.606	9.764	10.2	10.46	10.47			AZ01	G4	ylbE	14.2	11.31	10.57	10.62	9.97
AZ01	G5	ylbF	14.15	10.79	10.11	9.406	9.328	9.381	9.379	9.443	9.688			AZ01	G5	ylbF	13.44	10.73	10.06	10.12	9.535	10.33	12.96	15.5	17.46			AZ01	G5	ylbF	14.41	10.97	9.989	10.29	9.699	9.895	10.26	10.36	10.52			AZ01	G5	ylbF	14.08	11.22	10.53	10.44	9.68
AZ01	G6	renD	13.9	10.49	10.05	9.653	9.839	9.996	9.762	9.553	9.618			AZ01	G6	renD	13.48	10.94	10.1	10.14	9.571	10.13	12.49	15.05	17.07			AZ01	G6	renD	14.5	11.06	10.09	10.18	9.468	9.653	10.17	10.27	10.54			AZ01	G6	renD	13.78	11.13	10.37	10.52	9.854
AZ01	G7	ybcK	14.23	10.6	10.23	9.665	9.477	9.985	9.906	9.844	9.869			AZ01	G7	ybcK	13.67	10.82	10.05	10.27	9.674	10.53	13.48	16.06	17.66			AZ01	G7	ybcK	13.95	10.63	9.803	10.22	9.577	9.884	10.22	10.42	10.58			AZ01	G7	ybcK	13.21	11.06	10.24	10.72	9.621
AZ01	G8	ybcL	13.94	10.86	10.1	9.696	9.702	9.98	9.819	9.884	9.996			AZ01	G8	ybcL	13.36	11.19	10.4	10.13	10.18	11.34	14.17	16.25	17.81			AZ01	G8	ybcL	14.23	10.92	9.777	10.07	9.802	10.13	10.56	10.64	10.73			AZ01	G8	ybcL	13.27	11.19	10.47	10.77	9.942
AZ01	G9	glxK	14.08	10.41	10.11	9.712	9.759	10.13	10.1	10.15	10.57			AZ01	G9	glxK	13.36	10.93	10.43	10.47	10.15	11.14	14.03	16.51	18.79			AZ01	G9	glxK	14.99	10.86	9.842	10.26	10.07	10.48	10.57	10.8	10.88			AZ01	G9	glxK	14.11	11.32	10.51	10.91	9.877
AZ01	G10	flgA	14.29	10.31	9.915	9.578	9.531	9.714	9.656	9.65	9.909			AZ01	G10	flgA	14.27	10.96	10.11	10.12	10.02	11.34	15.07	17.62	19.55			AZ01	G10	flgA	14.72	10.54	9.775	10.21	9.624	10.01	10.42	10.57	10.63			AZ01	G10	flgA	14.42	11.29	10.47	10.53	9.992
AZ01	G11	gnd	14.92	13.06	15.34	17.92	19.85	22.91	23.27	24.86	26.9			AZ01	G11	gnd	14.54	13.1	14.59	16.11	19.54	23.16	28.45	32.06	34.96			AZ01	G11	gnd	15.34	12.91	13.93	16.84	19.55	20.68	22.61	24.12	24.58			AZ01	G11	gnd	15.26	13.72	14.53	17.21	18.02
AZ01	G12	mqo	13.19	12.01	12.33	13.59	14.26	15.42	15.51	15.56	16.07			AZ01	G12	mqo	12.82	12.15	13.49	13.76	15.26	16.25	19.46	22.85	25.35			AZ01	G12	mqo	12.8	12.27	13.32	14.28	15.36	15.91	16.69	17.35	17.73			AZ01	G12	mqo	13.82	12.67	12.56	13.24	13.82
AZ01	H1	lacZ	14.62	16.82	21.93	26.68	28.86	31.22	31.09	31.35	32.28			AZ01	H1	lacZ	14.5	16.62	21.66	22.61	25.56	26.68	31.93	37.31	41.25			AZ01	H1	lacZ	15.04	16.14	19.91	23.14	25.29	24.9	25.86	26.96	27.2			AZ01	H1	lacZ	15.01	16.65	19.11	23.46	25.79
AZ01	H2	eno	13.89	10.42	10.17	9.79	9.69	9.869	9.942	9.851	10.15			AZ01	H2	eno	13.49	10.64	10.31	9.637	9.661	11.1	14.88	16.99	18.55			AZ01	H2	eno	12.62	10.35	10.08	9.825	9.837	9.901	10.27	10.48	10.71			AZ01	H2	eno	12.99	10.91	10.31	9.881	9.414
AZ01	H3	rpiA	15.26	11.59	13.3	14.99	16.6	18.88	19.59	20.62	22.95			AZ01	H3	rpiA	15.24	12.13	13.4	14.13	16.58	19.5	25.25	28.94	31.26			AZ01	H3	rpiA	15.66	12.4	12.83	14.52	18.16	21.59	26.17	28.16	29.03			AZ01	H3	rpiA	14.87	12.8	13.4	14.67	15.54
AZ01	H4	glcB	14.59	10.55	9.877	9.676	9.672	9.666	9.584	9.654	9.854			AZ01	H4	glcB	12.28	10.43	10.26	9.65	9.536	10.17	13.28	15.98	18.11			AZ01	H4	glcB	14.42	10.52	10.02	9.602	9.584	9.884	10.29	10.46	10.56			AZ01	H4	glcB	14.75	11.13	10.28	10.32	9.565
AZ01	H5	rpe	13.66	10.3	10.12	9.712	9.643	9.91	9.746	9.842	10.05			AZ01	H5	rpe	13.38	10.59	10.19	9.886	9.773	10.61	14.24	16.77	18.33			AZ01	H5	rpe	14.11	10.76	9.902	10.27	9.847	10.05	10.49	10.67	10.74			AZ01	H5	rpe	13.94	10.99	10.4	10.51	10.11
AZ01	H6	gntR	13.47	11.24	11.88	12.96	13.82	15.03	15.02	15.56	16.32			AZ01	H6	gntR	13.41	11.36	11.69	12.12	13.29	14.93	18.4	21.17	23.55			AZ01	H6	gntR	13.93	11.32	11.54	12.5	14.69	16.6	19.64	20.89	21.42			AZ01	H6	gntR	13.67	11.84	11.86	12.28	12.79
AZ01	H7	tpiA	13.93	10.85	10.99	11.65	12.31	13.44	13.6	13.99	14.91			AZ01	H7	tpiA	13.68	11.21	11.29	11.65	12.52	14	17.42	20.33	22.43			AZ01	H7	tpiA	14.44	11.37	10.92	11.74	12.49	12.86	13.86	14.43	14.66			AZ01	H7	tpiA	13.83	11.73	11.41	11.72	12.06
AZ01	H8	ykfI	13.67	10.5	9.45	9.339	9.12	9.33	9.221	9.12	9.374			AZ01	H8	ykfI	14.18	10.88	10.1	9.648	9.776	11.09	13.46	15.76	17.67			AZ01	H8	ykfI	14.1	10.56	9.454	9.391	9.396	9.596	9.879	10.15	10.4			AZ01	H8	ykfI	13.74	10.96	10.48	9.78	9.59
AZ01	H9	yggG	13.1	11.07	11.75	13.74	15.13	16.35	16.3	16.61	17.39			AZ01	H9	yggG	13.57	11.34	11.77	12.38	15.51	19.37	24.82	27.49	28.97			AZ01	H9	yggG	14.2	11.17	11.16	12.53	14.3	15	15.94	16.4	16.85			AZ01	H9	yggG	14.06	11.85	11.85	12.62	13.54
AZ01	H10	fliC	13.38	10.1	9.463	9.39	9.266	9.448	9.317	9.281	9.355			AZ01	H10	fliC	13.75	10.82	10.08	9.627	9.635	10.17	11.8	14.12	16.7			AZ01	H10	fliC	14.09	10.39	9.836	9.513	9.623	9.798	9.977	10.37	10.57			AZ01	H10	fliC	13.87	10.99	10.47	9.873	9.793
AZ01	H11	icd	15.39	14.26	16.83	19.98	21.99	23.91	24.34	25.27	26.23			AZ01	H11	icd	15.25	14.27	17.21	19.33	23.7	26.32	33.83	38.87	41.85			AZ01	H11	icd	15.63	14.37	16.39	19.3	23.03	24.82	27.6	29.2	29.8			AZ01	H11	icd	15.69	14.46	15.34	18.38	20.76
AZ01	H12	yegT	13.44	11.15	11.05	11.21	11.18	11.37	11.35	11.36	11.7			AZ01	H12	yegT	13.32	11.33	11.28	10.99	11.39	11.94	14.55	17.47	19.63			AZ01	H12	yegT	13.4	11.15	11.15	11.08	11.22	11.56	11.89	12.4	12.45			AZ01	H12	yegT	14.04	11.86	11.23	11.08	11.12
AZ02	A1	alsI	13.44	11.15	11.05	11.21	11.18	11.37	11.35	11.36	11.7			AZ02	A1	alsI	13.89	12.83	12.51	12.25	12.56	13.05	14.77	19.36	20.75			AZ02	A1	alsI	14.75	13.08	12.23	12.35	11.82	12.17	12.25	12.61	13.05			AZ02	A1	alsI	14.4	12.65	11.81	12.24	12.22
AZ02	A2	talB	19.01	17.36	17.83	20.42	23.46	26.27	29.04	30.64	33.24			AZ02	A2	talB	17.28	16.66	17.65	20.21	24.36	28.43	33.59	39.97	42.47			AZ02	A2	talB	17.54	16.88	17.62	20.29	24.59	31.36	35.71	38.65	39.82			AZ02	A2	talB	17.99	16.67	16.71	19.94	21.92
AZ02	A3	talA	17.02	14.15	13.28	13.48	14.85	16.23	18.05	19.75	21.24			AZ02	A3	talA	15.24	13.58	13.33	13.83	15.11	17.78	21.44	24.79	26.68			AZ02	A3	talA	16.65	13.94	13.01	13.67	13.64	14.1	14.35	15.02	15.38			AZ02	A3	talA	16.44	13.62	12.71	13.95	13.98
AZ02	A4	pfkB	16.42	13.52	12.58	12.54	13.14	14.02	15.43	16.38	17.84			AZ02	A4	pfkB	14.22	12.76	12.46	12.95	14.32	16.88	20.03	24.66	26.47			AZ02	A4	pfkB	16.48	13.66	12.43	12.94	12.76	13.06	13.53	13.91	14.28			AZ02	A4	pfkB	14.83	12.8	12.15	12.81	13.04
AZ02	A5	setB	14.6	11.78	10.32	9.985	9.829	9.436	9.692	9.571	9.701			AZ02	A5	setB	14.63	12.42	11.07	10.91	9.891	11.09	13.35	17.11	18.64			AZ02	A5	setB	15.9	13.01	11.41	11.13	10.1	10.33	10.54	10.8	10.97			AZ02	A5	setB	14.65	12.24	10.88	10.97	9.79
AZ02	A6	crp	17.91	16.93	18.69	22.47	26.99	30.97	35.13	37.93	41.11			AZ02	A6	crp	17.02	16.7	18.14	22.15	27.23	32.46	37.96	44.3	47.44			AZ02	A6	crp	17.88	16.67	17.54	21.02	27.43	34.59	39.27	42.43	44.3			AZ02	A6	crp	17.95	16.93	17.61	22.57	25.57
AZ02	A7	pdhR	16.4	13.23	11.76	10.57	10.13	9.818	9.813	9.572	9.779			AZ02	A7	pdhR	14.84	12.49	11.3	11.01	9.875	10.83	12.27	15.16	17.26			AZ02	A7	pdhR	15.71	12.94	11.63	11.06	9.812	10.29	10.74	11.01	11.18			AZ02	A7	pdhR	14.99	12.6	11.2	10.65	9.696
AZ02	A8	pykF	17.77	15.28	14.52	15.86	16.41	16.42	17.32	18.2	19.34			AZ02	A8	pykF	17.27	15.15	14.34	15.52	16.51	17.77	20.23	26.18	29.94			AZ02	A8	pykF	17.29	15.52	14.94	16.22	16.58	17.39	18.17	19.1	19.98			AZ02	A8	pykF	16.78	14.78	14.02	16.08	16.23
AZ02	A9	sdhC	18.09	15.82	17.38	21.12	30.28	37.97	44.18	47.29	50.25			AZ02	A9	sdhC	16.68	15.82	17.74	22.6	33.43	41.89	49.4	55.51	58.46			AZ02	A9	sdhC	18.24	16.23	17.46	21.05	27.55	31.84	37.82	43.11	44.36			AZ02	A9	sdhC	16.58	16.82	18.64	24.93	29.14
AZ02	A10	mngR	14.35	12.29	12.16	12.43	12.93	13.16	14.05	14.4	14.86			AZ02	A10	mngR	16.77	13.92	12.69	12.99	12.84	14.8	17.99	22.11	24.08			AZ02	A10	mngR	17.71	13.71	12.72	12.86	12.46	13.61	14.17	14.78	14.98			AZ02	A10	mngR	15.79	13.05	12.14	12.94	12.44
AZ02	A11	tktA	16.12	15.39	16.98	19.16	20.97	21.86	22.97	23.14	24.26			AZ02	A11	tktA	16.83	16.03	16.56	18.45	20.59	24.51	29.29	33.62	36.6			AZ02	A11	tktA	17.26	16.18	16.53	18.97	19.71	24.15	28.73	31.4	32.95			AZ02	A11	tktA	16.46	15.53	16.4	18.93	19.26
AZ02	A12	Empty	14.69	14.53	14.47	14.32	14.32	14.38	14.47	14.34	14.12			AZ02	A12	Empty	16.04	15.02	14.67	14.71	14.45	14.52	14.4	14.35	14.43			AZ02	A12	Empty	17.28	16.3	15.29	15.15	15	14.45	14.34	14.06	14.27			AZ02	A12	Empty	14.39	14.52	14.21	14.22	14.03
AZ02	B1	leuS	15.12	13.92	14.44	15.63	16.9	17.87	18.66	19.3	19.91			AZ02	B1	leuS	14.39	13.75	14.54	15.58	16.3	17.55	19.35	25.17	27.72			AZ02	B1	leuS	14.85	13.65	13.9	15.32	15.97	18.47	21.57	23.81	24.87			AZ02	B1	leuS	15.06	13.29	13.31	15.29	15.41
AZ02	B2	rluE	16.99	14.5	14.65	16.35	18.3	20.19	23.47	26.95	30.79			AZ02	B2	rluE	16.31	14.67	14.43	16.14	19.12	24.57	28.88	32.63	34.61			AZ02	B2	rluE	15.91	14.31	14.21	16.44	20.43	28.23	34.03	37.46	39.16			AZ02	B2	rluE	16.34	14.07	13.4	15.56	17.52
AZ02	B3	alsR	16.57	14.19	13.29	13.37	13.99	14.25	14.91	15.23	15.99			AZ02	B3	alsR	14.97	13.56	12.74	13.58	14.64	16.64	19.83	25.26	26.7			AZ02	B3	alsR	15.05	13.61	12.92	13.48	13.37	14.05	14.45	15.06	15.24			AZ02	B3	alsR	15.12	13.3	12.32	13.26	13.61
AZ02	B4	maeB	15.47	13.18	12.36	12.26	12.55	13.44	14.89	15.75	17.13			AZ02	B4	maeB	13.89	12.89	12.34	12.77	13.78	16.44	19.79	23.75	25.37			AZ02	B4	maeB	14.62	13	12.33	12.58	12.53	13.69	14.23	14.94	15.19			AZ02	B4	maeB	13.8	12.43	11.9	12.75	12.73
AZ02	B5	frdA	15.47	13.02	12.19	12.35	12.83	13.24	13.76	13.98	14.53			AZ02	B5	frdA	14.43	12.69	12.14	12.88	13.41	15.58	19.22	22.91	24.93			AZ02	B5	frdA	14.55	12.68	11.97	12.53	13.05	14.66	15.39	16.11	16.6			AZ02	B5	frdA	13.8	12.13	11.5	12.76	12.66
AZ02	B6	ydiY	16.26	13.38	11.83	11.3	10.73	10.59	10.4	10.35	10.39			AZ02	B6	ydiY	14.61	12.72	11.47	11.24	10.77	10.82	11.43	13.76	16.08			AZ02	B6	ydiY	14.19	12.53	11.75	11.5	10.64	11.94	12.95	13.71	14.08			AZ02	B6	ydiY	15.38	12.92	11.51	11.23	10.41
AZ02	B7	uvrA	17.76	14.52	13.86	15.09	15.7	16.44	17.51	18.23	18.92			AZ02	B7	uvrA	16.26	14.47	13.85	14.67	15.52	17.81	22.33	28.28	30.37			AZ02	B7	uvrA	16.62	14.74	13.72	14.62	15.67	18.98	22.37	24.37	25.71			AZ02	B7	uvrA	16.49	14.01	13.45	14.66	14.91
AZ02	B8	fruB	17.04	16.47	15.76	15.06	14.74	14.57	14.5	14.31	14.53			AZ02	B8	fruB	17.63	16.13	14.57	14.26	14.92	16.07	18.11	21.99	24.59			AZ02	B8	fruB	16.3	16.34	15.16	15.16	14.67	15.09	15.5	15.93	16.44			AZ02	B8	fruB	16.2	15.65	14.31	14.83	14.67
AZ02	B9	yhfA	15.73	13.51	13.15	14.18	14.91	15.49	16.49	17.17	17.93			AZ02	B9	yhfA	15.18	13.86	13.29	14.29	15.55	18.22	21.75	25.33	27.03			AZ02	B9	yhfA	15.54	13.91	13.56	14.37	14.66	15.97	16.98	17.96	18.33			AZ02	B9	yhfA	15.07	13.54	12.99	14.67	14.85
AZ02	B10	msrB	16.97	16.89	19.14	24.53	31.07	37.11	43.68	48.57	53.4			AZ02	B10	msrB	17.64	16.92	18.23	22.17	27.93	32.78	38.72	49.06	54.79			AZ02	B10	msrB	18.04	16.82	17.7	20.92	31.14	45.6	54.59	59.44	62.23			AZ02	B10	msrB	17.94	16.15	16.98	21.02	24.22
AZ02	B11	yacH	13.7	11.38	10.78	9.974	10.08	9.933	10.06	9.935	10.02			AZ02	B11	yacH	14.46	12.36	11.02	10.81	10.42	11.68	14.83	19.74	22.12			AZ02	B11	yacH	14.36	12.57	11.33	11.09	9.969	10.19	10.57	10.73	10.94			AZ02	B11	yacH	14.13	11.85	10.74	10.82	10.01
AZ02	B12	dps	14.75	11.38	10.89	10.9	11.32	11.48	11.84	11.9	12.36			AZ02	B12	dps	14.16	12.33	11.64	11.54	11.34	12.67	15	19.03	21.83			AZ02	B12	dps	14.24	12.49	11.65	12.08	11.05	11.64	12.24	12.69	13.27			AZ02	B12	dps	13.53	11.74	10.91	11.19	11.12
AZ02	C1	aroP	14.95	12.75	12.21	11.71	11.9	11.99	12.24	12.49	12.84			AZ02	C1	aroP	14.14	12.34	11.68	11.78	11.4	12.14	13.47	18.07	20.64			AZ02	C1	aroP	14.75	12.7	11.85	11.96	10.98	11.36	11.82	11.95	12.42			AZ02	C1	aroP	14.8	12.5	11.52	11.85	11.38
AZ02	C2	ydhZ	15.58	12.99	11.96	12.3	12.68	13.33	14.4	15.3	16.5			AZ02	C2	ydhZ	14.53	12.84	11.91	12.47	12.82	14.33	16.72	21.29	23.38			AZ02	C2	ydhZ	15.47	13.26	12.14	12.34	11.99	12.34	12.65	13.11	13.49			AZ02	C2	ydhZ	14.66	12.74	11.6	12.23	12.19
AZ02	C3	serA	16.47	14.17	14.05	15.91	18.08	19.78	23.66	25.49	28.36			AZ02	C3	serA	15.24	13.97	14.29	16.63	18.74	20.62	23.18	29.47	33.24			AZ02	C3	serA	15.57	14.1	13.86	15.82	16.98	17.5	18.06	18.68	19.36			AZ02	C3	serA	15.36	13.46	13.1	15.12	16.98
AZ02	C4	b0360	17.61	16.62	16.49	17.23	18.14	18.79	20.44	21.2	22.8			AZ02	C4	b0360	17.05	16.38	16.21	17.24	19.45	21.85	25.41	29.98	32.23			AZ02	C4	b0360	17.15	16.45	15.77	16.9	18.23	19.7	21.06	22.03	22.77			AZ02	C4	b0360	16.53	15.57	15.08	16.87	17.56
AZ02	C5	gltA	15.24	12.82	11.64	11.12	10.45	10.28	10.45	10.72	10.96			AZ02	C5	gltA	13.87	12.29	11.27	10.96	10.26	11.45	13.39	16.91	18.44			AZ02	C5	gltA	14.56	12.82	11.41	10.96	10.02	10.17	10.3	10.81	10.9			AZ02	C5	gltA	14.01	12.07	10.81	10.82	9.978
AZ02	C6	pgi	16.62	15.19	15.5	17.78	20.05	22.53	25.95	29.45	33.12			AZ02	C6	pgi	16.34	15.46	16.37	19.31	25.74	31.14	36.06	42.87	46.25			AZ02	C6	pgi	16.47	15.02	14.73	17.01	21.11	23.28	24.74	26.44	27.39			AZ02	C6	pgi	15.85	14.37	14.21	17.07	21.97
AZ02	C7	caiC	15.55	12.87	11.75	10.8	10.25	9.798	9.805	9.754	9.756			AZ02	C7	caiC	13.96	12.32	11.22	10.71	10	10.92	12.36	15.21	16.81			AZ02	C7	caiC	14.35	12.57	11.37	10.83	9.535	10.01	10.25	10.46	10.58			AZ02	C7	caiC	14.51	12.38	11.02	10.71	10.08
AZ02	C8	lacZ	18.06	19.73	24.41	30.41	37.32	44.3	54.19	59.69	64.46			AZ02	C8	lacZ	18	19.06	22.45	27.79	40.95	43.3	49.77	58.14	62.7			AZ02	C8	lacZ	17.83	19.2	22.58	27.98	34.13	35.43	37.43	38.31	39.33			AZ02	C8	lacZ	17.54	19.02	23.38	31.34	37.81
AZ02	C9	cyoA	18.28	17.92	20.78	26.64	32.31	36.17	40.43	43.25	45.21			AZ02	C9	cyoA	18.25	18.68	21.16	26.15	32.92	38.74	44.72	52.98	56.96			AZ02	C9	cyoA	18.66	18.44	20.53	25.48	32.79	45.5	56.98	64.91	68.49			AZ02	C9	cyoA	17.88	18.09	20.76	27.84	32.1
AZ02	C10	U139	13.16	11.49	10.73	10.08	9.965	9.821	9.863	9.888	9.916			AZ02	C10	U139	14.21	12.36	11.37	10.96	10.48	11.94	14.33	18.15	20.01			AZ02	C10	U139	15.14	12.87	11.47	11.03	9.945	10.13	10.27	10.72	10.76			AZ02	C10	U139	14.09	11.98	10.84	10.7	9.764
AZ02	C11	tdcG_2	12.17	10.56	10.37	9.667	9.506	9.892	9.912	10.05	10.19			AZ02	C11	tdcG_2	13.38	12.04	11.04	10.87	10.27	11.57	13.34	16.54	18.58			AZ02	C11	tdcG_2	14.2	12.34	11.2	11.13	10.02	10.36	10.58	10.78	11.06			AZ02	C11	tdcG_2	13.28	11.52	10.61	10.78	9.971
AZ02	C12	cysH	13.95	11.25	10.63	9.893	9.815	9.849	10.01	10.03	10.23			AZ02	C12	cysH	13.93	12.29	11.24	10.58	10.22	11.12	12.55	16.76	19.44			AZ02	C12	cysH	14.45	12.6	11.36	10.98	10.11	10.43	10.78	10.97	10.97			AZ02	C12	cysH	13.82	11.87	10.94	10.5	9.974
AZ02	D1	ansB	14.82	12.52	11.29	10.5	10.3	10.25	10.33	10.25	10.53			AZ02	D1	ansB	13.79	11.83	10.89	10.66	10.23	10.62	11.7	15.6	18			AZ02	D1	ansB	13.86	12	11.12	11.02	9.999	10.33	10.58	10.76	10.9			AZ02	D1	ansB	13.83	11.66	10.79	10.58	10.06
AZ02	D2	tdcG_2	15.86	12.89	11.47	10.96	10.31	10.08	10.07	9.934	10.06			AZ02	D2	tdcG_2	14.68	12.74	11.29	10.81	10.02	11.2	13.75	18.17	19.58			AZ02	D2	tdcG_2	14.79	12.67	11.45	11.04	9.422	9.827	10.11	10.39	10.56			AZ02	D2	tdcG_2	15.42	12.57	10.99	10.68	9.809
AZ02	D3	intA	16.13	13.14	11.74	11.3	10.81	10.8	11	11.27	11.68			AZ02	D3	intA	14.65	12.74	11.55	11.4	11	12.34	14.49	18.98	21.2			AZ02	D3	intA	14.61	12.65	11.62	11.31	10.48	10.85	11.3	11.47	11.74			AZ02	D3	intA	14.56	12.24	10.88	11.04	10.4
AZ02	D4	tdcB	15.78	12.92	11.78	11.12	10.6	10.42	10.42	10.4	10.47			AZ02	D4	tdcB	13.93	12.34	11.48	11.1	10.57	11.8	13.8	17.33	19.06			AZ02	D4	tdcB	15.27	13.16	11.82	11.53	10.29	10.45	10.79	11.07	11.11			AZ02	D4	tdcB	14.66	12.19	11.07	11.05	10.01
AZ02	D5	atpI	16.32	14.33	14.38	15.28	16.66	17.71	19.32	20.41	21.55			AZ02	D5	atpI	15.31	14.48	14.53	16.26	18.11	21.82	25.78	30.92	33.12			AZ02	D5	atpI	15.81	14.45	14.2	15.45	17.18	21.06	24.55	27.03	28.05			AZ02	D5	atpI	15.7	13.79	13.63	15.21	16.44
AZ02	D6	adiA	15.21	12.61	11.59	11.2	10.79	10.51	10.55	10.52	10.48			AZ02	D6	adiA	14.45	12.43	11.5	11.25	10.79	11.9	13.73	16.95	18.94			AZ02	D6	adiA	14.91	13.08	11.72	11.39	10.22	10.63	10.83	11.13	11.33			AZ02	D6	adiA	14.61	12.08	10.67	10.96	10.14
AZ02	D7	cadA	15.69	12.58	11.21	10.83	10.13	9.743	9.783	9.597	9.663			AZ02	D7	cadA	13.66	12.34	11.27	10.7	9.787	10.84	11.89	14.86	17.18			AZ02	D7	cadA	14.77	13.32	12.06	11.17	9.67	9.9	10.23	10.42	10.54			AZ02	D7	cadA	14.24	11.98	10.97	10.66	9.587
AZ02	D8	emrR	14.25	11.78	11	10.41	9.978	9.829	9.595	9.742	9.752			AZ02	D8	emrR	15.41	12.91	11.68	10.92	10.36	11.78	13.8	17.72	19.56			AZ02	D8	emrR	14.94	13.02	11.56	11.13	9.562	9.939	10.27	10.36	10.54			AZ02	D8	emrR	14.83	12.03	10.66	10.63	9.481
AZ02	D9	idnR	14.17	11.67	10.71	10.1	10.11	9.888	9.973	9.836	9.974			AZ02	D9	idnR	14.81	12.81	11.51	11.12	10.33	11.47	13.77	17.4	19.8			AZ02	D9	idnR	15.27	13.09	11.72	11.23	10.19	10.34	10.79	11.01	11.18			AZ02	D9	idnR	13.81	11.9	10.68	10.68	9.717
AZ02	D10	hdeB	12.83	11.28	10.68	10.04	10	10.02	10.35	10.57	10.76			AZ02	D10	hdeB	13.93	12.04	11.21	10.88	10.55	11.87	14.42	18.43	20.08			AZ02	D10	hdeB	14.98	12.81	11.44	11.15	9.801	10.25	10.35	10.75	10.95			AZ02	D10	hdeB	13.84	11.79	10.62	10.71	10.08
AZ02	D11	gadW	17.75	17.09	20.7	25.91	31.59	38.58	47.08	52.63	59.08			AZ02	D11	gadW	18.02	16.74	18.16	22.5	27.8	34.55	40.3	45.57	48.86			AZ02	D11	gadW	18.28	16.25	16.45	21.15	25.02	25.81	26.24	26.93	27.74			AZ02	D11	gadW	18.41	15.77	16.08	21.67	26.2
AZ02	D12	yhjG	14.18	10.78	10.46	10.25	10.57	11.02	11.3	11.68	12.3			AZ02	D12	yhjG	13.67	11.99	11.36	11.1	11.04	12.3	14.21	18.23	20.73			AZ02	D12	yhjG	13.88	12.19	11.26	11.38	10.47	11	11.22	11.52	11.72			AZ02	D12	yhjG	14.05	11.83	10.96	11.37	10.49
AZ02	E1	yhjJ	15.85	13.36	12.4	11.83	12.01	12.39	12.65	13.09	13.81			AZ02	E1	yhjJ	14.11	12.64	12.08	11.94	12.12	13.77	15.41	19.43	21.61			AZ02	E1	yhjJ	14.43	12.72	12.02	12.13	11.6	12.56	13.35	13.87	14.1			AZ02	E1	yhjJ	14.78	12.61	11.8	11.71	11.59
AZ02	E2	yhjK	16.13	13.34	12.48	12.23	12.17	12.29	12.72	12.72	13.16			AZ02	E2	yhjK	14.63	13.19	12.37	12.73	12.69	14.5	17.3	21.77	23.7			AZ02	E2	yhjK	15.14	13.24	12.34	12.56	12.17	13.88	15.17	16.03	16.57			AZ02	E2	yhjK	15.45	13.1	12.02	12.41	11.92
AZ02	E3	b3044	16.29	12.94	11.48	10.92	10.37	10.15	10.15	10.06	10.2			AZ02	E3	b3044	13.63	11.8	10.9	10.81	10.11	11.42	13.7	17.16	19.1			AZ02	E3	b3044	13.85	12.12	11.19	10.98	9.409	9.823	10.04	10.23	10.41			AZ02	E3	b3044	14.19	11.83	10.85	10.89	9.778
AZ02	E4	rhsB	16	12.75	11.44	10.91	10.22	10.14	10.18	9.95	10.14			AZ02	E4	rhsB	14.45	12.64	11.46	11.13	10.18	11.34	13.69	17.7	19.21			AZ02	E4	rhsB	14.84	12.52	11.35	11.04	9.61	9.961	10.31	10.57	10.57			AZ02	E4	rhsB	14.7	12.07	10.81	10.66	9.93
AZ02	E5	yiaW	15.33	12.79	11.55	11.03	10.35	9.982	9.988	10.06	9.988			AZ02	E5	yiaW	14.07	12.45	11.55	10.96	10.15	11.13	13.33	16.4	17.74			AZ02	E5	yiaW	14.83	12.92	11.7	11.17	9.951	10.31	10.67	10.74	10.9			AZ02	E5	yiaW	14.2	12.13	10.93	10.82	10.02
AZ02	E6	yidE	15.18	12.67	11.77	11.29	10.81	10.88	11.07	11.08	11.34			AZ02	E6	yidE	14.36	12.6	11.64	11.58	10.75	12.04	13.86	17.12	19			AZ02	E6	yidE	14.82	13.05	11.77	11.59	10.44	10.88	11.35	11.6	11.77			AZ02	E6	yidE	13.85	12.14	11.04	11.31	10.5
AZ02	E7	yihR	15.54	12.33	11.31	10.94	10.14	9.896	9.696	9.501	9.947			AZ02	E7	yihR	14.04	12.45	11.36	11.03	10.11	10.98	12.42	15.1	17.23			AZ02	E7	yihR	15.01	13.05	11.67	11.08	9.88	10.21	10.52	10.69	10.79			AZ02	E7	yihR	14.43	12.55	11.2	10.87	9.726
AZ02	E8	glpX	14.81	12.93	12.78	13.47	13.91	14.41	15.36	15.93	16.51			AZ02	E8	glpX	15.43	13.54	12.7	13	13.6	15.49	18.01	21.82	23.71			AZ02	E8	glpX	15.73	13.71	12.87	12.99	12.81	13.78	14.65	15.21	15.72			AZ02	E8	glpX	14.67	12.88	12.26	12.8	12.92
AZ02	E9	yijF	15.43	11.87	10.75	10.33	9.748	9.581	9.587	9.548	9.465			AZ02	E9	yijF	16.84	14.08	11.76	10.89	10.01	11.07	12.47	15.47	17.61			AZ02	E9	yijF	16.16	13.45	11.73	10.99	9.777	10.13	10.42	10.57	10.56			AZ02	E9	yijF	15.41	12.38	10.78	10.65	9.42
AZ02	E10	yijO	12.54	11.14	10.84	10.66	10.88	10.95	10.88	11.06	11.35			AZ02	E10	yijO	13.47	12.13	11.55	11.23	10.98	12.31	14.22	17.13	19.23			AZ02	E10	yijO	14.79	12.41	11.33	11.32	10.33	10.67	11.13	11.41	11.68			AZ02	E10	yijO	13.81	12.22	11.3	11.41	10.42
AZ02	E11	pagB	12.12	10.81	10.41	10.11	10.11	10.16	10.4	10.56	10.73			AZ02	E11	pagB	14.23	12.28	11.36	11.26	11.06	12.17	14.36	17.62	19.44			AZ02	E11	pagB	14.95	12.54	11.44	11.28	10.55	10.91	10.94	11.41	11.65			AZ02	E11	pagB	14.86	12.08	11.1	11.15	10.41
AZ02	E12	hfq	14.15	10.72	10.33	10.17	10.36	10.37	10.59	10.74	11.07			AZ02	E12	hfq	13.79	12.09	11.09	11.14	10.52	11.59	13.37	17.17	19.33			AZ02	E12	hfq	13.89	12.01	10.99	10.96	10.29	10.66	11.03	11.23	11.5			AZ02	E12	hfq	14.21	11.81	10.91	11.06	10.22
AZ02	F1	ansA	16.36	13.73	12.76	13.17	13.76	14.51	15.65	16.45	17.59			AZ02	F1	ansA	15.5	13.31	12.68	13.78	13.83	14.97	16.8	21.63	24.6			AZ02	F1	ansA	14.95	13.23	12.76	13.52	13.46	14.32	15.25	15.97	16.34			AZ02	F1	ansA	15.04	12.92	12.37	13.24	13.37
AZ02	F2	yqjF	16.21	12.65	10.97	10.75	10.21	10.14	10.23	10.24	10.6			AZ02	F2	yqjF	14.14	12.51	11.46	11.23	11.02	13.05	15.9	18.78	19.58			AZ02	F2	yqjF	15.07	12.62	11.41	11.29	10.15	10.76	11.25	11.59	11.68			AZ02	F2	yqjF	15.66	12.91	11.38	11.14	10.52
AZ02	F3	U66	16.62	13.4	11.85	11.01	10.32	10.02	9.993	10.02	10.08			AZ02	F3	U66	14.95	12.61	11.18	10.95	9.821	11.19	13.54	18.33	20.42			AZ02	F3	U66	14.21	12.34	11.26	10.86	9.568	9.782	10.08	10.38	10.5			AZ02	F3	U66	13.81	12.2	10.8	10.89	9.972
AZ02	F4	yqjG	16.07	13.27	12.36	11.76	11.3	11.4	12.12	12.68	13.45			AZ02	F4	yqjG	14.88	13	12.17	11.91	11.76	13.48	15.13	19.32	21.52			AZ02	F4	yqjG	14.9	13.03	11.95	11.9	11.47	12.42	12.88	13.23	13.27			AZ02	F4	yqjG	14.35	12.45	11.31	11.65	10.96
AZ02	F5	yhaH	16.38	13.43	12.49	12.13	12	12.33	13.11	13.49	14.06			AZ02	F5	yhaH	15.16	13.22	12.5	12.46	12.7	15.25	18.79	22.75	23.78			AZ02	F5	yhaH	15.33	13.49	12.45	12.48	12.03	12.52	12.94	13.36	13.64			AZ02	F5	yhaH	14.98	12.98	11.74	12.49	12.07
AZ02	F6	fixC	15.1	12.42	11.49	10.87	10.16	9.913	9.903	9.721	9.432			AZ02	F6	fixC	14.01	12.19	11.26	10.95	9.59	10.96	12.54	15.7	17.02			AZ02	F6	fixC	14.66	13.01	11.61	11.22	9.62	9.919	10.21	10.39	10.66			AZ02	F6	fixC	13.8	11.92	10.76	10.83	9.743
AZ02	F7	sdaA	17.6	15.14	15.14	16.55	18.28	20.61	23.66	27.32	30.72			AZ02	F7	sdaA	16.59	15.81	15.75	17.42	21.11	25.08	29.11	35.48	39.97			AZ02	F7	sdaA	17.34	15.86	15.49	16.82	21.24	29.77	35.92	40.48	42.35			AZ02	F7	sdaA	16.19	15	14.96	17.15	18.5
AZ02	F8	exuR	15.74	14.41	14.9	16.05	17.85	19.15	21	22.7	24.31			AZ02	F8	exuR	17.28	15.28	14.69	14.95	17.29	20.28	23.55	27.44	29.94			AZ02	F8	exuR	16.44	14.95	14.56	15.73	17.32	19.47	21.31	22.29	22.96			AZ02	F8	exuR	15.71	14.18	13.93	16.24	16.94
AZ02	F9	tnaC	20.23	21.53	28.39	38.46	56.05	75.03	93.81	108.5	121.9			AZ02	F9	tnaC	20.76	20.96	24.54	30.3	45.31	57.78	69.09	83.24	89.83			AZ02	F9	tnaC	20.51	21.67	26.44	33.43	44.99	53.23	59.33	62.44	64.7			AZ02	F9	tnaC	20.05	20.48	25.57	36.14	47.78
AZ02	F10	wrbA	15.41	13.86	14.92	17.77	22.19	26.91	33.03	37.84	43.45			AZ02	F10	wrbA	16.62	14.39	14.02	15.75	21.21	28.07	34.5	42.45	46.46			AZ02	F10	wrbA	17.22	14.24	13.35	15.26	18.71	19.2	19.79	20.4	21.16			AZ02	F10	wrbA	16.13	13.79	13.12	15.86	18.33
AZ02	F11	intB	11.98	10.62	10.28	9.635	9.723	9.615	9.746	9.811	9.731			AZ02	F11	intB	14.12	12.22	11.18	10.89	10.26	10.7	11.63	14.97	17.91			AZ02	F11	intB	14.75	12.51	11.4	11.02	10	10.31	10.42	10.77	10.96			AZ02	F11	intB	14.11	12.1	10.86	10.82	10.09
AZ02	F12	macA	14.14	10.96	10.43	9.959	9.963	9.952	9.9	9.931	10.08			AZ02	F12	macA	14.04	12.03	10.98	10.94	10.09	11.14	12.83	16.21	18.11			AZ02	F12	macA	13.7	11.82	10.87	10.58	9.886	10.19	10.31	10.64	10.88			AZ02	F12	macA	13.94	11.75	10.75	10.85	9.985
AZ02	G1	cspG	16.82	13.62	12.44	12.17	12.3	12.71	13.04	13.4	13.68			AZ02	G1	cspG	15.88	13.74	12.97	13.77	14.05	14.82	16.73	21.05	23.37			AZ02	G1	cspG	15.58	14.13	13.63	14.09	14.56	15.77	16.97	17.42	17.86			AZ02	G1	cspG	15.82	13.61	12.69	13.67	13.85
AZ02	G2	intZ	16.82	13.62	12.36	11.76	11.54	11.59	11.72	11.9	12.37			AZ02	G2	intZ	14.54	12.73	11.94	11.91	11.85	13.44	16.2	20.32	21.64			AZ02	G2	intZ	14.81	12.73	11.87	12.08	11.2	11.97	12.3	12.76	12.89			AZ02	G2	intZ	15.55	12.85	11.47	11.86	11.21
AZ02	G3	sscR	16.64	13.78	12.77	12.78	12.82	12.91	13.45	13.98	14.58			AZ02	G3	sscR	15.23	13.36	12.6	13.07	13.38	15.1	18.31	22.66	24.81			AZ02	G3	sscR	15.24	13.43	12.69	13.12	12.99	14.79	15.71	16.52	16.8			AZ02	G3	sscR	13.88	12.65	12.02	13.01	12.64
AZ02	G4	idnK	14.62	12.12	11.54	11.72	11.62	11.78	12.1	11.96	12.48			AZ02	G4	idnK	14.4	12.67	12.16	12.39	12.25	13.85	16.32	20.81	22.9			AZ02	G4	idnK	13.96	12.73	12.08	12.4	11.89	12.26	12.58	12.92	13.25			AZ02	G4	idnK	14.09	12.33	11.35	12.21	11.8
AZ02	G5	somA	17.88	15.59	15.26	16.75	17.75	17.93	18.63	18.88	19.67			AZ02	G5	somA	16.78	15.88	16.15	17.76	19.18	21.36	24.99	31.93	35.38			AZ02	G5	somA	16.84	15.55	15.59	17.48	17.73	18.36	19.11	20.06	21.08			AZ02	G5	somA	16.99	15.31	15.01	17.66	18.5
AZ02	G6	ycbZ	16.4	13.85	13.79	14.84	15.39	15.87	16.59	16.89	17.36			AZ02	G6	ycbZ	14.4	13.8	14.02	15.23	15.25	16.15	17.55	21.14	24.45			AZ02	G6	ycbZ	15.23	14	14.01	15.19	18.45	31.4	44.52	53	55.53			AZ02	G6	ycbZ	14.72	13.65	13.54	15.01	14.91
AZ02	G7	eutB	16.32	13.04	11.6	11.2	10.65	10.39	10.34	10.35	10.37			AZ02	G7	eutB	13.83	12.23	11.47	11.25	10.44	11.42	13.11	16.72	18.95			AZ02	G7	eutB	15.48	13.08	11.68	11.3	10.33	10.79	11.18	11.53	11.6			AZ02	G7	eutB	13.97	12.16	10.92	11.13	9.934
AZ02	G8	cysJ	14.18	11.84	11.02	10.88	10.72	11.31	12.66	13.64	14.36			AZ02	G8	cysJ	14.34	12.53	11.37	11.43	13	15.23	18.08	21.28	22.69			AZ02	G8	cysJ	14.9	12.55	11.43	11.23	14.92	18.03	19.75	20.64	21.31			AZ02	G8	cysJ	14.74	12.07	10.88	11.36	11.28
AZ02	G9	ygjH	17.96	17.29	19.53	23.57	29.43	34.71	41.68	46.61	52.9			AZ02	G9	ygjH	17.39	17.74	18.99	22.73	28.79	34.3	39.22	47.04	51.32			AZ02	G9	ygjH	17.25	17.44	19.23	22.69	25.77	28.14	29.64	30.35	31.13			AZ02	G9	ygjH	16.69	16.61	18.39	23.62	26.01
AZ02	G10	b4283	13.45	11.72	11.01	9.997	9.654	9.485	9.441	9.488	9.564			AZ02	G10	b4283	14.09	12.44	11.51	11	10.17	10.81	11.95	15.01	17.46			AZ02	G10	b4283	14.53	12.9	11.48	11.16	9.839	10.3	10.5	10.69	10.87			AZ02	G10	b4283	13.15	11.65	10.71	10.56	9.869
AZ02	G11	yqjC	12.88	11.27	11.11	11.05	11.87	12.44	13.19	14.06	14.84			AZ02	G11	yqjC	14.02	12.21	11.53	11.95	12.18	13.34	14.91	19.03	21.79			AZ02	G11	yqjC	14	12.16	11.69	11.93	11.66	11.98	12.43	12.82	12.9			AZ02	G11	yqjC	14.59	12.32	11.21	11.84	11.65
AZ02	G12	ycjK	12.77	11.12	11.05	11.89	13.12	14.29	15.75	16.6	17.72			AZ02	G12	ycjK	13.78	12.31	11.77	12.26	13.09	14.97	17.93	22.23	24.48			AZ02	G12	ycjK	13.74	12.2	11.94	12.13	12.4	12.59	12.89	13.25	13.68			AZ02	G12	ycjK	13.08	11.86	11.33	12.1	12.64
AZ02	H1	lacZ	16.31	16.27	18.43	20.79	23.41	25.75	28.17	29.71	31.31			AZ02	H1	lacZ	15.5	16.85	18.98	22.2	22.92	24.51	27.54	35.21	37.89			AZ02	H1	lacZ	15.54	16.8	18.71	21.74	21.85	22.41	23.03	24.06	25.17			AZ02	H1	lacZ	15.49	16.65	18.39	22.42	23.06
AZ02	H2	ycjW	16.36	12.96	11.69	10.74	10.55	10.66	10.71	10.58	10.93			AZ02	H2	ycjW	14.64	12.62	11.51	11.14	10.78	11.32	13.12	17.86	19.87			AZ02	H2	ycjW	14.61	12.26	11.11	10.86	9.852	10.35	10.73	11.14	11.4			AZ02	H2	ycjW	15.42	12.67	11.11	11.19	10.44
AZ02	H3	yncD	17.34	13.34	11.59	10.81	10.58	10.39	10.55	10.6	10.79			AZ02	H3	yncD	14.77	12.17	11.02	11.05	10.53	11.23	13.63	17.53	18.73			AZ02	H3	yncD	14.75	12.18	11.1	10.96	10.24	10.42	10.91	11.15	11.35			AZ02	H3	yncD	14.19	11.74	10.87	10.69	10.39
AZ02	H4	yneI	15.03	12.19	11.29	10.31	10.45	10.44	10.57	10.66	10.89			AZ02	H4	yneI	14.42	12.36	11.29	11.38	10.45	11.27	13.05	18.16	20.67			AZ02	H4	yneI	13.71	12.11	11.33	10.81	10.52	10.8	10.98	11.49	11.59			AZ02	H4	yneI	14.12	12.04	11.01	11.07	10.47
AZ02	H5	ydiP	15.19	12.53	11.46	11.05	10.95	11.04	11.39	11.55	11.86			AZ02	H5	ydiP	13.5	12.03	11.36	11.39	11.1	11.67	12.87	16.42	19.12			AZ02	H5	ydiP	14.12	12.08	11.36	11.35	10.76	11.01	11.36	11.56	11.71			AZ02	H5	ydiP	13.46	11.83	10.95	11.2	10.77
AZ02	H6	yeaM	15.51	13.11	12.19	11.86	12.24	12.71	13.57	13.97	14.29			AZ02	H6	yeaM	14.22	12.67	12.18	12.56	12.25	13.13	14.37	17.22	19.95			AZ02	H6	yeaM	14.53	12.67	11.9	12.38	11.93	12.48	12.87	13.21	13.68			AZ02	H6	yeaM	13.79	12.1	11.55	12.25	11.87
AZ02	H7	yeaT	15.48	13.34	12.93	13.28	14.25	15.1	16.31	16.76	17.56			AZ02	H7	yeaT	14.21	13.18	13.14	14	14.32	15.66	17.14	22.11	25.46			AZ02	H7	yeaT	15.08	13.56	13.16	13.85	13.51	13.97	14.4	14.79	15.35			AZ02	H7	yeaT	13.89	12.67	12.63	13.74	14.05
AZ02	H8	yedW	17.35	15.96	17.35	21.09	24.06	26.57	29.58	31.24	33.39			AZ02	H8	yedW	16.65	16.18	17.44	21.2	23.45	26.07	29.36	36.59	40.56			AZ02	H8	yedW	16.88	15.68	17.1	21.56	23.27	24.48	25.78	26.92	28.06			AZ02	H8	yedW	16.29	15.62	17.11	22.26	24.26
AZ02	H9	yaaJ	14.35	11.63	10.78	10.07	9.922	9.819	9.784	9.82	10.08			AZ02	H9	yaaJ	14.7	12.42	11.1	11	10.1	10.75	11.97	16.67	19.19			AZ02	H9	yaaJ	14.24	12.03	11.01	10.94	9.891	10.22	10.54	10.84	11.16			AZ02	H9	yaaJ	13.63	11.51	10.58	10.9	10.07
AZ02	H10	acnB	18.6	18.1	21	26.45	33.61	38.94	43.29	46.97	49.81			AZ02	H10	acnB	18.04	18.5	20.44	25.73	37.58	45.16	53.75	63.17	64.02			AZ02	H10	acnB	18.82	18.85	21.94	28.14	37.43	46.18	53.43	58.65	60.12			AZ02	H10	acnB	17.96	18.85	20.83	27.4	31.08
AZ02	H11	fumB	13.18	10.81	10.37	9.726	9.525	9.566	9.644	9.775	9.95			AZ02	H11	fumB	14.73	12.22	11.19	10.94	10.41	10.76	12.23	16.25	18.26			AZ02	H11	fumB	13.66	11.88	11.05	10.59	10.06	10.37	10.75	10.92	11.11			AZ02	H11	fumB	13.94	11.65	10.66	10.4	10.04
AZ02	H12	ykfG	12.88	10.6	9.89	9.553	9.647	9.549	9.674	9.743	10.1			AZ02	H12	ykfG	13.51	11.42	10.92	10.2	9.844	11.08	13.23	16.96	18.22			AZ02	H12	ykfG	12.89	11.12	10.87	10.15	9.668	9.897	10.42	10.61	10.95			AZ02	H12	ykfG	12.53	10.9	10.4	10.02	9.848
AZ03	A1	ycjL	13.66	12.44	12.3	13.22	14.41	15.29	16.15	16.67	17.23			AZ03	A1	ycjL	14.11	12.61	12.62	13.07	14.65	17.7	20.78	21.23	21.14			AZ03	A1	ycjL	14.37	12.73	12.78	13.34	14.26	14.84	15.79	16.11	16.63			AZ03	A1	ycjL	15.77	13.27	12.73	13.22	14.13
AZ03	A2	ycjX	15.09	12.71	12.61	13.8	14.65	15.43	16.1	16.84	17.29			AZ03	A2	ycjX	14.89	13.23	12.94	13.77	14.74	16.58	21.08	22.69	23.13			AZ03	A2	ycjX	16.54	13.49	12.9	13.46	15.04	15.87	17	17.26	17.71			AZ03	A2	ycjX	17.71	14.13	13.27	13.89	14.38
AZ03	A3	yncE	15.26	12.75	11.97	11.38	11.57	11.65	12.14	12.76	13.03			AZ03	A3	yncE	15.28	12.8	12.18	11.5	14.54	15.74	17.99	22.27	26.49			AZ03	A3	yncE	16.87	13.24	12.07	11.5	11.46	12.28	13.28	13.94	14.3			AZ03	A3	yncE	17.51	13.88	12.43	12.14	11.44
AZ03	A4	yneJ	14.29	12.84	13.09	13.4	13.9	14.63	15.17	15.45	15.67			AZ03	A4	yneJ	15.12	13.27	13.04	13.27	15.51	17.11	21.48	24.91	26.91			AZ03	A4	yneJ	15.78	13.33	13	13.25	13.31	13.92	14.76	15.1	15.46			AZ03	A4	yneJ	16.04	13.84	13.21	13.79	13.47
AZ03	A5	ydiQ	13.82	11.74	10.96	10.42	10.19	10.12	10.13	10.27	10.21			AZ03	A5	ydiQ	14.85	12.18	11.17	10.98	10.36	11.12	14.12	15.92	16.71			AZ03	A5	ydiQ	14.52	11.87	10.99	10.61	9.842	10.03	10.47	10.71	10.89			AZ03	A5	ydiQ	15.57	12.56	11.4	11.15	10.28
AZ03	A6	yeaU	14.66	12.14	11.3	10.5	10.39	10.12	10.19	10.17	10.22			AZ03	A6	yeaU	13.3	11.78	11.09	10.39	10.22	11.17	14.14	16.36	16.95			AZ03	A6	yeaU	15.24	12.22	11.29	10.47	10.3	10.41	10.79	11.11	11.32			AZ03	A6	yeaU	16.1	12.74	11.62	11.32	10.36
AZ03	A7	yedX	15.06	12.32	11.18	10.65	10.5	10.59	10.63	10.83	10.84			AZ03	A7	yedX	16.23	12.94	11.47	10.98	10.71	11.36	14.09	17.56	19.25			AZ03	A7	yedX	16.97	12.72	11.38	11.04	10.08	10.23	10.77	10.86	11.18			AZ03	A7	yedX	17.52	13.13	11.42	11.33	10.24
AZ03	A8	ypdA	14.95	12.39	11.82	11.3	11.42	11.59	11.99	12.33	12.66			AZ03	A8	ypdA	14.85	12.62	11.92	11.27	11.36	12.11	14.63	17.73	19.54			AZ03	A8	ypdA	15.9	13.03	11.96	11.44	11.07	11.78	12.59	13.02	13.33			AZ03	A8	ypdA	16.33	13.09	12.03	11.98	11.05
AZ03	A9	yjiT	15.01	12.42	11.57	10.69	10.6	10.5	10.68	10.62	10.79			AZ03	A9	yjiT	15.94	12.58	11.38	10.89	10.36	10.81	12.87	15.38	17.35			AZ03	A9	yjiT	16.09	12.7	11.58	10.74	10.22	10.49	11.07	11.37	11.57			AZ03	A9	yjiT	17.07	13.11	11.75	11.34	10.48
AZ03	A10	citT	13.52	11.71	11.3	10.35	10.28	10.19	10.17	10.25	10.34			AZ03	A10	citT	16.03	12.66	11.32	10.88	10.35	10.75	13.48	16.85	18.82			AZ03	A10	citT	15.35	12.39	11.38	10.54	9.871	10.07	10.59	10.92	11.03			AZ03	A10	citT	16.98	12.89	11.48	10.7	10.02
AZ03	A11	galE	15.83	15.11	15.88	16.74	18.25	19.56	21.08	22.29	23.3			AZ03	A11	galE	16.4	14.89	15.13	16.09	17.83	20.33	26.5	32.01	34.94			AZ03	A11	galE	16.79	15.13	15.25	16.57	19.85	25.92	32.59	33.95	34.82			AZ03	A11	galE	19.42	16.01	15.65	16.65	16.73
AZ03	A12	Empty	14.28	14.35	13.71	13.95	13.73	13.64	13.59	13.55	13.51			AZ03	A12	Empty	14.75	14.44	14.56	14.48	16.02	15.76	15.06	15.01	14.42			AZ03	A12	Empty	14.8	14.6	14.28	14.27	14	13.85	13.77	13.93	13.73			AZ03	A12	Empty	15.74	15.09	14.69	14.53	14.36
AZ03	B1	poxB	13.46	11.33	11.21	10.97	11.33	11.75	12.3	12.86	13.37			AZ03	B1	poxB	13.63	11.64	11.3	10.91	11.58	13.41	17.06	17.5	17.86			AZ03	B1	poxB	14.22	11.64	11.36	11.09	11.28	11.78	12.23	12.49	12.66			AZ03	B1	poxB	14.94	12.27	11.38	11.2	10.87
AZ03	B2	uidA	14.92	11.91	11.09	9.968	9.994	9.771	9.896	10.01	10.11			AZ03	B2	uidA	14.17	11.95	11.03	10.38	10.36	11.23	14.74	16.69	16.98			AZ03	B2	uidA	15.32	11.84	10.82	10.12	9.6	9.866	10.4	10.54	10.79			AZ03	B2	uidA	15.01	12.34	11	10.88	9.684
AZ03	B3	gatY	22.31	28	49.93	89.21	116.7	136.3	148.4	158.5	163.1			AZ03	B3	gatY	24.69	33.82	54.62	85.63	111.1	132.5	165.7	186.7	196.5			AZ03	B3	gatY	22.12	29.23	49.1	82.63	104.2	109.5	118.6	119.9	123.5			AZ03	B3	gatY	23.53	30.85	50.83	83.25	110.6
AZ03	B4	galS	14.98	12.72	12.57	13.16	13.74	14.77	15.73	16.91	17.26			AZ03	B4	galS	16.12	13.38	12.7	13.34	14.71	16.23	20.45	23.78	25.05			AZ03	B4	galS	15.6	12.77	12.45	13.28	14.13	15.77	17.03	17.45	17.54			AZ03	B4	galS	15.87	13.19	12.6	13.16	13.22
AZ03	B5	yjcH	14.84	11.35	10.59	9.985	10.04	10.06	10.07	10.11	10.17			AZ03	B5	yjcH	15.73	12.52	11.08	10.89	10.47	11.36	15.32	17.45	18.61			AZ03	B5	yjcH	14.1	11.76	10.85	10.8	9.93	10.19	10.53	10.9	11.23			AZ03	B5	yjcH	15.72	12.27	11.2	11	10.28
AZ03	B6	yjcO	16.92	12.88	12.51	13.14	13.88	14.8	15.59	16.28	16.78			AZ03	B6	yjcO	17.41	13.75	12.87	13.38	14.31	15.83	20.45	23.97	25.8			AZ03	B6	yjcO	16.52	13.37	12.58	13.25	13.78	15.19	16.39	16.98	17.37			AZ03	B6	yjcO	17.05	13.94	12.96	13.2	13.1
AZ03	B7	mdtO	16.37	12.3	11.07	10.14	9.814	9.51	9.622	9.75	9.641			AZ03	B7	mdtO	19.44	14.19	11.86	11.24	9.818	10.74	14.41	17.25	18.5			AZ03	B7	mdtO	16.21	13.01	11.31	10.61	9.563	9.952	10.4	10.54	10.67			AZ03	B7	mdtO	16.65	13.31	11.8	11.04	9.764
AZ03	B8	mdtN	16.25	12.02	10.76	10.18	9.9	9.813	10.01	10.11	10.18			AZ03	B8	mdtN	16.82	13.55	11.81	10.76	10.41	11.04	14.03	16.93	18.13			AZ03	B8	mdtN	16.31	13.08	11.26	10.7	9.891	10.22	10.71	10.79	10.87			AZ03	B8	mdtN	16.36	13.18	11.83	10.9	10.05
AZ03	B9	phnQ	15.42	12.44	11.24	10.23	9.791	9.613	9.654	9.597	9.543			AZ03	B9	phnQ	15.9	13.39	11.67	10.93	10.14	10.86	13.93	16.67	17.62			AZ03	B9	phnQ	15.97	12.66	11.14	10.59	9.84	9.932	10.51	10.48	10.71			AZ03	B9	phnQ	15.9	13.3	11.91	11.06	10.29
AZ03	B10	yjdB	14.13	11.52	10.65	9.966	9.882	9.846	9.866	9.941	10.06			AZ03	B10	yjdB	17.56	13.19	11.55	10.81	9.97	10.86	14.9	18.19	19.78			AZ03	B10	yjdB	15.33	12.88	11.47	10.9	9.435	9.687	9.957	10.23	10.5			AZ03	B10	yjdB	16.35	13.44	11.74	11.13	9.804
AZ03	B11	aniC	13.5	11.33	11.46	11	11.27	11.6	11.9	12.18	12.44			AZ03	B11	aniC	16.22	12.92	11.66	11.6	11.44	12.15	15.41	19.45	21.34			AZ03	B11	aniC	15.05	12.68	11.73	11.47	10.75	11.22	11.64	11.91	12.08			AZ03	B11	aniC	16.26	13.2	11.96	11.98	10.86
AZ03	B12	yjdF	12.39	10.68	9.947	9.899	10.12	10.05	10.31	10.36	10.46			AZ03	B12	yjdF	14.74	12.35	11.23	10.65	10.5	11.07	13.9	17.11	19.21			AZ03	B12	yjdF	14.64	12.19	11.24	10.77	10.24	10.5	11.01	11.18	11.53			AZ03	B12	yjdF	14.76	12.34	11.42	11.05	10.41
AZ03	C1	yhbW	14.02	12.04	11.24	10.46	10.43	10.55	10.66	10.88	11.02			AZ03	C1	yhbW	13.86	11.64	11.18	10.55	10.28	11.14	14.57	16.34	16.86			AZ03	C1	yhbW	14	11.42	10.93	10.41	10.1	10.37	10.86	11.03	11.22			AZ03	C1	yhbW	15.26	12.1	11.26	10.7	10.4
AZ03	C2	yjjU	14.11	11.91	11.06	10.41	10.07	10.09	10.07	10.02	10.05			AZ03	C2	yjjU	14.43	12.26	11.14	10.78	9.968	10.7	13.5	15.45	15.77			AZ03	C2	yjjU	13.98	11.45	10.79	10.24	9.517	9.851	10.35	10.57	10.78			AZ03	C2	yjjU	14.34	11.84	11.17	10.76	9.928
AZ03	C3	serA	15.77	13.49	13.93	16.4	18.42	20.68	23.12	25.44	27.34			AZ03	C3	serA	16.3	14.13	14.14	16.13	20.55	24.32	31.32	35.17	36.95			AZ03	C3	serA	16.26	13.61	13.48	15.62	17.33	18.19	18.78	19.7	20.21			AZ03	C3	serA	16.6	13.98	14.19	16.02	17.6
AZ03	C4	yhfK	15.66	12.42	11.25	11.16	10.59	10.73	10.95	11.07	11.17			AZ03	C4	yhfK	16.55	13.08	11.53	11.15	10.8	12.2	16.43	19.01	19.81			AZ03	C4	yhfK	15.63	12.56	11.28	11.12	10.09	10.47	10.96	11.17	11.45			AZ03	C4	yhfK	16.14	12.95	11.4	11.34	10.33
AZ03	C5	yhfL	15.4	12.2	11.06	10.31	9.906	9.527	9.528	9.568	9.399			AZ03	C5	yhfL	16.3	13.23	11.31	10.99	10.1	10.7	13.07	15.32	16.73			AZ03	C5	yhfL	14.24	11.86	10.91	10.83	9.768	9.964	10.34	10.52	10.66			AZ03	C5	yhfL	15.46	12.8	11.4	10.92	9.993
AZ03	C6	yhfP	14.97	12.16	11.05	10.56	9.983	9.753	9.101	9.329	9.547			AZ03	C6	yhfP	15.17	12.5	11.23	10.91	9.947	10.56	13.04	15.49	16.54			AZ03	C6	yhfP	14.31	11.81	10.8	10.71	9.357	9.645	10.1	10.31	10.33			AZ03	C6	yhfP	15.73	12.73	11.37	10.88	9.924
AZ03	C7	yhgA	15.09	12.29	10.92	10.8	10.05	9.798	9.879	9.984	10.03			AZ03	C7	yhgA	15.93	13.05	11.69	11.17	10.24	11.58	15.33	17.13	18.49			AZ03	C7	yhgA	14.28	12.08	11.09	10.67	9.785	10.14	10.58	10.41	10.74			AZ03	C7	yhgA	15.66	13.08	11.6	11.14	10.03
AZ03	C8	yrbL	24.54	25.1	31.87	46.99	61.86	75.9	89.53	101.1	111.6			AZ03	C8	yrbL	24.71	24.14	29.63	40.61	60.42	77.19	99.99	116	124.4			AZ03	C8	yrbL	22.99	23.41	28.55	39.19	60.96	66.61	70.83	73.27	75.13			AZ03	C8	yrbL	23.89	23.89	29.34	40.81	54.31
AZ03	C9	yhcA	13.96	11.75	10.85	10.64	10.08	9.877	9.899	9.872	10.17			AZ03	C9	yhcA	16.53	12.93	11.36	10.93	10.39	11.36	14.28	17.3	18.12			AZ03	C9	yhcA	13.98	12.04	10.85	10.75	9.61	10.09	10.38	10.62	10.73			AZ03	C9	yhcA	15.79	12.62	11.36	10.97	10.02
AZ03	C10	U139	15.45	12.44	11.22	10.75	10.09	10.1	10.14	10.21	10.23			AZ03	C10	U139	16.88	12.87	11.48	10.93	10.39	11.51	14.81	17.85	19.19			AZ03	C10	U139	15.79	12.94	11.41	10.78	9.749	10.01	10.22	10.56	10.71			AZ03	C10	U139	17.12	13.57	11.7	11.05	10.35
AZ03	C11	yhcG	13.45	11.7	10.98	10.33	10.15	10.09	10.16	10.15	10.04			AZ03	C11	yhcG	14.83	12.28	11.2	10.99	10.39	10.6	13.07	16.25	18.02			AZ03	C11	yhcG	14.3	12.12	11.13	11	9.878	10.12	10.63	10.75	10.81			AZ03	C11	yhcG	15.27	12.65	11.54	11.24	10.05
AZ03	C12	sohA	14.63	13.12	13.23	13.78	14.79	16.07	17.35	18.55	19.32			AZ03	C12	sohA	15.55	13.36	13.14	13.73	15	16.82	20.65	24.8	27.27			AZ03	C12	sohA	15.21	13.21	13.05	13.54	14.62	16.07	17.63	18.22	18.68			AZ03	C12	sohA	16.36	13.87	13.39	14.18	14.13
AZ03	D1	ybcW	14.7	12.91	13.33	14.64	16.57	18.52	20.73	22.52	23.95			AZ03	D1	ybcW	14.69	13.13	13.75	15.38	17.32	19.67	24.75	28.32	29.91			AZ03	D1	ybcW	15.46	12.59	13.22	14.97	17.54	18.89	20.53	21.35	22.29			AZ03	D1	ybcW	16.26	13.49	13.59	15.21	15.85
AZ03	D2	galU	15.1	13.15	12.53	13.11	13.03	13.37	13.92	14.45	14.85			AZ03	D2	galU	15.45	13.42	12.86	13.27	13.82	15.96	21.75	27.39	31.04			AZ03	D2	galU	14.9	12.82	12.71	12.92	13.09	13.93	15.11	15.29	15.82			AZ03	D2	galU	15.77	13.51	12.89	13.14	12.95
AZ03	D3	gutM	15.04	12.25	11.27	10.81	10.14	10.16	10.22	10.41	10.22			AZ03	D3	gutM	15.42	12.59	11.21	10.81	10.36	11.08	14.51	17.76	18.94			AZ03	D3	gutM	17.35	12.48	10.99	10.64	9.551	10.01	10.28	10.52	10.71			AZ03	D3	gutM	15.86	12.82	11.36	11.01	10.07
AZ03	D4	srlR	15.25	12.75	11.73	11.85	11.98	12.23	12.72	13.1	13.33			AZ03	D4	srlR	16.74	13.43	12.19	12	12.48	13.86	17.75	20.8	21.68			AZ03	D4	srlR	16.14	12.65	11.61	11.71	11.34	11.95	12.58	12.91	13.34			AZ03	D4	srlR	16.02	13.3	12.13	12.3	11.49
AZ03	D5	fucR	15.42	13.32	13.65	14.85	15.95	17.77	19.76	21.33	22.38			AZ03	D5	fucR	16.22	13.73	13.62	14.27	16.19	18.71	24.09	27.86	29.4			AZ03	D5	fucR	16.17	13.23	13.46	14.95	16.18	17.38	18.84	19.41	20.01			AZ03	D5	fucR	15.91	13.93	13.78	14.78	15.11
AZ03	D6	dhaR	14.72	12.47	11.62	11.71	11.53	11.81	12.3	12.48	12.69			AZ03	D6	dhaR	16.08	13.06	11.92	11.7	11.84	12.82	15.8	18.65	19.85			AZ03	D6	dhaR	15.06	12.44	11.61	11.7	11.33	11.59	12.12	12.46	12.69			AZ03	D6	dhaR	15.6	13.32	11.83	11.87	11.46
AZ03	D7	feaB	14.83	12.34	11.32	11.03	10.65	10.77	10.91	11.1	11.27			AZ03	D7	feaB	14.93	12.39	11.27	11.18	10.98	11.68	14.12	16.99	18.74			AZ03	D7	feaB	16.11	12.65	11.6	11.03	10.51	10.82	11.16	11.48	11.68			AZ03	D7	feaB	15.43	12.79	11.56	11.48	10.76
AZ03	D8	galR	14.88	12.53	11.28	10.84	10.49	10.5	10.64	10.66	10.86			AZ03	D8	galR	16.48	12.88	11.62	11.32	10.96	11.9	14.55	17.33	18.62			AZ03	D8	galR	15.21	12.51	11.35	11.05	10.19	10.42	10.77	10.83	11.28			AZ03	D8	galR	15.72	12.9	11.65	11.36	10.29
AZ03	D9	bglA	13.61	11.75	11.19	10.54	10.39	10.23	10.31	10.48	10.4			AZ03	D9	bglA	14.88	12.23	11.57	11.12	10.4	11.39	13.91	16.37	18.19			AZ03	D9	bglA	14.09	11.87	11.02	10.7	10.36	10.58	10.91	11.17	11.43			AZ03	D9	bglA	15.03	12.6	11.6	11.25	10.35
AZ03	D10	glcC	14.45	12.55	11.94	12.44	13.17	14.23	15.77	16.96	18.06			AZ03	D10	glcC	15.98	13.05	12.17	12.35	14.42	16.08	20.33	23.89	25.93			AZ03	D10	glcC	15.62	12.99	12.03	12.31	15.11	17.51	19.59	20.18	20.74			AZ03	D10	glcC	15.46	13.02	12.31	12.16	12.34
AZ03	D11	mhpR	14.78	13.25	12.79	13.44	14.45	15.83	17.6	19.51	21.01			AZ03	D11	mhpR	15.97	13.34	12.58	12.92	15.12	17.19	22.14	26.61	29.08			AZ03	D11	mhpR	15.81	12.92	12.31	13.21	14.66	15.61	16.6	17.16	17.31			AZ03	D11	mhpR	16	13.51	12.45	12.98	13.37
AZ03	D12	feaR	14.77	13.68	13.88	15.14	17.38	19.81	22.78	25.89	28.33			AZ03	D12	feaR	15.98	13.6	13.5	14.72	17.25	19.54	25.37	30.59	33.15			AZ03	D12	feaR	15.17	13.32	13.65	15.4	17.02	17.51	18.49	19.21	19.6			AZ03	D12	feaR	16.43	13.79	13.56	14.65	15.47
AZ03	E1	gatR_1	14.48	12.09	11.14	10.44	10.33	10.23	10.28	10.57	10.51			AZ03	E1	gatR_1	13.68	11.63	11.06	10.28	10.35	11.01	14.68	17.04	18.18			AZ03	E1	gatR_1	14.54	11.78	10.96	10.31	10.09	10.23	10.88	11.04	11.2			AZ03	E1	gatR_1	16.27	12.43	11.17	10.75	10.5
AZ03	E2	hcaR	16.11	13.82	14.69	17.9	24.27	31.56	37.88	42.83	46.59			AZ03	E2	hcaR	17.04	14.69	14.84	17.14	23.99	29.75	40.77	46.69	49.49			AZ03	E2	hcaR	15.96	14.16	15.09	18.36	21.98	22.52	23.44	24.29	24.97			AZ03	E2	hcaR	17.76	14.56	14.65	17.09	19.45
AZ03	E3	yciK	15.05	12.55	11.94	12.22	12.1	12.92	13.39	14.21	14.7			AZ03	E3	yciK	17.13	13.64	11.95	12.07	12.42	14.14	18.63	21.81	23.63			AZ03	E3	yciK	15.76	13.05	12.06	12.06	11.94	12.64	13.56	13.88	14.17			AZ03	E3	yciK	16.95	13.38	12.03	12.19	11.89
AZ03	E4	yfdZ	15.91	13.03	12.48	13.18	13.95	15.14	16.3	17.22	17.74			AZ03	E4	yfdZ	17.36	13.88	12.63	12.97	14.9	17.3	21.94	25.28	26.71			AZ03	E4	yfdZ	15.94	13.19	12.48	12.8	13.11	13.56	14.28	14.59	14.84			AZ03	E4	yfdZ	16.65	13.49	12.92	13.51	13.87
AZ03	E5	sohB	16.84	13.77	14.22	16.93	18.55	20.35	21.83	23.19	23.93			AZ03	E5	sohB	18.24	15.33	14.55	15.82	18.64	21.94	27.53	30.62	32.57			AZ03	E5	sohB	16.36	14.38	14.49	15.99	18.72	20.83	23.91	25.02	26.29			AZ03	E5	sohB	18.04	15.26	14.89	16.39	17.33
AZ03	E6	yrfF	16.32	13.25	12.84	13.78	14.41	15.09	15.93	16.62	17.34			AZ03	E6	yrfF	16.39	13.82	13.12	13.81	15.28	18.26	24.36	28.4	30.97			AZ03	E6	yrfF	15.58	13.34	12.98	13.4	14.09	16.08	17.77	18.35	18.85			AZ03	E6	yrfF	16.82	14.11	13	13.58	13.78
AZ03	E7	yhhY	15.27	11.96	11.1	10.92	10.23	10.09	10.01	10.13	10.27			AZ03	E7	yhhY	16.06	13.02	11.47	11.14	10.69	12.32	15.15	17.32	18.79			AZ03	E7	yhhY	15.13	12.67	11.5	11.27	9.982	10.42	10.78	10.93	11.02			AZ03	E7	yhhY	16.43	13.41	11.98	11.34	10.62
AZ03	E8	yhhN	14.93	12.47	11.8	12.15	12.17	12.64	13.06	13.54	13.99			AZ03	E8	yhhN	15.69	12.97	12.25	12.06	12.69	14.04	16.63	19.37	22.12			AZ03	E8	yhhN	15.08	12.88	12.11	12.04	11.52	11.85	12.24	12.5	12.69			AZ03	E8	yhhN	15.88	13.04	12.16	12.16	11.69
AZ03	E9	yhhQ	24.08	23.6	24.51	27.2	28.93	29.96	32.06	33.53	34.72			AZ03	E9	yhhQ	23.6	22.2	22.39	25.3	27.78	31.85	39.36	45.91	49.98			AZ03	E9	yhhQ	21.24	20.89	21.6	23.98	27.24	30.09	34.28	36.69	37.97			AZ03	E9	yhhQ	24.53	22.97	22.61	24.98	26.65
AZ03	E10	norV	13.99	11.82	10.93	10.59	9.986	9.954	10	10	10.03			AZ03	E10	norV	16.06	12.76	11.28	10.73	10.09	10.72	13.14	15.64	17.26			AZ03	E10	norV	14.92	12.36	11.34	10.83	9.868	10.15	10.49	10.66	10.79			AZ03	E10	norV	16.41	12.92	11.56	10.97	10.23
AZ03	E11	ygbJ	13.42	11.25	11.11	10.36	10.62	10.49	10.72	10.93	11.03			AZ03	E11	ygbJ	15.24	12.99	11.92	11.24	10.88	11.96	14.59	17.11	18.7			AZ03	E11	ygbJ	14.48	12.54	11.89	11.36	10.18	10.63	11.07	11.06	11.32			AZ03	E11	ygbJ	15.02	13.17	11.97	11.28	10.48
AZ03	E12	fsaA	12.42	10.89	10.5	10.29	10.35	10.2	10.25	10.19	10.28			AZ03	E12	fsaA	14.3	12.16	11.38	10.69	10.32	10.62	11.86	14.71	16.97			AZ03	E12	fsaA	14.05	12.09	11.18	10.7	9.805	10.18	10.52	10.65	10.94			AZ03	E12	fsaA	15.33	12.61	11.55	11.21	9.968
AZ03	F1	torT	14.54	12.03	11.21	10.72	10.48	10.8	10.9	11.2	11.28			AZ03	F1	torT	13.33	11.72	11.18	10.74	10.7	12.1	16.42	18.38	19.53			AZ03	F1	torT	14.17	11.56	10.94	10.31	9.945	10.54	11.05	11.29	11.38			AZ03	F1	torT	15.53	12.55	11.43	11.3	10.7
AZ03	F2	fdnG	14.72	12.01	11	10.65	9.973	10.07	10.04	9.965	9.859			AZ03	F2	fdnG	14.37	12.11	11.06	10.77	10.14	10.43	12.88	15.9	17.49			AZ03	F2	fdnG	14.45	11.45	10.78	10.26	9.491	9.836	10.29	10.43	10.64			AZ03	F2	fdnG	14.46	12.2	11.2	10.98	9.665
AZ03	F3	U66	15.12	12	11.02	10.65	10.01	10	10.13	10.18	10.08			AZ03	F3	U66	14.85	12.38	11.18	10.92	9.923	10.86	14.23	16.97	18.3			AZ03	F3	U66	15.14	12.25	11.12	10.83	9.498	9.885	10.27	10.53	10.42			AZ03	F3	U66	15.37	12.81	11.26	11.12	9.745
AZ03	F4	ylcE	16.54	12.98	12.31	13.12	13.4	13.67	14.55	14.99	15.44			AZ03	F4	ylcE	16.28	14.04	13	13.09	13.53	15.18	20.25	23.08	24.46			AZ03	F4	ylcE	15.93	13.44	12.67	13.11	13.12	14.01	15.05	15.59	16.04			AZ03	F4	ylcE	16.36	13.83	12.8	13.45	13.06
AZ03	F5	ackA	16.24	14	13.09	13.27	12.88	13.25	13.91	14.54	15.2			AZ03	F5	ackA	16.45	14.53	13.36	13.16	12.9	13.7	16.4	19.31	21.63			AZ03	F5	ackA	16.58	14.13	12.96	12.98	12.25	12.78	13.57	13.71	14.08			AZ03	F5	ackA	16.87	14.64	13.45	13.58	12.45
AZ03	F6	narQ	15.6	12.94	11.42	10.87	10.37	10.31	10.37	10.47	10.54			AZ03	F6	narQ	15.55	13.01	11.44	11	10.22	11.18	14.62	17.34	18.56			AZ03	F6	narQ	15.96	12.74	11.57	11.13	9.948	10.31	10.88	11.05	11.42			AZ03	F6	narQ	16.48	13.26	11.78	11.2	10.04
AZ03	F7	ttdA	14.78	12.42	11.25	10.83	10.07	9.908	9.887	9.961	9.877			AZ03	F7	ttdA	16.11	13.39	11.91	10.9	10.32	10.94	13.14	15.76	17.42			AZ03	F7	ttdA	15.6	12.95	11.72	10.96	10.01	10.24	10.45	10.74	10.96			AZ03	F7	ttdA	15.83	13.32	11.97	11.15	9.717
AZ03	F8	glpD	16.79	16.97	17.32	18.13	18.55	19.56	20.53	21.43	22.02			AZ03	F8	glpD	17.25	17.28	16.48	16.21	17.73	20.62	26.39	29.95	31.23			AZ03	F8	glpD	17.51	17.55	16.91	16.71	18.33	19.71	20.94	21.55	22.02			AZ03	F8	glpD	17.62	17.76	17.07	16.85	17.32
AZ03	F9	fdhD	15.4	13.31	12.83	13.09	13.06	13.75	14.58	15.51	16.03			AZ03	F9	fdhD	16.47	14	12.96	12.62	13.4	15.24	20	23.24	24.93			AZ03	F9	fdhD	16.19	14.26	12.74	12.76	12.68	13.48	14.37	14.67	15.14			AZ03	F9	fdhD	17.1	14.45	13.16	13.24	12.93
AZ03	F10	wrbA	15.9	14.13	14.64	17.13	20.58	24.67	29.43	34.64	39.42			AZ03	F10	wrbA	17.17	14.35	13.88	15.08	21.49	27.08	36.23	41.48	44.15			AZ03	F10	wrbA	17.14	14.62	13.7	14.74	20.18	21.33	22.18	22.51	23.32			AZ03	F10	wrbA	17.5	14.65	14.07	15.6	17.82
AZ03	F11	zraS	13.47	11.76	11.04	10.68	10.26	10.2	10.13	10.14	10.2			AZ03	F11	zraS	14.12	12.31	11.42	11.07	10.69	11.16	13.9	16.55	18.18			AZ03	F11	zraS	13.98	12.31	11.34	11.14	9.938	10.35	10.79	11.11	11.14			AZ03	F11	zraS	14.23	12.49	11.49	11.31	10.01
AZ03	F12	nrfA	13.46	11.79	11.21	10.49	10.33	10.12	10.35	10.28	10.36			AZ03	F12	nrfA	13.52	11.96	11.19	10.42	10.34	10.77	13.01	16.13	18.41			AZ03	F12	nrfA	13.94	11.89	11.18	10.47	9.659	10.15	10.37	10.78	10.86			AZ03	F12	nrfA	14.1	11.99	11.15	10.69	9.924
AZ03	G1	yjdI	14.86	12.36	11.89	12.14	13.24	14.94	16.45	17.88	19.15			AZ03	G1	yjdI	14.6	12.59	11.98	12.54	13.95	16.02	20.2	23.81	25.7			AZ03	G1	yjdI	14.03	11.97	12.15	12.65	13.83	14.09	14.84	15.18	15.45			AZ03	G1	yjdI	16.97	12.66	11.98	12.86	12.98
AZ03	G2	dmsA	17.06	15.7	18.22	23.77	30.78	39.21	47.21	54.44	60.3			AZ03	G2	dmsA	17.47	16.23	18.42	24.76	35.99	44.04	55.73	64.67	70.46			AZ03	G2	dmsA	17.16	16.51	20.23	26.79	35.83	38.88	41.99	42.54	43.79			AZ03	G2	dmsA	18.19	17.27	19.77	26.06	31.36
AZ03	G3	cbdA	14.24	12	11.05	10.59	10.3	10.11	9.642	10.04	10.24			AZ03	G3	cbdA	14.97	12.52	11.28	10.76	10.13	10.74	12.96	15.71	17.69			AZ03	G3	cbdA	14.71	12.1	11.15	10.53	9.957	10.17	10.63	11.04	11.29			AZ03	G3	cbdA	14.89	12.49	11.4	11.12	10.16
AZ03	G4	ndh	16.61	14.99	15.24	16.57	16.08	16.1	15.98	16.21	16.09			AZ03	G4	ndh	16.96	15.56	15.44	16.31	15.96	16.86	20.15	23.75	25.74			AZ03	G4	ndh	16.18	14.93	15.26	16.17	15.71	16.33	17.03	17.43	17.76			AZ03	G4	ndh	17.18	15.73	15.78	16.96	16.28
AZ03	G5	aldH	14.54	11.98	11.05	10.8	10.05	10.01	10.09	10.09	10.15			AZ03	G5	aldH	14.88	12.61	11.41	10.98	10.33	10.89	13.72	16.72	18.35			AZ03	G5	aldH	14.35	12.03	11.1	10.79	9.901	10.21	10.65	10.71	10.89			AZ03	G5	aldH	15.61	12.67	11.46	11.1	10.24
AZ03	G6	aldA	14.51	12.84	12.42	12.58	13.22	14.3	15.16	16.09	16.69			AZ03	G6	aldA	15.03	13.29	12.31	12.61	13.68	15.2	19.58	23.51	25.61			AZ03	G6	aldA	14.94	13.18	12.61	12.94	12.57	12.85	13.42	13.62	14.05			AZ03	G6	aldA	16.39	13.77	12.71	12.7	12.46
AZ03	G7	fhlA	14.42	12.4	11.73	11.7	11.86	12.35	13.16	13.87	14.49			AZ03	G7	fhlA	15.67	13.55	12.17	11.88	11.98	13.76	18.1	21.23	22.93			AZ03	G7	fhlA	15.13	13.08	11.95	12	11.59	11.88	12.4	12.53	12.78			AZ03	G7	fhlA	16.37	13.45	12.39	12.02	11.49
AZ03	G8	nrfE	14.38	12.04	11.07	10.77	10.16	9.888	10.04	9.758	9.9			AZ03	G8	nrfE	15.79	12.83	11.53	10.85	10.53	11.15	14.48	17.43	18.8			AZ03	G8	nrfE	14.31	12.08	11.16	10.96	10.09	10.35	10.74	10.83	10.94			AZ03	G8	nrfE	15.9	12.58	11.33	11.05	10.38
AZ03	G9	cybC	14.04	12.37	11.7	11.1	11.11	11.45	11.94	12.33	12.62			AZ03	G9	cybC	15.36	13.24	11.98	11.74	11.5	12.29	14.64	17.1	19.29			AZ03	G9	cybC	15.17	12.86	11.46	10.97	10.77	11.01	11.52	11.76	11.8			AZ03	G9	cybC	16.11	13.36	12.08	11.72	10.82
AZ03	G10	yhhZ	13.44	11.93	11.41	10.49	10.31	10.24	10.23	10.17	10.18			AZ03	G10	yhhZ	15.27	12.82	11.6	10.92	10.48	10.69	12.33	14.99	16.81			AZ03	G10	yhhZ	16.19	13.4	12.02	11.27	10.46	10.77	10.87	11.09	11.12			AZ03	G10	yhhZ	16.81	13.15	11.8	11.15	9.837
AZ03	G11	yhiP	13.46	12.22	11.71	11.15	10.92	11.38	11.75	11.84	12.12			AZ03	G11	yhiP	14.39	12.6	11.88	11.37	11.41	12.28	14.28	16.62	18.68			AZ03	G11	yhiP	14.26	12.67	12.08	11.59	11.07	11.7	12.32	12.38	12.63			AZ03	G11	yhiP	14.7	12.95	12.03	11.48	11.01
AZ03	G12	b0582	13.63	11.59	11.32	10.21	10	9.924	9.927	9.836	9.944			AZ03	G12	b0582	14	11.83	10.99	10.33	10.09	10.17	11.36	13.71	16.06			AZ03	G12	b0582	13.96	12.1	11.12	10.31	9.682	10.02	10.43	10.64	10.71			AZ03	G12	b0582	14.85	12.19	11.2	10.26	10.05
AZ03	H1	lacZ	14.96	16.01	18.75	21.74	24.04	26	28.23	29.94	30.7			AZ03	H1	lacZ	14.79	16.25	18.82	21.08	22.93	25.11	31.18	35.51	38.06			AZ03	H1	lacZ	15.38	16.7	19.42	22.14	23.69	24.21	25.5	26.6	27.43			AZ03	H1	lacZ	16.56	16.93	18.97	21.45	22.18
AZ03	H2	yjfQ	14.72	12.88	13.18	13.93	14.91	15.6	16.24	16.58	17.12			AZ03	H2	yjfQ	15.46	12.89	12.94	13.8	14.52	15.53	19.1	22.59	24.43			AZ03	H2	yjfQ	14.87	13.11	13.75	14.16	14.61	15.55	16.36	16.65	17.18			AZ03	H2	yjfQ	15.59	13.46	13.62	14.26	14.4
AZ03	H3	ytfE	14.02	11.53	10.89	10.19	10.11	9.956	10.05	10.05	10.1			AZ03	H3	ytfE	14.33	11.76	10.89	10.18	10.22	10.7	13	15.36	16.83			AZ03	H3	ytfE	15.82	12.14	11.07	10.29	9.729	10.23	10.79	10.82	11.19			AZ03	H3	ytfE	14.72	12.31	11.16	10.68	10.39
AZ03	H4	ytfF	15.41	12.96	12.4	13.06	14.52	16.12	18.3	20.36	21.9			AZ03	H4	ytfF	16.51	13.39	12.68	13.46	15.09	17.57	22.44	26.42	28.46			AZ03	H4	ytfF	16.01	13.09	12.9	13.62	14.69	15.4	16.55	16.96	17.72			AZ03	H4	ytfF	16.41	13.31	12.66	13.62	14.14
AZ03	H5	ytfL	14.83	13.06	13.17	14.87	16.45	18.23	20.51	22.46	23.65			AZ03	H5	ytfL	16.01	13.53	13.36	14.46	16.16	18.54	23.26	27.3	30.03			AZ03	H5	ytfL	15.09	13.1	13.62	14.89	19.87	26.4	34.04	36.44	38.3			AZ03	H5	ytfL	15.56	13.46	13.58	15.19	15.54
AZ03	H6	yjgH	13.92	11.9	11.11	10.54	10.46	10.61	10.77	11.07	11.16			AZ03	H6	yjgH	14.56	12.11	11.18	10.85	10.53	10.92	13.04	15.77	17.51			AZ03	H6	yjgH	14.02	11.89	11.2	10.56	9.976	10.36	10.97	11.18	11.25			AZ03	H6	yjgH	14.3	11.95	11.3	11.04	10.2
AZ03	H7	yjgR	13.56	11.71	11.08	10.32	10.46	10.48	10.47	10.64	10.78			AZ03	H7	yjgR	15.23	12.51	11.33	10.94	10.68	11.15	13.74	16.85	18.48			AZ03	H7	yjgR	13.42	11.71	10.97	10.63	10.09	10.51	10.92	11.27	11.55			AZ03	H7	yjgR	14.99	12.37	11.43	11.05	10.02
AZ03	H8	yjhU	15.18	12.46	11.49	10.79	10.72	10.74	10.69	10.85	10.93			AZ03	H8	yjhU	16.63	13.11	11.54	11.13	10.63	11.26	13.28	15.76	17.45			AZ03	H8	yjhU	14.6	12.31	11.4	10.83	10.6	11.33	12.08	12.44	12.69			AZ03	H8	yjhU	15.49	12.67	11.72	11.19	10.44
AZ03	H9	mltD	21.12	21.64	26.84	34.47	39.54	46.17	53.41	59.6	62.55			AZ03	H9	mltD	22.11	22.01	27.21	34.4	40.62	45.2	54.93	64.11	70.7			AZ03	H9	mltD	21.05	21.09	28.34	36.61	54.57	77.86	110.8	121.3	127.2			AZ03	H9	mltD	22.1	21.73	26.37	33.96	35.55
AZ03	H10	fldA	16.41	15.97	17.88	19.98	22.04	24.3	26.78	29.16	30.58			AZ03	H10	fldA	16.87	15.52	17.02	19.25	22.15	24.61	30.66	35.46	38.31			AZ03	H10	fldA	18	15.5	17.14	19.68	23.15	27.34	32.4	34.49	36.41			AZ03	H10	fldA	17.84	16.07	16.81	19.6	20.48
AZ03	H11	pflA	14.07	12.4	11.72	11.25	11.35	11.57	11.91	12.13	12.1			AZ03	H11	pflA	14.33	12.26	11.81	11.39	11.41	12.22	14.05	17.1	19.33			AZ03	H11	pflA	14.2	12.14	11.83	11.29	12.53	15.85	20.81	22.16	22.86			AZ03	H11	pflA	14.83	12.58	11.87	11.47	11.29
AZ03	H12	narZ	14.09	11.96	11.38	10.77	10.59	10.46	10.38	10.62	10.71			AZ03	H12	narZ	14.4	12.25	11.41	10.77	10.76	11.4	14.44	16.86	18.1			AZ03	H12	narZ	14.29	12.08	11.54	10.74	10.64	10.97	11.48	11.88	12.06			AZ03	H12	narZ	14.5	12.09	11.25	10.93	10.65
AZ04	A1	nuoM	13.75	11.9	11.26	10.55	10.71	10.67	11.06	11.21	11.38			AZ04	A1	nuoM	13.89	11.97	11.52	10.7	10.65	11.62	13.34	16.6	18.14			AZ04	A1	nuoM	13.14	11.42	10.88	10.4	10.27	10.56	10.88	11.3	11.59			AZ04	A1	nuoM	13.83	12.12	11.68	10.93	10.6
AZ04	A2	insB_4	15.13	12.9	12.75	12.98	13.7	14.94	15.91	17.36	18.57			AZ04	A2	insB_4	16.49	13.29	12.56	12.83	13.61	15.85	18.63	22.64	24.77			AZ04	A2	insB_4	15.31	12.54	12.24	12.65	13.76	14.64	15.21	15.84	16			AZ04	A2	insB_4	16.15	13.5	12.97	13.18	13
AZ04	A3	hydN	15.39	12.62	11.17	10.43	10.28	10.09	10	9.98	10.01			AZ04	A3	hydN	14.97	12.47	11.35	10.9	10.21	11.97	14.21	16.8	17.96			AZ04	A3	hydN	14.32	11.9	11.21	10.53	9.956	10.21	10.47	10.79	11.09			AZ04	A3	hydN	15.26	12.72	11.6	11.05	10.48
AZ04	A4	hycB	15.21	12.45	11.11	10.29	10.12	9.848	9.735	9.668	9.691			AZ04	A4	hycB	15.31	12.17	10.99	10.78	9.695	10.62	12.02	14.35	15.75			AZ04	A4	hycB	15.34	12.31	11.08	10.88	9.47	9.998	10.18	10.46	10.6			AZ04	A4	hycB	15.49	12.58	11.48	11.08	9.955
AZ04	A5	fdhF	14.56	12.44	11.56	11.25	11.55	11.62	11.98	12.18	12.57			AZ04	A5	fdhF	14.19	12.06	11.44	11.43	11.44	12.62	14.18	16.48	17.88			AZ04	A5	fdhF	13.81	12.07	11.41	11.63	10.8	11.24	11.54	12.03	12.25			AZ04	A5	fdhF	14.79	12.44	11.72	11.62	11.28
AZ04	A6	nudE	16.23	14.21	14.24	15.23	16.73	17.96	19.55	20.83	22.16			AZ04	A6	nudE	15.71	14.15	14.24	15.32	16.78	19.36	22.74	28.12	31.93			AZ04	A6	nudE	17.4	14.42	14.34	15.33	16.19	18.14	19.52	20.7	21.63			AZ04	A6	nudE	16.62	14.31	14.49	15.58	15.79
AZ04	A7	yhhM	16.35	14.06	14.31	16.09	17.56	19.39	20.82	22.02	23.04			AZ04	A7	yhhM	16.71	14.12	14.35	15.84	17.13	18.8	20.75	23.7	26.55			AZ04	A7	yhhM	16.23	14.57	15.08	16.37	17.14	17.96	18.64	19.31	19.8			AZ04	A7	yhhM	16.25	14.18	15	16.58	17.2
AZ04	A8	sirA	16.26	13.86	14.32	15.8	16.77	17.99	19.22	19.84	20.98			AZ04	A8	sirA	16.06	14.07	14.41	15.68	16.57	18.91	21.59	24.6	27.36			AZ04	A8	sirA	17.11	14.21	14.02	15.69	15.88	17.22	18.67	19.99	20.78			AZ04	A8	sirA	15.93	13.65	14.58	15.77	16.07
AZ04	A9	norR	15.42	12.87	12.07	11.54	11.51	11.73	11.74	12.01	12.27			AZ04	A9	norR	16.01	13.05	12.14	11.82	11.52	12.75	14.65	16.82	18.38			AZ04	A9	norR	17.16	13.61	12.47	12.25	11.15	11.49	11.94	12.23	12.31			AZ04	A9	norR	14.44	12.37	12.13	11.52	11.22
AZ04	A10	ygbI	14.66	12.87	12.17	11.77	12.13	12.7	13.41	13.92	14.45			AZ04	A10	ygbI	14.26	12.45	12.12	11.91	12.39	13.54	14.93	17.44	19.35			AZ04	A10	ygbI	15.69	13.07	12.4	11.98	12.26	13.35	14.04	14.58	14.95			AZ04	A10	ygbI	13.41	12.11	12.13	12.19	12.23
AZ04	A11	ssuE	14.32	12.17	11.46	10.44	10.16	10.06	10.06	10.07	10.14			AZ04	A11	ssuE	16.14	12.84	11.43	10.7	10.2	11.54	13.58	16.61	18			AZ04	A11	ssuE	15.37	12.78	11.58	10.73	10.06	10.27	10.61	10.88	11.12			AZ04	A11	ssuE	14.09	11.56	11.1	10.38	10.13
AZ04	A12	Empty	14.92	14.76	14.59	14.38	14.17	14.19	14.22	14.21	14.02			AZ04	A12	Empty	15.12	14.66	14.66	14.61	14.23	14.11	13.9	14.09	14.22			AZ04	A12	Empty	14.88	14.79	14.28	14.35	14.08	13.85	14.22	13.75	13.64			AZ04	A12	Empty	14.79	14.53	14.45	14.26	13.91
AZ04	B1	torS	13.07	11.84	11.57	11.23	11.36	11.61	11.78	12.04	12.26			AZ04	B1	torS	13.13	11.67	11.67	11.17	11.37	12.47	14.7	18.15	20			AZ04	B1	torS	12.5	11.27	11.39	11.05	10.85	11.45	12.08	12.25	12.73			AZ04	B1	torS	13.75	12.24	12.09	11.55	11.26
AZ04	B2	torR	14.43	12.67	12.08	11.98	12.15	12.42	12.51	12.72	13.08			AZ04	B2	torR	14.81	12.37	11.84	12.22	11.88	13.67	15.58	19.03	20.4			AZ04	B2	torR	13.75	11.89	11.53	11.79	11.46	12.36	13.1	13.64	13.81			AZ04	B2	torR	14.71	12.87	12.09	12.45	11.74
AZ04	B3	adhE	17.22	18.41	19.97	24.19	25.93	27.61	29.52	31.17	33			AZ04	B3	adhE	16.94	18.68	20.44	24.1	27.73	31.92	37.02	41.73	45.56			AZ04	B3	adhE	16.33	18.93	21.39	25.09	26.13	28.38	30.15	31.67	32.65			AZ04	B3	adhE	17.51	18.93	21.63	25.1	25.91
AZ04	B4	b2192	14.68	12.32	11.11	10.79	10.3	10.23	10.25	10.35	10.43			AZ04	B4	b2192	14.6	12.11	11.03	10.88	10.17	11.15	12.39	14.76	16.45			AZ04	B4	b2192	13.9	11.98	11.05	10.98	10.06	10.88	11.39	11.83	12.13			AZ04	B4	b2192	14.83	12.41	11.33	11.15	10.5
AZ04	B5	yfbV	15.61	12.89	12.18	12.54	12.84	13.84	14.87	15.63	16.74			AZ04	B5	yfbV	14.5	12.57	12.17	12.51	13.4	15.28	17.23	20.2	22.34			AZ04	B5	yfbV	14.3	12.87	12.31	12.93	13.04	15.78	17.5	18.56	19			AZ04	B5	yfbV	16.29	13.24	12.44	12.86	12.82
AZ04	B6	aegA	14.8	12.38	11.14	10.58	10.15	9.88	10.01	10.01	9.994			AZ04	B6	aegA	14.68	12.08	10.99	10.96	10.14	11.07	12.66	14.92	16.25			AZ04	B6	aegA	15.18	12.35	11.2	11.03	9.558	9.924	9.961	10.27	10.49			AZ04	B6	aegA	15.55	12.34	11.22	10.85	9.746
AZ04	B7	ygiP	16.33	12.93	11.41	10.68	9.935	9.911	10.01	9.963	9.828			AZ04	B7	ygiP	16.09	12.5	11.16	10.67	9.996	10.73	11.7	14.02	15.32			AZ04	B7	ygiP	14.58	12.26	11.2	10.84	9.886	10.17	10.32	10.63	10.61			AZ04	B7	ygiP	15.47	11.97	10.88	10.2	9.813
AZ04	B8	glpE	15.7	13.33	12.63	12.66	13.64	14.45	15.2	15.99	16.69			AZ04	B8	glpE	14.72	13.06	12.73	12.74	13.95	15.97	18.08	21.15	23.36			AZ04	B8	glpE	15.22	13.13	12.51	13.1	12.85	13.7	14.1	14.6	14.82			AZ04	B8	glpE	15.53	13.19	12.7	12.9	13.3
AZ04	B9	fdoG	18.86	17.19	19.52	24.78	31.53	39.08	46.92	54.37	61.31			AZ04	B9	fdoG	19	17.37	19.36	23.57	32.08	40.75	47.79	51.99	56.08			AZ04	B9	fdoG	18.53	17.53	20.22	25.21	35.24	47.76	55.75	60.89	63.51			AZ04	B9	fdoG	18.38	18.89	22.94	29.16	32.77
AZ04	B10	zraP	15.37	12.35	11.08	10.57	10.08	9.836	9.455	9.622	9.63			AZ04	B10	zraP	14.53	11.95	11.13	10.92	10.24	11.12	12.76	15.75	17.7			AZ04	B10	zraP	15.03	12.48	11.39	10.91	9.881	10.03	10.33	10.55	10.73			AZ04	B10	zraP	14.3	11.75	11.12	10.3	9.943
AZ04	B11	dcuS	15.57	13.35	12.64	12.67	13.26	13.89	14.57	15.14	15.61			AZ04	B11	dcuS	15.98	13.4	12.49	12.87	13.23	15.27	17.2	21.6	24.31			AZ04	B11	dcuS	15.5	13.27	12.66	13.12	13.17	15.5	16.62	17.71	18.13			AZ04	B11	dcuS	14.87	12.4	12.68	12.92	13.15
AZ04	B12	deoR	14.64	13.89	14.99	15.87	16.68	17.43	18.17	18.87	19.34			AZ04	B12	deoR	15.35	13.51	14.02	14.89	16.17	18.07	20.54	23.91	26.13			AZ04	B12	deoR	14.43	13.48	13.96	14.94	15.63	16.42	16.98	17.61	18.04			AZ04	B12	deoR	15.05	13.37	14.59	15.56	15.72
AZ04	C1	ugd	13.98	11.79	11.26	10.61	10.82	11.1	11.52	11.83	12.23			AZ04	C1	ugd	13.38	11.68	11.23	10.74	10.98	13.82	16.73	20.89	23.29			AZ04	C1	ugd	12.45	11.2	10.98	10.46	10.41	10.9	11.22	11.72	11.93			AZ04	C1	ugd	14.65	12.26	11.39	11.53	10.6
AZ04	C2	rfbA	13.99	11.92	11.06	10.77	10.89	10.96	11.17	11.3	11.53			AZ04	C2	rfbA	13.99	11.97	11.18	11.2	10.85	12.04	13.64	16.4	17.99			AZ04	C2	rfbA	13.31	11.29	10.78	10.99	10.24	10.86	11.06	11.33	11.56			AZ04	C2	rfbA	13.9	12	11.49	11.45	10.53
AZ04	C3	serA	15.99	13.81	13.99	16.5	18.88	21.47	24.07	26.72	28.76			AZ04	C3	serA	15.1	13.53	14.23	16.46	20.03	24	27.9	32.01	35.06			AZ04	C3	serA	14.7	13.75	14.65	17.45	18.34	18.76	19.5	20	20.66			AZ04	C3	serA	15.49	13.9	15.06	17.69	18.65
AZ04	C4	rfbB	16.31	13.65	13.28	14.21	14.71	15.65	16.63	17.55	18.36			AZ04	C4	rfbB	15.58	13.38	13.1	14.08	14.88	16.61	18.47	21.03	22.95			AZ04	C4	rfbB	15.28	13.43	13.08	14.25	22.28	44.07	53.78	58.51	60.67			AZ04	C4	rfbB	15.64	13.45	13.25	14.4	14.41
AZ04	C5	gcvT	15.3	12.7	12.09	12.19	12.08	12.42	12.79	13.18	13.82			AZ04	C5	gcvT	13.72	12.55	12.21	12.25	12.08	13.21	14.58	16.63	18.46			AZ04	C5	gcvT	14.42	12.57	11.84	12.35	11.46	12.19	12.53	12.88	13.18			AZ04	C5	gcvT	15.08	12.87	12.2	12.43	11.87
AZ04	C6	kbl	14.99	14.07	14.79	16.28	17.94	19.32	21.54	22.03	23.56			AZ04	C6	kbl	14.77	14.12	14.81	16.41	18.45	20.89	23.53	26.48	28.67			AZ04	C6	kbl	14.96	14.06	14.53	16.08	18.02	22.03	24.54	25.7	26.24			AZ04	C6	kbl	14.67	14.04	14.93	17.01	17.49
AZ04	C7	glmU	16.51	15.27	15.97	18.12	19.42	20.96	22.19	23.23	24.17			AZ04	C7	glmU	16.45	15.55	16.35	18.16	19.61	21.72	24.48	27.57	29.81			AZ04	C7	glmU	16.08	16.11	16.69	18.34	19.72	22.22	24.43	26.36	27.61			AZ04	C7	glmU	16.4	16.22	17.44	19.52	20.12
AZ04	C8	fpr	15.85	12.84	11.95	12.63	12.74	13.14	13.7	14.28	14.68			AZ04	C8	fpr	14.22	12.45	12.13	12.85	12.94	14.83	16.86	20.13	22.23			AZ04	C8	fpr	15.45	12.71	12.05	12.53	11.92	12.43	12.85	13.31	13.7			AZ04	C8	fpr	14.95	12.47	12.3	12.99	12.77
AZ04	C9	yhiD	15.95	13.71	14.19	15.99	17.45	19.69	21.78	24.11	26.63			AZ04	C9	yhiD	15.52	13.83	14.52	15.83	19.08	22.83	26.35	30.37	33.12			AZ04	C9	yhiD	15.43	13.89	14.37	15.93	17.27	18.25	18.78	19.43	20.24			AZ04	C9	yhiD	14.74	13.99	15.31	17.27	18.49
AZ04	C10	U139	14.96	12.05	11.04	10.73	10.02	10.03	10.04	9.963	10.07			AZ04	C10	U139	13.45	11.66	11.05	10.83	10.22	11.12	12.78	15.02	16.31			AZ04	C10	U139	14.14	11.93	11.06	11	9.945	10.14	10.35	10.67	10.79			AZ04	C10	U139	12.74	11.18	10.64	10.04	9.807
AZ04	C11	fhuF	15.35	13.17	12.25	11.65	11.92	12.43	14.61	15.87	17.75			AZ04	C11	fhuF	15.5	13.11	12.12	12.18	12.7	14.76	17.17	20.89	23.51			AZ04	C11	fhuF	15.68	13.2	12.34	12.22	12.57	14.01	15.47	18.3	19.43			AZ04	C11	fhuF	14.55	12.52	12.09	11.78	12.11
AZ04	C12	pppA	13.15	11.46	11	10.18	10.01	9.941	10.03	10.15	10.15			AZ04	C12	pppA	13.6	11.85	11.1	10.34	10.1	11.44	13.23	16.11	18.02			AZ04	C12	pppA	13.26	11.61	10.51	10.3	9.857	10.17	10.52	10.64	10.8			AZ04	C12	pppA	13.15	11.07	10.66	10.04	9.633
AZ04	D1	b2974	15.18	12.26	11.02	10.29	10.29	10.3	10.3	10.35	10.46			AZ04	D1	b2974	14.62	12.39	11.12	10.94	10.11	11.93	13.9	17.33	19			AZ04	D1	b2974	13.84	11.23	10.67	10.25	9.829	10.5	10.75	11.05	11.09			AZ04	D1	b2974	14.09	12.27	11.32	11.19	9.95
AZ04	D2	hybO	14.53	12.19	11.1	11.07	10.66	10.16	10.64	10.67	11			AZ04	D2	hybO	14.3	12.14	11.12	11.06	10.6	12.01	13.5	16.04	17.54			AZ04	D2	hybO	13.59	11.31	10.81	11	10.65	14.25	17.14	17.98	18.2			AZ04	D2	hybO	13.41	11.82	11.33	11.54	10.69
AZ04	D3	chiA	15.1	12.51	10.98	10.61	9.958	9.712	9.385	9.214	9.566			AZ04	D3	chiA	14.25	11.98	11.06	10.83	9.822	10.71	11.94	13.27	14.39			AZ04	D3	chiA	13.28	11.24	10.63	10.48	9.368	9.837	10.14	10.46	10.54			AZ04	D3	chiA	14.05	12.18	11.21	10.95	9.866
AZ04	D4	yhfX	14.46	12.23	10.94	10.67	9.856	9.815	9.758	9.436	9.585			AZ04	D4	yhfX	14.25	11.91	10.95	10.69	10.04	10.82	11.67	13.56	15.07			AZ04	D4	yhfX	13.98	11.74	10.89	10.74	9.771	10.08	10.33	10.58	10.68			AZ04	D4	yhfX	14.16	11.86	10.89	10.76	9.711
AZ04	D5	yhfZ	14.95	12.4	11.24	11.08	10.9	11.02	10.96	11.33	11.67			AZ04	D5	yhfZ	13.8	12.02	11.53	11.41	10.87	11.75	12.9	14.59	16.16			AZ04	D5	yhfZ	13.86	12.08	11.4	11.6	10.37	10.96	11.26	11.59	11.81			AZ04	D5	yhfZ	14.04	12.3	11.51	11.5	10.8
AZ04	D6	yzgL	14.39	11.89	10.83	10.5	9.808	9.154	9.012	9.064	9.124			AZ04	D6	yzgL	14.19	12.07	10.96	10.56	9.44	10.36	11.37	12.96	14.39			AZ04	D6	yzgL	14.58	12.13	11.05	10.62	9.457	9.815	10.02	10.29	10.23			AZ04	D6	yzgL	14.02	11.93	11.12	10.86	9.763
AZ04	D7	yhhW	15.89	12.45	11.26	10.82	10.2	10.32	10.36	10.43	10.74			AZ04	D7	yhhW	15.33	12.43	11.23	10.92	10.28	11.4	12.55	15.3	17.09			AZ04	D7	yhhW	14.51	11.92	11.03	11.05	9.882	10.31	10.51	10.8	11.01			AZ04	D7	yhhW	13.8	11.97	11.21	11.14	10.45
AZ04	D8	rna	16.37	12.38	11.04	11.03	10.5	10.65	10.7	10.82	11.07			AZ04	D8	rna	13.97	11.97	11.38	11.17	10.69	12.15	13.5	16.82	18.89			AZ04	D8	rna	15.41	12.07	11.21	11.09	10.37	10.85	11.08	11.43	11.66			AZ04	D8	rna	13.92	11.98	11.3	11.2	10.4
AZ04	D9	recE	16.04	12.36	11.06	10.72	10.01	9.93	10.02	9.912	10.16			AZ04	D9	recE	15.28	12.46	11.22	10.71	9.897	11	12	14.88	16.72			AZ04	D9	recE	15.19	11.9	10.94	10.65	9.93	10.23	10.45	10.73	10.86			AZ04	D9	recE	13.68	11.78	11.09	10.51	10.17
AZ04	D10	rnd	16.16	13.08	12.41	12.73	12.42	12.86	13.11	13.34	13.67			AZ04	D10	rnd	14.46	13.07	12.75	13.1	12.98	14.18	15.5	18.22	19.93			AZ04	D10	rnd	15.02	13.03	12.35	13.05	12.79	13.96	15.06	16.01	16.38			AZ04	D10	rnd	13.76	12.43	12.63	12.63	12.61
AZ04	D11	ptrB	14.91	12.13	11.18	10.61	10.51	10.61	10.52	10.57	11.02			AZ04	D11	ptrB	14.99	12.44	11.31	11.02	10.49	11.59	13.24	15.27	16.59			AZ04	D11	ptrB	15.8	12.6	11.3	11.17	10.03	10.35	10.54	11.02	11.2			AZ04	D11	ptrB	13.2	11.33	10.95	10.56	10.34
AZ04	D12	clpB	17.67	16.99	19.06	23.6	27.85	31.85	35.94	40.85	45.12			AZ04	D12	clpB	17.8	17.14	19.03	22.89	28.7	34.88	40.41	45.67	50.44			AZ04	D12	clpB	17.93	16.76	18.24	22.23	25.83	27.62	28.76	29.58	30.49			AZ04	D12	clpB	16.18	15.53	18.76	24.15	27.12
AZ04	E1	ftsH	16.63	16.63	19.42	23.32	25.86	28.09	30.19	31.26	32.49			AZ04	E1	ftsH	16.86	16.57	18.62	22.21	24.01	27.14	31.33	34.81	37.35			AZ04	E1	ftsH	15.68	16.09	19.87	23.36	25.32	28.74	31.56	33.81	35.46			AZ04	E1	ftsH	16.71	16.72	19.35	22.89	23.18
AZ04	E2	hslV	15.61	15.04	16.07	20.41	25.38	29.44	32.43	35.08	38.53			AZ04	E2	hslV	16.7	15.41	16.08	19.25	23.39	27.4	31.76	37.26	41.76			AZ04	E2	hslV	15.54	14.84	15.61	19.5	24.12	26.12	27.17	28.32	29.08			AZ04	E2	hslV	16.22	15.53	16.73	20.05	22.78
AZ04	E3	mcrB	14.55	13.32	13.41	14.5	14.76	15.35	15.88	15.99	16.41			AZ04	E3	mcrB	14.89	13.51	13.4	14.45	14.62	15.5	16.74	19.48	21.76			AZ04	E3	mcrB	14.07	12.72	13.25	14.58	16.38	23.7	28.52	31.46	32.75			AZ04	E3	mcrB	14.87	13.35	13.61	14.64	14.32
AZ04	E4	yhgF	15.33	12.91	11.75	11.92	11.75	12.06	12.31	12.62	13.03			AZ04	E4	yhgF	15.2	12.67	11.77	11.79	11.95	13.68	15.33	18.73	20.83			AZ04	E4	yhgF	14.84	12.51	11.59	11.86	11.26	11.94	12.32	12.64	12.94			AZ04	E4	yhgF	15	12.69	11.83	12.02	11.47
AZ04	E5	rssB	15.9	13.17	12.37	13.13	14.79	17.07	19.47	22.58	25.63			AZ04	E5	rssB	15.37	13.12	12.64	13.66	15.49	18.77	21.98	26.2	29.02			AZ04	E5	rssB	15.34	12.99	12.46	13.54	14.89	16.03	16.3	16.79	17.24			AZ04	E5	rssB	15.55	12.91	12.4	13.31	14.29
AZ04	E6	rnt	15.82	13.68	13.15	13.68	14.15	14.55	15.2	15.69	16.45			AZ04	E6	rnt	15.86	13.62	13.31	13.9	14.48	16.2	17.99	21.08	23.56			AZ04	E6	rnt	15.67	13.75	13.18	13.86	14.1	15.56	16.76	17.78	18.36			AZ04	E6	rnt	15.47	13.42	13.29	14.2	13.98
AZ04	E7	amyA	16.1	13.46	12.69	13.37	14.62	17.12	20.08	23.36	26.43			AZ04	E7	amyA	15.78	13.26	12.84	13.53	15.28	18.16	20.49	23.41	25.59			AZ04	E7	amyA	15.33	13.29	12.69	13.66	14.45	15.23	16.04	16.29	16.64			AZ04	E7	amyA	15.13	12.94	12.67	13.95	14.42
AZ04	E8	degQ	15.93	12.95	11.2	11.24	10.82	10.95	11.19	11.22	11.52			AZ04	E8	degQ	15.36	12.66	11.58	11.33	10.97	12.66	14.31	16.6	17.78			AZ04	E8	degQ	15.56	12.65	11.66	11.13	10.45	10.95	11.2	11.22	11.62			AZ04	E8	degQ	14.41	12.15	11.37	11.4	10.8
AZ04	E9	pinE	16	12.82	11.72	11.89	11.73	11.99	12.32	12.54	13.07			AZ04	E9	pinE	15.89	12.9	11.9	11.95	11.81	13.32	14.93	17.91	20.21			AZ04	E9	pinE	14.63	12.5	11.89	12.19	11.59	12.32	13.08	13.61	13.82			AZ04	E9	pinE	14.66	12.34	11.85	12.02	11.65
AZ04	E10	htrA	14.28	12.19	11.1	10.95	10.14	9.963	10.02	9.828	9.989			AZ04	E10	htrA	13.63	11.79	11.1	10.83	9.946	10.81	11.58	12.95	14.08			AZ04	E10	htrA	13.64	11.84	11.03	10.89	9.821	10.18	10.24	10.65	10.74			AZ04	E10	htrA	12.77	11.32	10.94	10.26	9.838
AZ04	E11	yedQ	14.05	12.52	12.33	12.25	12.64	13.26	13.65	14.4	15.15			AZ04	E11	yedQ	14.87	12.67	12.25	12.6	12.7	14.51	16.12	18.76	20.55			AZ04	E11	yedQ	15.05	12.78	12.07	12.58	12.07	12.84	13.45	13.72	14.17			AZ04	E11	yedQ	13.27	11.92	12.18	12.32	12.7
AZ04	E12	erfK	13.09	11.75	11.57	11.23	11.64	12.17	12.74	13.21	13.81			AZ04	E12	erfK	14.43	12.4	11.57	11.28	11.53	13.29	15.1	17.76	19.52			AZ04	E12	erfK	13.53	12.07	11.27	10.74	11.33	11.65	11.93	12.16	12.24			AZ04	E12	erfK	13.18	11.43	11.51	11.18	11.55
AZ04	F1	yeeA	15.34	12.67	11.82	11.63	11.48	11.51	11.64	11.98	12.27			AZ04	F1	yeeA	16.01	13.04	11.94	11.98	11.74	13.54	16.24	20.24	21.42			AZ04	F1	yeeA	14.57	11.77	11.51	11.54	11.29	12.02	12.75	13.03	13.19			AZ04	F1	yeeA	15.75	13.07	12.2	12.24	11.61
AZ04	F2	yejG	18.33	16.81	17.44	20.44	25.98	41.86	40.41	44.54	47.71			AZ04	F2	yejG	18.85	17	17.16	19.81	28.23	32.33	36.91	43.34	48.65			AZ04	F2	yejG	18.04	17.11	18.64	22.82	40.06	59.45	68.53	79.87	84.69			AZ04	F2	yejG	19.1	18.55	21.47	25.19	25.45
AZ04	F3	U66	15.04	12.48	11.12	10.73	10.06	9.926	9.586	9.575	9.693			AZ04	F3	U66	15.11	12.23	11.05	10.77	10.18	10.62	11.61	14.18	16.18			AZ04	F3	U66	13.7	11.36	10.52	10.76	9.684	10.01	10.34	10.56	10.76			AZ04	F3	U66	14.67	12.23	11.04	10.83	10.22
AZ04	F4	apbE	15.27	12.87	11.62	11.46	11.12	11.05	11.18	11.31	11.52			AZ04	F4	apbE	15.42	12.71	11.73	11.65	11.14	12.78	14.41	17.25	19			AZ04	F4	apbE	14.67	12.37	11.6	11.65	10.58	11.55	11.99	12.39	12.82			AZ04	F4	apbE	15.05	12.56	11.67	11.84	11.15
AZ04	F5	ygiR	16.12	13.46	12.38	12.43	12.2	12.11	12.45	12.59	12.73			AZ04	F5	ygiR	16.01	13.23	12.28	12.49	11.83	12.61	13.5	15.99	18.08			AZ04	F5	ygiR	15.6	13.12	12.16	12.52	12.1	12.95	13.55	14.75	15.52			AZ04	F5	ygiR	15.99	13.24	12.45	12.6	11.88
AZ04	F6	ynjF	14.43	12.2	11.22	10.96	10.47	9.9	10.4	10.41	10.54			AZ04	F6	ynjF	14.59	12.16	11.28	11.06	10.07	11.07	11.96	13.58	15.12			AZ04	F6	ynjF	15.19	11.95	10.84	10.73	10.02	10.25	10.53	10.73	11.06			AZ04	F6	ynjF	14.73	12.07	11.19	11.19	10.04
AZ04	F7	b1788	15.29	12.55	11.28	10.89	10.29	10.36	9.522	10.08	10.21			AZ04	F7	b1788	15.02	12.46	11.36	10.94	10.32	11.02	11.55	12.35	13.25			AZ04	F7	b1788	14.69	12.14	11.32	10.98	9.89	10.2	10.47	10.76	10.88			AZ04	F7	b1788	14.55	11.96	11.19	10.94	9.869
AZ04	F8	yoaF	16.9	12.2	10.97	11.19	10.74	11.02	11.14	11.37	11.67			AZ04	F8	yoaF	15.62	12.57	11.68	11.34	10.75	11.89	13.14	15.72	17.49			AZ04	F8	yoaF	15.61	12.48	11.48	11.51	10.45	10.9	11.06	11.36	11.63			AZ04	F8	yoaF	14.51	11.93	11	11.21	10.75
AZ04	F9	yoaA	16.52	13.23	12.15	12.02	11.53	11.91	12.11	12.12	12.57			AZ04	F9	yoaA	16.27	13.13	12.14	12.12	11.94	13.05	14.84	17.07	18.64			AZ04	F9	yoaA	15.11	12.8	12.06	12.2	12.21	15.01	17.11	18.58	19.18			AZ04	F9	yoaA	14.94	12.37	11.89	11.81	11.45
AZ04	F10	wrbA	17.61	14.16	13.8	16.47	20.73	26.01	31.96	38.7	45.21			AZ04	F10	wrbA	16.85	14.13	14.62	17.2	23.15	30.35	35.2	39.52	43.76			AZ04	F10	wrbA	16.84	14.51	15.22	18.26	21.3	22.24	22.74	23.43	24.2			AZ04	F10	wrbA	15.73	13	13.99	17.63	20.96
AZ04	F11	yebR	15.76	14.84	16.46	18.97	21.64	23.66	25.37	26.71	27.85			AZ04	F11	yebR	16.34	14.87	15.97	18.29	21.59	24.93	28.26	32.4	35.33			AZ04	F11	yebR	16.18	14.76	15.75	18.12	19.73	20.78	21.31	21.88	22.33			AZ04	F11	yebR	14.8	14.94	17.64	20.46	22.25
AZ04	F12	yohL	13.89	13.34	13.93	14.25	15	15.77	16.39	16.9	17.65			AZ04	F12	yohL	15.14	13.75	13.56	13.86	14.81	16.33	17.91	20.18	22.3			AZ04	F12	yohL	15.21	13.33	13.2	13.67	14	14.76	15.21	15.49	15.71			AZ04	F12	yohL	14.12	12.84	13.78	14.23	14.41
AZ04	G1	pncB	16.04	13.99	13.76	14.45	15.19	15.9	16.71	17.41	18.09			AZ04	G1	pncB	17.12	14.35	14.19	14.89	16.42	18.6	22.02	25.69	28.05			AZ04	G1	pncB	13.76	13.45	14.7	15.36	16.33	17.94	18.94	19.98	20.4			AZ04	G1	pncB	16.36	14.44	14.28	15.23	15.23
AZ04	G2	pepD	14.98	12.89	12.58	12.95	13.51	13.82	14.28	14.83	15.39			AZ04	G2	pepD	15.69	13.16	12.72	13.54	14	15.85	17.89	21.08	23.29			AZ04	G2	pepD	14.02	11.94	12.12	12.81	13.3	14.35	14.85	15.24	15.5			AZ04	G2	pepD	14.32	11.92	11.51	12.32	13.24
AZ04	G3	xseB	16.8	15.45	17.53	22.08	25.8	29.17	31.91	33.67	35.65			AZ04	G3	xseB	17.51	16.18	17.81	21.1	23.98	26.9	30.9	36.21	40.34			AZ04	G3	xseB	16.35	15.64	17.84	22.23	24.04	28.96	32.24	34.83	36.12			AZ04	G3	xseB	17.32	16.06	17.79	21.72	22.92
AZ04	G4	rne	14.11	11.48	10.55	10.07	9.789	9.712	9.651	9.77	9.937			AZ04	G4	rne	14.6	12.09	11.08	10.94	10.43	10.87	11.89	14.6	16.36			AZ04	G4	rne	13.25	11.3	10.56	10.47	9.523	9.864	10.1	10.47	10.64			AZ04	G4	rne	14.11	11.79	10.99	10.86	10.24
AZ04	G5	dcp	15.08	12.42	11.62	11.97	11.75	12.33	12.64	13.2	13.66			AZ04	G5	dcp	15.64	12.82	11.98	12.08	11.94	12.75	13.99	16.3	18.35			AZ04	G5	dcp	14.47	12.31	11.52	12.05	11.27	11.85	12.2	12.65	12.95			AZ04	G5	dcp	15.02	12.28	11.87	12.18	11.77
AZ04	G6	guaB	16.2	14.47	14.02	13.91	14.08	14.42	14.79	15.15	15.86			AZ04	G6	guaB	16.38	14.3	14.02	14.6	14.34	15.98	17.72	20.2	22.18			AZ04	G6	guaB	16.02	14.38	13.91	14.56	17.92	25.63	28.93	31.71	33.26			AZ04	G6	guaB	15.92	14.02	13.98	14.32	14.07
AZ04	G7	prlC	15.06	12.76	11.9	12.07	11.84	12.24	12.72	13.16	13.71			AZ04	G7	prlC	15.02	12.67	11.89	12.17	12.3	13.26	14.32	15.85	17.64			AZ04	G7	prlC	14.41	12.35	11.66	12.02	11.69	12.26	12.82	13.01	13.24			AZ04	G7	prlC	14.34	12.32	11.69	12.15	11.53
AZ04	G8	bax	20.13	20.02	24.59	30.87	39.27	49.65	69.44	77.2	87.28			AZ04	G8	bax	20.34	21.47	25.91	32.19	47.95	61	70.27	80.92	90.02			AZ04	G8	bax	19.13	20.68	25.48	31.8	39.18	44.5	48.63	52.11	54.24			AZ04	G8	bax	19.29	22.11	27.64	34.9	42.98
AZ04	G9	rph	15.97	13.32	12.77	13.04	12.77	12.87	13.14	13.2	13.52			AZ04	G9	rph	16.47	13.95	13.14	13.29	12.94	14.27	15.27	17.83	19.95			AZ04	G9	rph	15.13	13.22	12.96	13.25	13.04	15.02	16.59	18.65	19.49			AZ04	G9	rph	15.01	12.98	12.96	12.93	12.63
AZ04	G10	fadB	14.93	12.48	11.41	10.89	11.3	12.1	12.92	13.87	14.63			AZ04	G10	fadB	15.61	12.76	11.74	11.65	11.94	14.1	17.44	23.81	27.92			AZ04	G10	fadB	13.5	12.23	11.43	11.09	11.29	11.99	12.35	12.98	13.5			AZ04	G10	fadB	13.75	11.58	11.24	11.19	12
AZ04	G11	pepE	13.55	12.3	12.24	12.04	12.42	12.77	13.35	13.87	14.43			AZ04	G11	pepE	14.28	12.59	12.24	12.34	12.52	14.11	15.9	19.37	21.27			AZ04	G11	pepE	14.19	12.44	12.15	12.5	11.71	12.35	12.68	13.03	13.26			AZ04	G11	pepE	13.14	11.79	12.2	12.12	12.21
AZ04	G12	hsdR	13.79	12.43	12.48	12.35	12.97	13.6	14.12	14.32	14.96			AZ04	G12	hsdR	14.13	12.83	12.71	12.44	13.08	14.2	15.65	17.39	19.13			AZ04	G12	hsdR	13.94	12.45	12.41	12.4	12.38	13.65	14.57	14.75	15.03			AZ04	G12	hsdR	13.35	12.03	12.61	12.6	12.65
AZ04	H1	lacZ	15.54	16.25	18.44	20.99	22.84	25.16	27.32	29.48	30.57			AZ04	H1	lacZ	15.88	16.12	17.88	19.91	21.25	23.51	27.28	31.94	34.32			AZ04	H1	lacZ	14.27	17.67	21.59	23.64	24.98	26.17	27.08	28.02	29.6			AZ04	H1	lacZ	15.68	16.35	18.66	21.18	21.42
AZ04	H2	ybhD	14.37	11.96	10.73	9.931	9.775	9.709	9.762	9.755	9.876			AZ04	H2	ybhD	15.33	12.41	11.29	10.78	10.14	10.75	12.08	16.19	18.31			AZ04	H2	ybhD	13.81	10.91	10.31	9.792	9.613	9.986	10.29	10.56	10.87			AZ04	H2	ybhD	15.1	12.18	11.04	10.86	9.81
AZ04	H3	ynfB	14.48	12.33	11.65	11.05	11.13	11.18	11.15	11.49	11.61			AZ04	H3	ynfB	15.32	12.5	11.83	11.6	11.24	11.9	13.16	16.46	18.79			AZ04	H3	ynfB	13.78	11.48	11.05	10.79	10.83	11.42	11.81	12.02	12.38			AZ04	H3	ynfB	15.12	12.38	11.66	11.59	11.19
AZ04	H4	rstA	17.79	17.17	18.56	21	22.31	24.15	25.02	26.32	27.7			AZ04	H4	rstA	18.23	17.47	18.81	21.3	23.39	27.31	31.68	39.11	44.72			AZ04	H4	rstA	17.65	17.15	19.02	21.53	22.87	24.1	25.07	26.11	26.77			AZ04	H4	rstA	18.24	17.6	19.17	22.17	22.46
AZ04	H5	slyB	17.73	16.95	18.03	20.79	22.33	23.89	25.3	26.33	27.32			AZ04	H5	slyB	18.49	17.31	17.87	20.72	22.97	26.17	29.99	34.98	38.74			AZ04	H5	slyB	18.24	16.91	18.13	21.08	22.81	25.58	27.44	28.47	29.39			AZ04	H5	slyB	18.47	17.3	18.42	21.25	22.4
AZ04	H6	ydhO	15.28	14.8	15.14	15.57	16.4	17.16	17.84	18.45	18.95			AZ04	H6	ydhO	16	14.93	15.16	15.17	16.34	18.18	19.99	22.64	24.98			AZ04	H6	ydhO	15.6	14.78	14.83	15.25	15.51	16.8	17.33	17.93	18.44			AZ04	H6	ydhO	15.51	14.78	15.17	15.55	15.82
AZ04	H7	osmC	15.8	14.05	14.8	17.45	21	25.43	30.17	35.07	39.11			AZ04	H7	osmC	16.89	14.22	14.84	16.98	20.2	24.91	30.55	37.37	43.61			AZ04	H7	osmC	16.69	14.13	14.56	17.11	19.09	20.17	20.72	21.27	21.9			AZ04	H7	osmC	16.25	14.02	15.13	17.36	19.15
AZ04	H8	flk	15.97	14	13.81	14.23	15.19	15.86	16.63	17.31	17.84			AZ04	H8	flk	16.64	14.04	13.87	14.44	15.19	17.05	18.9	21.63	23.91			AZ04	H8	flk	16.09	13.78	13.66	14.14	14.73	16.31	17.35	18.35	19.08			AZ04	H8	flk	15.26	13.64	13.98	14.39	14.7
AZ04	H9	tolC	15.45	13.68	13.74	14.59	15.63	17.01	18.12	19.06	20.02			AZ04	H9	tolC	16.33	13.94	13.95	15.04	16.33	18.59	20.81	24.88	27.5			AZ04	H9	tolC	15.96	13.41	13.61	15.09	15.86	17.29	18.25	19.25	19.53			AZ04	H9	tolC	14.97	13.16	14.28	15.34	16.03
AZ04	H10	yhhF	14.66	12.78	12.52	11.95	12.58	13.28	14.18	14.88	15.68			AZ04	H10	yhhF	15.63	13.01	12.65	12.27	12.98	14.24	15.79	18.26	20.56			AZ04	H10	yhhF	15.03	12.67	12.26	12.2	12.11	12.92	13.06	13.47	13.76			AZ04	H10	yhhF	14.08	11.87	12.14	12.4	12.69
AZ04	H11	uspA	14.52	14	14.72	15.34	15.97	16.98	17.7	18.28	19			AZ04	H11	uspA	15.49	14.22	14.58	15.19	16.14	18.6	21.3	25.37	28.11			AZ04	H11	uspA	15.18	13.73	14.11	14.8	15.34	16.42	17.08	17.76	18.48			AZ04	H11	uspA	14.03	13.43	14.55	15.25	15.76
AZ04	H12	ecfI	14.08	11.91	12.06	11.84	12.79	14	15.02	16.06	17.02			AZ04	H12	ecfI	14.8	12.84	12.47	12.09	12.98	14.98	16.76	20.1	21.86			AZ04	H12	ecfI	14.44	12.12	11.81	11.86	11.96	12.47	12.83	12.96	13.48			AZ04	H12	ecfI	13.48	11.57	11.69	12.14	12.55
AZ05	A1	yhiI	14.3	13.22	14.13	15.31	16.67	17.62	17.99	18.56	18.62			AZ05	A1	yhiI	14.23	13.02	13.81	14.8	16.27	17.79	22.4	26.19	28.57			AZ05	A1	yhiI	13.25	12.44	14.34	15.72	16.53	17.55	16.57	19.87	20.69			AZ05	A1	yhiI	14.37	13.34	14.15	15.51	16.11
AZ05	A2	yhiJ	14.84	12.37	11.66	11.16	11.16	11.33	11.54	11.87	12.11			AZ05	A2	yhiJ	14.6	12.3	11.81	11.36	11.02	11.97	15.22	18.7	21.35			AZ05	A2	yhiJ	12.85	11.36	11.36	10.94	11.13	12.74	11.75	15.69	16.12			AZ05	A2	yhiJ	15.13	12.66	11.97	11.77	11.29
AZ05	A3	yeaX	13.16	11.72	10.8	10.07	9.973	9.817	9.621	9.741	9.913			AZ05	A3	yeaX	14.69	12.08	11.19	10.22	9.931	10.26	11.87	14.51	16.86			AZ05	A3	yeaX	12.61	11.13	10.41	9.836	9.332	9.581	10.28	10.18	10.29			AZ05	A3	yeaX	15.17	12.64	11.41	10.42	9.934
AZ05	A4	yebU	14.37	12.32	11.7	11.46	11.48	11.61	11.74	11.86	12			AZ05	A4	yebU	14.58	12.23	11.67	11.44	11.43	12.09	15.66	18.85	21.12			AZ05	A4	yebU	14.4	11.93	11.54	11.31	11.26	12.51	11.91	14.72	15.2			AZ05	A4	yebU	14.52	12.56	12.04	12.14	11.5
AZ05	A5	b1966	13.26	11.85	11.46	10.96	10.91	11.02	11.28	11.33	11.3			AZ05	A5	b1966	13.89	11.64	11.24	10.78	10.75	11.25	13.98	16.48	18.15			AZ05	A5	b1966	13.52	11.48	11.38	10.7	10.19	10.65	11.17	11.36	11.55			AZ05	A5	b1966	13.76	12.11	11.57	11.47	10.79
AZ05	A6	yedY	14.53	12.16	11.36	10.77	10.78	10.89	11.12	11.27	11.43			AZ05	A6	yedY	15.43	12.2	11.2	11.02	11	11.53	13.29	16.28	20.01			AZ05	A6	yedY	14.27	11.79	11.03	10.99	10.36	10.57	11.19	11.42	11.61			AZ05	A6	yedY	15.74	12.82	11.94	11.62	10.58
AZ05	A7	apt	17.58	15.57	15.7	16.3	17.69	18.86	20.41	21.49	21.96			AZ05	A7	apt	17.97	15.81	15.95	17.2	18.24	20.33	25.67	30.62	34.67			AZ05	A7	apt	18.4	15.83	16.11	17.5	17.31	18.87	17.55	22.38	23.36			AZ05	A7	apt	18.13	16.2	16.13	17.25	17.31
AZ05	A8	add	16.43	14.93	16.07	18.04	19.49	21.1	23.07	24.4	25.1			AZ05	A8	add	16.15	14.7	15.46	17.68	19.45	21.27	24.44	29.61	35.15			AZ05	A8	add	16.63	14.75	15.64	17.92	21.49	28.06	19.85	36.41	38.01			AZ05	A8	add	16.44	15.05	15.9	18.17	19.26
AZ05	A9	amn	15.73	12.94	12.48	12.58	13.05	13.79	14.35	14.73	14.88			AZ05	A9	amn	15.82	13.07	12.45	12.85	13	14.24	18.76	22.67	26.21			AZ05	A9	amn	16.33	13.13	12.57	12.86	12.34	12.95	13.32	13.95	14.19			AZ05	A9	amn	16.09	13.51	12.98	13.26	12.79
AZ05	A10	cdd	15.74	15.87	15.34	15.58	15.98	16.2	16.65	17.04	17.24			AZ05	A10	cdd	15.74	15.94	15.54	16.11	16.21	17.98	23.36	27.24	30.32			AZ05	A10	cdd	15.72	15.89	15.67	15.68	15.61	16.21	16.38	17.38	17.72			AZ05	A10	cdd	15.96	16.15	15.88	16.27	15.98
AZ05	A11	rfe	15.66	13	12.43	12.09	12.19	12.12	12.5	12.7	12.67			AZ05	A11	rfe	15.83	13.02	12.26	12.52	12.21	12.66	13.98	18.11	23.66			AZ05	A11	rfe	14.77	12.62	12.38	12.31	11.92	12.37	12.74	13.46	13.62			AZ05	A11	rfe	14.55	12.89	12.69	12.28	12.28
AZ05	A12	Empty	15.26	14.72	14.64	14.53	14.33	14.21	14.36	14.31	13.77			AZ05	A12	Empty	15.08	14.65	14.64	14.35	14.42	14.31	14.32	14.52	15.33			AZ05	A12	Empty	14.45	14.47	14.1	14.23	13.95	13.88	14.09	13.75	13.85			AZ05	A12	Empty	14.78	14.77	14.66	14.49	14.57
AZ05	B1	yifM_2	13.92	11.65	10.95	10.38	10.49	10.54	10.7	10.76	10.81			AZ05	B1	yifM_2	13.24	11.3	10.88	10.17	10.21	10.94	13.31	15.94	18.05			AZ05	B1	yifM_2	11.65	10.5	10.26	10.2	9.896	10.31	10.6	11.15	11.29			AZ05	B1	yifM_2	12.66	11.1	11.03	10.52	10.17
AZ05	B2	metF	14.26	12.05	11.25	10.46	10.4	10.31	10.37	10.48	10.38			AZ05	B2	metF	13.5	11.74	10.96	10.57	10.29	10.77	12.61	14.86	17.49			AZ05	B2	metF	11.84	10.45	10.06	9.853	9.578	9.99	10.47	10.7	10.93			AZ05	B2	metF	13.75	11.7	11.32	10.94	10.22
AZ05	B3	deoA	15.1	11.97	10.88	10.26	9.853	9.547	9.604	9.564	9.626			AZ05	B3	deoA	14.92	11.93	10.89	10.5	10.02	10.69	14.66	18.21	20.18			AZ05	B3	deoA	11.99	10.47	10.38	9.777	9.284	9.648	10.27	10.32	10.61			AZ05	B3	deoA	14.99	12.38	11.22	11	9.768
AZ05	B4	deoB	15.42	13.7	13.25	13.64	14.16	15.19	16.11	16.93	17.32			AZ05	B4	deoB	15.25	13.48	13.3	13.64	14.07	15.34	19.08	22.79	25.8			AZ05	B4	deoB	14.38	12.84	13.28	13.23	14.25	15.89	14.13	19.49	20.07			AZ05	B4	deoB	14.57	13.7	13.57	14.09	13.86
AZ05	B5	deoD	13.5	11.53	11.04	10.33	10.07	10.15	10.23	10.16	10.28			AZ05	B5	deoD	13.47	11.35	10.81	10.5	10.22	10.59	12.14	14.94	17.58			AZ05	B5	deoD	12.94	11.14	10.62	10.23	9.552	9.793	10.55	10.53	10.71			AZ05	B5	deoD	13.65	11.82	11.08	11.13	10.12
AZ05	B6	yodB	14.87	12.18	11.46	10.96	10.99	11.09	11.37	11.39	11.58			AZ05	B6	yodB	15.42	12.18	11.14	11.08	10.84	11.47	14.79	17.82	20.29			AZ05	B6	yodB	16.05	12.29	11.22	11.15	10.26	10.43	11.53	11.2	11.36			AZ05	B6	yodB	13.97	12.26	11.58	11.51	11.03
AZ05	B7	yeeJ	16.51	12.36	10.83	10.4	9.806	9.721	9.607	9.626	9.725			AZ05	B7	yeeJ	14.61	11.55	10.75	10.37	9.554	10.19	12.72	16.41	19.62			AZ05	B7	yeeJ	15.23	11.92	10.85	10.53	9.274	9.456	10.22	10.16	10.22			AZ05	B7	yeeJ	15.38	12.27	11.1	10.81	9.653
AZ05	B8	yeeU	16.2	11.79	10.57	9.952	9.855	9.863	9.914	9.883	9.964			AZ05	B8	yeeU	15.24	11.83	10.78	10.39	9.722	10.4	13.01	16.29	18.95			AZ05	B8	yeeU	13.8	11.2	10.59	10.03	9.293	9.508	10.52	10.05	10.31			AZ05	B8	yeeU	14.17	11.93	11.01	10.77	9.926
AZ05	B9	yeiT	16.18	12.09	10.81	10.29	10.01	10.05	10	9.994	9.995			AZ05	B9	yeiT	14.94	11.91	10.85	10.51	9.931	10.49	13.63	17.05	20.1			AZ05	B9	yeiT	15.26	11.93	10.93	10.52	9.379	9.693	10.39	10.24	10.47			AZ05	B9	yeiT	14.47	11.95	11.04	10.87	9.925
AZ05	B10	yeiP	15.8	12.31	11.09	10.25	10.05	10.06	9.968	9.834	9.906			AZ05	B10	yeiP	14.94	12.04	11.06	10.74	10.04	10.6	13.84	17.19	19.89			AZ05	B10	yeiP	13.31	11.46	10.72	10.09	9.62	9.84	10.31	10.47	10.59			AZ05	B10	yeiP	14.14	12.03	11.17	10.95	9.81
AZ05	B11	b1331	15.21	12.03	11.08	10.52	10.35	10.5	10.92	11.04	11.11			AZ05	B11	b1331	14.97	12.11	11.29	11.04	10.52	11.36	15.12	18.22	20.36			AZ05	B11	b1331	13.6	11.56	11.14	10.73	10.15	10.3	10.89	11.08	11.17			AZ05	B11	b1331	13.39	11.76	11.4	10.81	10.43
AZ05	B12	sieB	16.75	17.13	19.56	22.16	24.6	26.08	28.33	29.53	30.05			AZ05	B12	sieB	17.62	16.7	17.94	20.57	23.2	25.89	32.35	37.91	41.13			AZ05	B12	sieB	16.41	17.62	20.34	22.87	24.09	24.77	24.91	26.03	26.2			AZ05	B12	sieB	16.47	17.8	20.84	22.9	24.63
AZ05	C1	spr	21.09	23.24	28.53	34.29	38.03	40.1	41.43	41.93	41.54			AZ05	C1	spr	21.64	24.11	28.24	33.74	40.84	44.21	52.72	60.68	66.26			AZ05	C1	spr	23.17	27.3	34.55	39.29	41.54	43.71	40.63	52.31	54.97			AZ05	C1	spr	23.05	26.41	32.34	38.43	40.68
AZ05	C2	yfbJ	14.35	11.82	10.89	10.35	10.32	10.63	10.99	11.11	11.32			AZ05	C2	yfbJ	13.89	11.68	10.93	10.85	10.42	11.27	14.55	17.28	19.27			AZ05	C2	yfbJ	11.66	10.68	10.63	10.23	9.908	10.23	10.52	11.08	11.23			AZ05	C2	yfbJ	14.13	11.95	11.05	11.12	10.1
AZ05	C3	serA	15.17	13.61	14.28	16.73	19.69	22.58	25.49	27.45	28.93			AZ05	C3	serA	15.21	13.59	14.15	16.57	19.36	21.91	27.51	32.02	35.2			AZ05	C3	serA	13.41	13.66	15.92	18.19	19.74	20.66	18.19	22.08	22.2			AZ05	C3	serA	15.24	13.76	14.03	15.88	17.68
AZ05	C4	elaD	14.52	11.72	10.67	10.32	9.741	9.511	9.652	9.617	9.647			AZ05	C4	elaD	14.01	11.43	10.67	10.39	9.837	10.35	13.13	15.6	17.73			AZ05	C4	elaD	12.59	11.01	10.4	9.951	9.071	9.559	10.61	10.22	10.38			AZ05	C4	elaD	13.88	12.18	11.16	10.75	10.11
AZ05	C5	yfbR	13.8	11.83	11.16	10.87	10.78	10.84	10.97	11.15	11.08			AZ05	C5	yfbR	14.02	11.9	11.2	11.09	10.88	11.76	14.08	17.3	20.56			AZ05	C5	yfbR	13.13	11.54	11.07	11.06	10.01	10.61	11.23	11.39	11.48			AZ05	C5	yfbR	14.07	12.31	11.68	11.64	10.58
AZ05	C6	yfcC	13.28	11.61	10.69	10.27	10.16	10.02	10.01	9.966	10.25			AZ05	C6	yfcC	14.08	11.57	10.7	10.38	9.811	10.36	12.93	15.41	17.66			AZ05	C6	yfcC	13.62	11.59	10.92	10.68	9.324	9.535	10.74	10.3	10.34			AZ05	C6	yfcC	13.66	11.95	11.1	10.69	10
AZ05	C7	intS	14.86	12.03	11.06	10.74	10.18	10.02	10.01	9.976	9.719			AZ05	C7	intS	14.29	11.89	10.98	10.56	9.776	10.29	12.7	15.04	17.29			AZ05	C7	intS	14.29	11.76	11.06	10.62	9.388	9.742	10.29	10.33	10.48			AZ05	C7	intS	13.35	11.88	11.22	11.03	9.899
AZ05	C8	b2394	14.95	12.36	11.87	12.18	12.1	12.53	13.24	13.53	13.85			AZ05	C8	b2394	14.35	12.23	11.71	12.05	12.18	13.38	16.67	19.5	22.02			AZ05	C8	b2394	13.68	11.95	11.81	12.11	11.57	11.87	12.67	12.82	13.07			AZ05	C8	b2394	13.86	12.38	12.11	12.47	12.06
AZ05	C9	hyfR	14.67	12.04	11.01	10.49	10.14	9.906	10.05	9.905	9.962			AZ05	C9	hyfR	14.29	11.96	11.08	10.54	9.889	10.45	12.2	14.5	17.27			AZ05	C9	hyfR	13.07	11.15	10.64	10.22	9.238	9.586	10.05	10.06	10.33			AZ05	C9	hyfR	14.03	11.89	11.05	10.89	9.68
AZ05	C10	U139	14.92	11.96	11	10.76	10.26	10.09	10.08	10.04	10.08			AZ05	C10	U139	13.29	11.6	10.76	10.43	10.03	10.51	12.94	15.66	18.8			AZ05	C10	U139	12.95	11.22	10.83	10.37	9.396	9.803	10.42	10.47	10.57			AZ05	C10	U139	13.93	11.86	11	10.8	9.77
AZ05	C11	yiiF	14.52	12.04	11.06	10.82	10.4	10.4	10.5	10.54	10.42			AZ05	C11	yiiF	14.19	11.91	11.07	11	10.17	10.92	13.43	16.19	18.33			AZ05	C11	yiiF	13.86	11.58	11.04	10.72	9.803	10.02	10.72	10.78	10.81			AZ05	C11	yiiF	12.93	11.58	11.17	10.95	10.15
AZ05	C12	csiE	17.63	18.26	21.16	26.2	32.63	39.89	48.64	54.77	59.04			AZ05	C12	csiE	17.38	16.78	18.87	22.89	29.04	33.26	40.27	47.21	55.33			AZ05	C12	csiE	16.81	17.82	21.01	25.92	31.17	32.65	33.48	33.98	34.29			AZ05	C12	csiE	17.78	19.45	23.13	28.52	33.14
AZ05	D1	yfjP	14.2	12.08	11.51	11.07	11.93	12.45	13.12	13.29	13.53			AZ05	D1	yfjP	14.09	11.79	11.47	11.14	11.57	12.5	15.3	18.25	21			AZ05	D1	yfjP	12.03	10.57	11.02	11.21	11.63	12.05	11.66	12.75	13.04			AZ05	D1	yfjP	14.24	11.89	11.63	11.08	11.33
AZ05	D2	yfjR	14.49	11.82	10.83	9.985	9.799	9.798	9.728	9.507	9.513			AZ05	D2	yfjR	14.12	11.63	10.84	10.49	9.737	10.3	12.93	15.49	17.52			AZ05	D2	yfjR	12.14	10.46	10.31	9.689	9.089	9.371	9.971	9.951	10.17			AZ05	D2	yfjR	14.43	11.93	11.12	10.89	9.68
AZ05	D3	yqaC	15.03	12.02	10.98	10.09	9.689	9.696	9.466	9.485	9.466			AZ05	D3	yqaC	14.76	11.82	10.72	10.33	9.8	10.2	12.29	14.69	17.21			AZ05	D3	yqaC	12.5	10.64	10.4	9.841	9.414	9.537	10.2	10.14	10.3			AZ05	D3	yqaC	15.08	12.32	11.29	11	9.686
AZ05	D4	ygdQ	15.1	12.2	11.53	11.63	11.36	11.49	11.49	11.72	11.68			AZ05	D4	ygdQ	14.69	12.14	11.44	11.53	11.46	12.21	15.41	17.86	19.83			AZ05	D4	ygdQ	13.23	11.54	11.36	11.17	11.37	12.47	12.05	14.21	14.47			AZ05	D4	ygdQ	14.23	12.4	12.01	12	11.53
AZ05	D5	yqeI	13.59	11.61	10.71	9.812	9.685	9.31	9.327	9.385	9.298			AZ05	D5	yqeI	13.32	11.43	10.68	10.11	9.636	10.1	11.55	13.49	15.89			AZ05	D5	yqeI	12.45	10.93	10.57	9.835	9.097	9.479	10.11	10.16	10.21			AZ05	D5	yqeI	13.88	12.02	11.22	10.89	9.714
AZ05	D6	ygeH	13.21	11.37	10.56	10.07	9.911	9.81	9.715	9.66	9.682			AZ05	D6	ygeH	14.22	11.55	10.64	10.5	9.674	10.15	12.15	14.58	17.25			AZ05	D6	ygeH	13.87	11.5	10.65	10.49	9.15	9.615	10.28	10.15	10.25			AZ05	D6	ygeH	13.22	11.67	10.93	10.69	9.811
AZ05	D7	ygeY	14.89	12.01	10.92	10.27	9.994	9.775	9.107	8.911	9.367			AZ05	D7	ygeY	14.14	11.56	10.73	10.52	9.768	10.15	12.37	14.68	17.3			AZ05	D7	ygeY	13.89	11.51	10.84	10.57	9.302	9.411	10.02	10.01	10.1			AZ05	D7	ygeY	13.52	11.7	11.07	10.88	9.616
AZ05	D8	ygiL	15.14	12.17	10.74	10.53	9.866	9.805	9.206	9.144	9.388			AZ05	D8	ygiL	14.48	11.94	10.87	10.6	9.864	10.33	12.68	15.22	18.01			AZ05	D8	ygiL	14.37	11.78	10.86	10.6	9.199	9.569	9.891	9.959	10.15			AZ05	D8	ygiL	13.92	12.17	11.11	10.93	9.588
AZ05	D9	eaeH	15.37	12.2	10.79	10.5	9.818	9.824	9.641	9.677	9.69			AZ05	D9	eaeH	14.93	11.76	10.77	10.6	9.781	10.14	12.15	14.78	17.74			AZ05	D9	eaeH	13.98	11.2	10.47	10.24	9.185	9.443	9.785	10.07	10.19			AZ05	D9	eaeH	14.69	11.88	10.89	10.66	9.376
AZ05	D10	ykgD	15.1	12.45	11.55	11.83	11.55	11.6	11.8	11.96	12.01			AZ05	D10	ykgD	14.54	12.32	11.66	11.86	11.62	12.22	14.51	17.37	19.93			AZ05	D10	ykgD	13.55	11.88	11.57	11.61	10.91	11.24	11.79	11.97	12.22			AZ05	D10	ykgD	14.2	12.32	11.84	12	11.32
AZ05	D11	gsk	16.42	14.4	14.05	15.34	15.5	16.06	16.66	17.08	17.11			AZ05	D11	gsk	16.3	14.25	14.09	15.05	15.78	16.98	20.88	24.62	27.8			AZ05	D11	gsk	16.37	14.2	14.29	15.26	15.34	16.58	15.88	18.3	18.63			AZ05	D11	gsk	15.59	14.55	14.63	15.66	15.37
AZ05	D12	smtA	16.59	15.6	15.99	16.45	17.04	17.47	18.29	18.48	18.56			AZ05	D12	smtA	17.14	15.56	15.57	16.4	16.95	18.11	21.93	26.03	29.17			AZ05	D12	smtA	16.37	15.27	15.85	16.65	16.92	18.23	17.79	20.29	20.83			AZ05	D12	smtA	15.68	15.67	16.84	17.32	17.45
AZ05	E1	purM	14.82	12.47	12.13	11.88	11.96	12.12	12.35	12.26	12.2			AZ05	E1	purM	14.48	12.46	12.03	11.96	11.95	12.6	15.58	18.71	21.12			AZ05	E1	purM	12.24	11.13	12.16	11.86	12.01	12.91	12.38	14.78	15.22			AZ05	E1	purM	14.54	12.57	12.28	12.52	11.93
AZ05	E2	ygiH	15.24	12.66	12.18	12.73	13.37	14.13	15.1	15.66	16.26			AZ05	E2	ygiH	14.3	12.56	12.29	12.91	13.53	14.76	18.78	22.02	24.84			AZ05	E2	ygiH	12.79	11.62	12.22	12.82	13.32	14.24	13.56	15.46	15.61			AZ05	E2	ygiH	14.92	12.88	12.52	13.27	13.03
AZ05	E3	udp	15.03	13.87	13.11	13.11	13.25	13.63	14.33	14.88	15.16			AZ05	E3	udp	14.43	13.92	13.08	13.22	13.63	14.78	19.14	22.72	25.47			AZ05	E3	udp	13.75	12.75	12.5	12.89	13.07	13.81	13.7	14.86	15.27			AZ05	E3	udp	15.16	14.28	13.53	13.6	13.08
AZ05	E4	fxsA	14.99	12.57	11.94	12.72	13.42	14.14	14.71	14.82	15.02			AZ05	E4	fxsA	14.87	12.56	12.01	12.53	13.31	14.39	17.12	20.97	24.28			AZ05	E4	fxsA	13.17	12.11	12.27	12.57	13.3	14.01	13.91	15.07	15.15			AZ05	E4	fxsA	14.55	12.81	12.42	12.99	13.4
AZ05	E5	cysQ	14.83	12.48	11.69	12.07	12.26	12.73	13.53	13.88	14.37			AZ05	E5	cysQ	13.59	12.08	11.89	12.1	12.45	13.65	17.39	20.25	22.35			AZ05	E5	cysQ	13.01	11.45	11.72	11.82	12.11	12.64	12.53	13.55	13.69			AZ05	E5	cysQ	14.84	12.72	12.24	12.35	12.08
AZ05	E6	deoC	15.85	18.94	19.22	20.51	20.93	21.42	22.05	22.45	22.83			AZ05	E6	deoC	16.11	19.61	19.37	20.42	21.29	22.68	27.03	31.11	35			AZ05	E6	deoC	15.86	19	19.18	20.33	21.98	25.66	21.54	31.57	32.32			AZ05	E6	deoC	16.66	19.85	19.92	20.74	20.81
AZ05	E7	metK	15.07	12.42	11.62	11.91	11.46	11.77	11.93	11.98	12.14			AZ05	E7	metK	14.61	12.32	11.8	11.99	11.64	12.41	15.43	18.23	20.79			AZ05	E7	metK	14.41	12.38	11.72	11.95	11.13	11.82	12.05	13.03	13.33			AZ05	E7	metK	14.63	12.63	11.99	12.17	11.42
AZ05	E8	ykgM	15.41	12.29	11.1	10.92	10.21	10.32	10.29	10.28	10.24			AZ05	E8	ykgM	14.78	12.23	11.3	11.12	10.41	11.28	13.86	16.69	19.23			AZ05	E8	ykgM	14.66	12.06	11.14	10.9	9.861	10.28	11.05	10.79	11.13			AZ05	E8	ykgM	13.64	12.07	11.34	11.17	10.6
AZ05	E9	ykgC	15.23	11.66	10.72	10.55	10.08	10.05	10.26	10.26	10.22			AZ05	E9	ykgC	14.56	12.07	11.1	10.92	10.02	10.79	12.9	15.84	18.73			AZ05	E9	ykgC	13.87	11.69	11.02	10.81	9.855	9.944	10.48	10.57	10.74			AZ05	E9	ykgC	14.42	11.79	11.11	10.91	9.898
AZ05	E10	aes	15.14	12.06	10.9	10.79	10.25	10.23	10.37	10.18	10.07			AZ05	E10	aes	14.19	11.99	11.17	11.02	10.28	10.79	13.11	14.86	17.1			AZ05	E10	aes	13.32	11.4	10.92	10.79	9.627	10.01	10.69	10.77	10.93			AZ05	E10	aes	13.91	11.74	10.95	10.73	10.17
AZ05	E11	ycbC	14.89	12.21	11.2	11.13	10.63	10.69	10.79	10.74	10.8			AZ05	E11	ycbC	14.62	12.3	11.38	11.14	10.72	11.41	14.01	16.06	18.64			AZ05	E11	ycbC	14.08	11.85	11.04	11.01	10.26	10.38	10.89	11.14	11.12			AZ05	E11	ycbC	13.32	11.79	11.37	11.25	10.33
AZ05	E12	upp	16.04	14.36	13.68	13.08	13.12	13.15	13.33	13.21	13.4			AZ05	E12	upp	16.26	14.3	13.81	13.62	13.35	13.58	15.07	18.59	22.78			AZ05	E12	upp	15.73	13.92	13.55	13.09	12.7	13.3	13.52	14.84	15.43			AZ05	E12	upp	14.28	13.65	13.68	13.32	12.92
AZ05	F1	folB	14.5	11.99	11.23	10.73	10.75	10.86	10.92	10.94	11.02			AZ05	F1	folB	14.09	11.87	11.16	10.83	10.67	11.43	14.99	17.83	19.87			AZ05	F1	folB	12.61	10.81	11.06	10.71	10.55	10.95	10.96	11.9	12.24			AZ05	F1	folB	14.49	12.18	11.39	11.2	10.47
AZ05	F2	ysgA	15.16	12.28	11.67	12.05	13.12	14.97	16.84	18.12	19.02			AZ05	F2	ysgA	14.99	12.61	11.77	12.23	13.35	15.77	21.33	25.11	28.11			AZ05	F2	ysgA	13.42	11.36	11.25	12.13	13.59	14.33	13.34	15.19	15.36			AZ05	F2	ysgA	15.04	12.57	11.92	12.43	12.81
AZ05	F3	U66	14.81	11.8	10.8	10.15	9.727	9.66	9.579	9.579	9.468			AZ05	F3	U66	14.37	11.77	10.75	10.53	9.936	10.49	13.94	16.99	19.29			AZ05	F3	U66	13.15	10.85	10.27	9.921	9.528	9.878	10.37	10.42	10.68			AZ05	F3	U66	14.5	11.99	10.99	10.85	9.921
AZ05	F4	aspA	19.83	22.91	33.47	48.04	63.01	78.51	99.23	108.4	116.5			AZ05	F4	aspA	19.55	24.72	32.92	46.02	63.91	75.97	92.04	104.8	115.9			AZ05	F4	aspA	20.19	28.19	40.48	57.62	71.95	85.39	54.67	103.1	102.5			AZ05	F4	aspA	19.72	24.45	33.05	45.12	54.69
AZ05	F5	cpdB	15.32	12.4	11.47	11.37	10.97	11.3	11.72	12.07	12.32			AZ05	F5	cpdB	14.67	12.08	11.24	11.46	10.95	11.77	14.55	17.28	19.63			AZ05	F5	cpdB	14.62	11.8	11.01	11.16	10.54	11.2	11.38	11.94	12.25			AZ05	F5	cpdB	15.38	12.45	11.59	11.48	10.8
AZ05	F6	yjiH	14.88	11.97	10.92	10.86	10.55	10.67	10.74	10.82	10.65			AZ05	F6	yjiH	14.38	11.94	10.99	11.06	10.38	10.88	13.39	16.2	18.63			AZ05	F6	yjiH	13.33	10.88	10.26	10.39	9.7	10.13	10.91	10.77	10.84			AZ05	F6	yjiH	14.83	12.19	11.35	11.12	10.47
AZ05	F7	yjjI	14.87	12.04	10.96	10.63	10.02	9.949	10.02	9.997	9.995			AZ05	F7	yjjI	14.3	11.99	11.11	10.86	10.14	10.73	13.14	15.41	17.57			AZ05	F7	yjjI	14.17	11.91	10.86	10.77	9.367	9.826	10.58	10.42	10.42			AZ05	F7	yjjI	14.37	11.92	11.15	10.97	10.05
AZ05	F8	yqgD	15.55	12.1	10.98	10.53	9.907	10.06	10.12	10.08	10.24			AZ05	F8	yqgD	14.99	12.27	11.32	10.82	10.27	11.13	13.97	16.01	17.89			AZ05	F8	yqgD	14.64	11.91	11.14	10.8	9.61	9.813	10.67	10.49	10.65			AZ05	F8	yqgD	14.34	11.98	11.25	11.08	10.08
AZ05	F9	phoP	15.43	13.04	12.62	13.06	14.03	14.76	15.78	16.66	17.33			AZ05	F9	phoP	14.99	12.95	12.53	13.44	14.28	15.92	18.51	21.86	25.27			AZ05	F9	phoP	14.5	12.99	13	13.29	13.58	14.13	13.95	15.26	15.52			AZ05	F9	phoP	15.01	12.92	12.69	13.49	13.48
AZ05	F10	wrbA	16.87	13.85	13.99	17.22	20.82	25.3	31.53	36.63	40.51			AZ05	F10	wrbA	16.07	13.72	14.21	16.99	21.41	25.45	33.05	38.55	42.8			AZ05	F10	wrbA	15.55	13.81	14.68	17.88	20.11	21.08	20.15	22.33	23.05			AZ05	F10	wrbA	15.88	13.59	14.15	17.14	19.93
AZ05	F11	guaA	14.34	11.73	10.98	10.41	10.04	9.994	9.996	9.154	9.565			AZ05	F11	guaA	13.78	11.53	10.76	10.59	9.626	10.28	12.3	14.48	16.78			AZ05	F11	guaA	13.64	11.47	10.6	10.51	9.618	9.87	10.42	10.26	10.58			AZ05	F11	guaA	12.92	11.38	10.86	10.64	9.967
AZ05	F12	pgk	14.24	12.1	11.09	10.21	10.09	9.897	9.705	9.651	9.632			AZ05	F12	pgk	13.71	11.71	11.01	10.22	9.715	10.3	11.51	14.26	16.93			AZ05	F12	pgk	13.53	11.27	10.86	9.998	9.219	9.592	9.766	10	10.29			AZ05	F12	pgk	11.44	10.83	10.52	10.23	9.474
AZ05	G1	sspA	15.18	14.8	16.74	19.32	21.91	24.34	26.98	28.1	29.05			AZ05	G1	sspA	15.25	14.66	16.18	18.72	21.37	23.84	30.58	35.59	38.86			AZ05	G1	sspA	14.57	14.92	17.88	20.11	27.89	42.47	20.93	68.95	72.12			AZ05	G1	sspA	16.08	15.05	16.36	19.23	20.66
AZ05	G2	arpA	13.93	11.55	10.66	9.888	9.592	9.518	9.45	9.379	9.363			AZ05	G2	arpA	14.05	11.78	10.74	10.3	9.637	10.41	13.82	16.83	19.16			AZ05	G2	arpA	12.97	10.65	10.42	9.747	9.385	9.741	10.09	10.18	10.45			AZ05	G2	arpA	15.05	12.45	11.38	10.97	9.555
AZ05	G3	yjhI	14.11	12.05	11.47	11.6	12.02	12.51	12.87	13.25	13.38			AZ05	G3	yjhI	13.95	11.94	11.74	11.87	12.21	13.31	16.38	19.42	21.69			AZ05	G3	yjhI	12.78	11.19	11.34	11.37	11.68	12.17	12.26	12.98	13.11			AZ05	G3	yjhI	14.73	12.7	12.09	12.35	11.88
AZ05	G4	sgcC	14.36	11.92	11.09	10.44	10.18	9.987	9.985	9.96	10.24			AZ05	G4	sgcC	14.15	11.83	11.21	10.87	10.13	10.56	12.72	14.68	17.38			AZ05	G4	sgcC	12.88	11.15	10.86	10.24	9.34	9.907	10.44	10.41	10.58			AZ05	G4	sgcC	14.57	12.15	11.39	11.03	9.972
AZ05	G5	yjhS	14.5	11.9	11.07	10.45	10.11	10.14	10.22	10.28	10.4			AZ05	G5	yjhS	14.1	11.91	11.12	10.85	9.958	10.62	13.48	16.06	18.74			AZ05	G5	yjhS	13.62	11.52	10.75	10.48	9.64	10.02	10.62	10.57	10.77			AZ05	G5	yjhS	14.56	11.91	11.23	11.09	10.06
AZ05	G6	adk	14.5	12.22	11.71	11.54	11.76	12.16	12.54	13.16	13.25			AZ05	G6	adk	14.11	12.19	11.63	11.75	11.41	12.4	15.53	18.65	21.29			AZ05	G6	adk	13.57	11.76	11.23	11.4	11.36	12.19	11.62	13.45	13.75			AZ05	G6	adk	14.79	12.3	11.8	12.01	10.99
AZ05	G7	flgH	14.59	12.06	11.19	10.46	10.29	10.45	10.43	10.51	10.44			AZ05	G7	flgH	13.76	11.76	10.96	10.77	10.09	10.68	12.85	15.26	17.72			AZ05	G7	flgH	13.86	11.77	11.13	10.92	9.917	10.17	10.36	10.76	10.74			AZ05	G7	flgH	14.23	11.95	11.34	11.07	9.979
AZ05	G8	fabF	14.26	11.9	10.93	10.32	10.02	10.03	10.02	9.919	9.742			AZ05	G8	fabF	13.79	11.78	10.95	10.77	9.841	10.38	12.95	15.58	18.25			AZ05	G8	fabF	13.65	11.59	10.87	10.77	9.336	9.593	10.54	10.27	10.47			AZ05	G8	fabF	13.98	11.85	11.07	11	9.975
AZ05	G9	cfa	16.78	14.59	15.77	20.63	26.11	31.73	38.09	43.09	46.32			AZ05	G9	cfa	15.99	14.64	16.05	20.09	26.48	32.74	40.67	46.75	52.19			AZ05	G9	cfa	16.05	14.58	15.68	19.68	23.93	26.56	23.5	29.94	30.41			AZ05	G9	cfa	16.23	14.57	15.55	19.68	22.82
AZ05	G10	ydfO	15.98	15.02	16.4	19.02	20.91	22.5	23.91	25.1	25.61			AZ05	G10	ydfO	15.14	15.11	16.7	19.36	21.41	22.9	27.5	32.23	36.74			AZ05	G10	ydfO	15.14	15.2	17.22	19.71	21.52	23.62	20.8	27.13	27.89			AZ05	G10	ydfO	15.78	15.2	16.35	19.25	20.47
AZ05	G11	yebF	15.99	15.15	17.47	20.88	23.26	25.16	27.1	28.41	28.72			AZ05	G11	yebF	15.94	15.62	17.08	20.52	22.36	24.36	29.56	34.32	38.39			AZ05	G11	yebF	15.16	15.37	17.69	21.36	23.75	27.23	23.16	33.94	34.82			AZ05	G11	yebF	15.74	15.85	17.97	21.43	22.71
AZ05	G12	b1998	14.03	11.96	10.83	10.12	9.963	9.77	9.737	9.815	9.748			AZ05	G12	b1998	13.19	11.2	10.63	9.932	9.609	10.22	13.25	16.77	19.57			AZ05	G12	b1998	13.06	10.96	10.61	9.85	9.346	9.614	9.723	10.24	10.36			AZ05	G12	b1998	11.92	10.95	10.76	10.13	9.285
AZ05	H1	lacZ	15.21	17.35	20.63	23.78	26.28	28.42	30.2	31.07	31.54			AZ05	H1	lacZ	15.43	17.61	20.26	22.72	25.2	26.96	33.56	38.95	42.25			AZ05	H1	lacZ	14.57	18.17	23.4	26.15	27.19	27.82	23.96	29.55	30.53			AZ05	H1	lacZ	16.13	18.27	20.95	23.63	24.1
AZ05	H2	fabZ	15.33	12.96	12.54	12.48	13.07	13.42	14.01	14.18	14.35			AZ05	H2	fabZ	15.36	13.17	12.77	12.77	13.1	14.16	17.81	20.81	23.23			AZ05	H2	fabZ	14.18	12.27	12.72	12.86	13.38	14.88	13.21	17.14	17.34			AZ05	H2	fabZ	16.12	13.5	13.04	13.17	12.78
AZ05	H3	crl	17.61	17.34	19.74	27.29	35.38	40.34	45.4	48.59	50.33			AZ05	H3	crl	17.59	17.94	19.44	25.84	34.73	40.47	51.08	58.62	64.6			AZ05	H3	crl	16.92	18.68	21.91	30.26	34.88	37.13	28.62	41.13	42.04			AZ05	H3	crl	18.38	17.95	19.41	24.03	28.91
AZ05	H4	yibL	15.07	12.15	11.26	10.97	11.3	11.8	12.52	12.8	13			AZ05	H4	yibL	14.97	12.38	11.44	11.43	11.46	12.65	16.59	19.82	21.92			AZ05	H4	yibL	14.03	11.6	11.14	10.99	11.39	12.34	11.91	13.63	13.63			AZ05	H4	yibL	15.48	12.78	11.81	11.66	11.5
AZ05	H5	yicH	14.46	11.87	11.09	10.68	10.84	10.77	11.02	10.91	11.11			AZ05	H5	yicH	14.5	11.9	11.15	11.04	10.66	11.68	14.89	17.86	20.27			AZ05	H5	yicH	13.85	11.37	11.11	10.73	10.53	10.79	11.21	11.49	11.72			AZ05	H5	yicH	14.63	12.25	11.21	11.25	10.98
AZ05	H6	yieE	14.28	11.94	11.24	10.77	10.96	11.11	11.42	11.52	11.64			AZ05	H6	yieE	14.09	11.87	11.11	11.16	10.95	11.83	14.74	17.85	20.67			AZ05	H6	yieE	13.33	10.89	10.36	10.68	10.25	10.7	11.78	11.43	11.66			AZ05	H6	yieE	14.45	12.17	11.36	11.46	10.99
AZ05	H7	yihL	14.92	12.55	11.72	11.27	11.27	11.58	11.54	11.67	11.61			AZ05	H7	yihL	14.44	12.27	11.55	11.37	11.49	12.04	14.31	17.11	19.6			AZ05	H7	yihL	14.28	12.17	11.81	11.39	10.82	11.23	11.44	11.92	12.2			AZ05	H7	yihL	14.53	12.56	11.82	11.96	11.07
AZ05	H8	yihX	15.71	12.89	12.28	12.45	13.08	14.22	15.39	16.32	16.77			AZ05	H8	yihX	15.02	12.75	12.16	12.82	13.71	15.3	19.05	23.04	26.36			AZ05	H8	yihX	14.66	12.47	12.05	12.66	12.98	13.34	13.72	14.45	14.78			AZ05	H8	yihX	15.2	13.09	12.52	13.26	13.19
AZ05	H9	nadK	14.89	12.74	12.19	12.2	12.65	13.06	13.32	13.53	13.87			AZ05	H9	nadK	14.62	12.53	12.17	12.81	12.95	13.71	17.16	20.61	23.33			AZ05	H9	nadK	13.97	12.38	12.6	12.61	13.29	14.91	13.44	18.17	18.72			AZ05	H9	nadK	14.79	12.88	12.68	13.17	12.84
AZ05	H10	guaC	15.6	13.16	12.73	12.51	12.88	13.17	13.55	13.72	13.94			AZ05	H10	guaC	14.28	12.55	12.63	12.56	13.13	13.91	16.21	19.74	22.89			AZ05	H10	guaC	14.69	12.74	12.62	12.56	13.28	15.43	13.55	18.51	19.11			AZ05	H10	guaC	15	13.04	12.89	13.27	13.07
AZ05	H11	barA	14.57	12.1	11.37	10.6	10.43	10.47	10.39	10.36	10.39			AZ05	H11	barA	13.74	11.51	10.98	10.27	10.28	10.82	12.33	14.84	17.35			AZ05	H11	barA	13.49	11.45	11.14	10.25	10.24	10.63	10.99	11.56	11.76			AZ05	H11	barA	13.85	11.83	11.07	10.84	10.54
AZ05	H12	ygjO	15.91	13.91	13.5	13.2	13.32	13.63	13.92	13.91	13.79			AZ05	H12	ygjO	14.94	13.1	13.33	13.3	13.61	14.41	16.63	19.72	22.75			AZ05	H12	ygjO	14.77	13.25	13.78	13.3	13.54	14.59	14.46	17.65	18.53			AZ05	H12	ygjO	14.68	13.87	14.61	14.5	14.25
AZ06	A1	coaE	14.51	12.91	13.13	13.96	15.07	16.11	17.13	17.89	18.67			AZ06	A1	coaE	16.13	13.39	13.07	13.22	14.13	16.24	21.07	24.64	25.59			AZ06	A1	coaE	15.34	13.51	13.14	13.49	14.36	17.07	18.65	20.04	20.79			AZ06	A1	coaE	14.78	13.15	13.29	13.58	13.65
AZ06	A2	rumA	14.46	12.58	12.24	12.37	12.9	13.1	13.67	14	14.39			AZ06	A2	rumA	15.63	12.6	12.22	12.12	12.3	12.76	14.19	18.9	21.95			AZ06	A2	rumA	15.37	13.07	12.33	12.13	12.73	15.38	17	18.2	18.47			AZ06	A2	rumA	14.81	12.65	12.32	12.08	12.33
AZ06	A3	soxS	13.83	11.8	11.32	10.87	10.81	10.99	11.05	11.11	11.23			AZ06	A3	soxS	15.81	12.53	11.53	10.85	10.81	12.02	15.81	20.2	21.57			AZ06	A3	soxS	14.37	12.52	11.22	10.64	10.46	11.18	11.62	12.31	12.66			AZ06	A3	soxS	15.57	12.76	11.63	11.12	10.52
AZ06	A4	yhcF	15.08	12.55	12.24	12.56	15.07	18.37	22.9	26.16	28.97			AZ06	A4	yhcF	16.2	12.88	12.1	12.34	14.37	17.52	21.54	26.5	30.95			AZ06	A4	yhcF	14.74	13.11	12.15	12.06	14.23	14.9	15.46	15.83	16.35			AZ06	A4	yhcF	16.3	13.34	12.48	12.66	13.11
AZ06	A5	speE	15.87	15.18	16.25	17.77	19	19.99	20.9	21.7	22.14			AZ06	A5	speE	16.79	15.07	15.54	16.52	19.39	21.5	24.39	30.05	33.04			AZ06	A5	speE	16.83	15.41	16.5	17.69	19.34	23.4	25.7	27.7	28.45			AZ06	A5	speE	16.38	15.42	16.98	18.02	18.25
AZ06	A6	ykgJ	15.95	12.68	12.19	11.95	12.31	12.87	13.64	14.22	14.81			AZ06	A6	ykgJ	14.86	12.37	11.89	11.86	12.42	13.13	14.61	19.42	22.85			AZ06	A6	ykgJ	15.33	13.03	12.13	11.83	12.22	14.14	15.37	16.07	16.72			AZ06	A6	ykgJ	15.39	12.93	12.18	12.12	12.02
AZ06	A7	rnk	16.93	15.34	16.22	18.57	21.02	24.35	28.79	32.09	35.31			AZ06	A7	rnk	16.31	15.06	16.43	17.84	21.05	24.98	31.22	37.73	41.53			AZ06	A7	rnk	16.56	15.69	17.12	19	22.51	27.52	30.99	33.26	34.16			AZ06	A7	rnk	16.61	15.41	16.15	17.83	19.14
AZ06	A8	mgsA	14.81	14.18	15	16.23	18.02	19.5	20.4	21.15	22.05			AZ06	A8	mgsA	15.73	13.93	14.4	14.94	17.1	18.88	21.52	26.67	29.84			AZ06	A8	mgsA	16.47	14.69	14.22	15.3	16.35	17.11	18.26	19.06	19.34			AZ06	A8	mgsA	16.29	14.15	14.13	14.89	15.69
AZ06	A9	gadB	24.35	18.82	20.7	46.73	83.26	135.1	199.4	260.1	310.9			AZ06	A9	gadB	25.72	19.98	24.27	49.35	93.68	145.6	195.1	232.2	250.7			AZ06	A9	gadB	27.51	22.95	28.25	44.36	81.69	85.68	87.06	89.4	90.85			AZ06	A9	gadB	25.72	20.1	22.09	46.27	77.61
AZ06	A10	hdhA	13.57	11.91	11.42	11.06	11.37	11.81	12.38	13.02	13.71			AZ06	A10	hdhA	15.29	12.4	11.78	11.05	11.23	12.47	15.49	20.05	22.21			AZ06	A10	hdhA	15.45	12.63	11.31	11.11	10.9	11.37	11.84	12.25	12.26			AZ06	A10	hdhA	16.75	13.18	11.91	11.39	11.2
AZ06	A11	pdxY	14.59	11.95	11.7	11.33	11.78	11.95	12.53	12.77	13.17			AZ06	A11	pdxY	14.82	12.27	11.89	11.52	11.72	13.04	16.23	21.2	24.32			AZ06	A11	pdxY	16.9	13.12	11.64	11.34	11.23	11.88	12.22	12.66	12.79			AZ06	A11	pdxY	16.04	12.6	11.68	11.56	11.41
AZ06	A12	Empty	16.54	15.43	14.82	14.7	14.61	14.4	14.2	14.16	14.22			AZ06	A12	Empty	15.19	14.92	14.65	14.63	14.48	14.43	14.38	14.25	14.23			AZ06	A12	Empty	15.19	14.64	14.17	14.04	13.83	13.74	13.66	13.6	13.51			AZ06	A12	Empty	15	14.71	14.71	14.33	14.15
AZ06	B1	nudB	12.74	11.1	10.43	9.911	10.14	10.17	10.41	10.59	10.77			AZ06	B1	nudB	15.03	11.33	10.54	10.05	9.933	11.49	15.41	18.11	18.56			AZ06	B1	nudB	14	11.71	10.64	10.02	9.874	10.43	10.74	11.05	11.25			AZ06	B1	nudB	13.93	11.75	10.96	10.43	10.36
AZ06	B2	cpsG	13.98	11.29	10.73	9.883	9.671	9.704	9.639	9.64	9.755			AZ06	B2	cpsG	14.28	11.81	10.68	10.06	10.13	10.53	12.38	18.19	20.46			AZ06	B2	cpsG	13.23	11.4	10.42	9.976	9.199	9.759	9.974	10.38	10.64			AZ06	B2	cpsG	13.57	11.74	10.86	10.29	10.16
AZ06	B3	pyrG	17.79	16.96	19.37	21.83	23.63	25.19	26.99	28.16	29.39			AZ06	B3	pyrG	19	16.96	18.46	20.87	23.22	26.83	34.02	41	43.51			AZ06	B3	pyrG	17.94	17.49	19.73	21.97	33.5	56.74	75.17	88.77	95.44			AZ06	B3	pyrG	18.29	16.86	18.2	21	22.2
AZ06	B4	gcvA	15.12	12.04	11.46	10.88	10.93	11.17	11.29	11.51	11.67			AZ06	B4	gcvA	15.03	12.27	11.17	10.93	11.02	11.75	13.43	17.31	19.5			AZ06	B4	gcvA	14.14	12.28	11.23	10.86	10.76	11.93	12.7	13.17	13.49			AZ06	B4	gcvA	16.09	12.8	11.53	11.28	10.81
AZ06	B5	gcvP	13.87	11.92	11.79	11.59	11.74	12.11	12.21	12.64	12.55			AZ06	B5	gcvP	14.93	12.45	11.62	11.45	11.56	12.89	15.74	20.48	22.11			AZ06	B5	gcvP	14.37	12.38	11.6	11.55	11.23	12.77	13.54	14.24	14.79			AZ06	B5	gcvP	13.97	11.6	10.8	10.97	11.18
AZ06	B6	speB	13.99	12.2	11.66	11.17	11.22	11.63	12.32	12.79	13.34			AZ06	B6	speB	15.6	12.71	11.74	11.31	11.32	12.42	15.21	20.22	22.19			AZ06	B6	speB	14.32	12.33	11.55	11.22	10.91	11.74	12.3	12.55	12.97			AZ06	B6	speB	15.81	13.1	11.82	11.58	10.79
AZ06	B7	phnL	15.6	12.23	11.04	9.787	9.612	9.531	9.404	9.374	9.633			AZ06	B7	phnL	16.51	12.58	11.21	10.53	9.746	10.4	12.34	16.66	18.7			AZ06	B7	phnL	14.81	12.09	10.62	9.713	9.322	9.658	10.07	10.18	10.4			AZ06	B7	phnL	15.53	12.4	10.86	10.32	9.561
AZ06	B8	nrdG	14.18	12.56	12.52	12.85	13.6	14.66	16.08	17.05	17.96			AZ06	B8	nrdG	16	12.7	12.26	12.34	13.42	15.26	18.87	24.08	25.97			AZ06	B8	nrdG	15.56	13.12	12.13	12.1	12.61	13.91	14.59	15.17	15.48			AZ06	B8	nrdG	15.54	12.91	12.33	12.66	12.72
AZ06	B9	yfbS	16.33	12.48	11.33	10.84	10.83	10.76	10.82	11.01	11.12			AZ06	B9	yfbS	16.77	12.78	11.33	10.73	10.62	11.47	14.26	19.34	21.18			AZ06	B9	yfbS	14.92	11.99	10.96	10.38	10.25	10.78	10.88	11.38	11.63			AZ06	B9	yfbS	17.38	12.91	11.6	11.29	10.35
AZ06	B10	ubiX	15.81	15.03	15.73	16.74	17.85	18.81	19.72	20.45	21.24			AZ06	B10	ubiX	17.75	15.33	15.97	16.71	18.21	20.54	25.55	32.59	35.54			AZ06	B10	ubiX	16.35	15.14	15.54	16.74	17.56	19.07	20.2	21.15	21.58			AZ06	B10	ubiX	18.41	15.51	15.27	16.67	16.89
AZ06	B11	usg	13.22	11.76	11.14	10.53	10.46	10.49	10.46	10.54	10.77			AZ06	B11	usg	15.71	12.42	11.39	10.7	10.32	11.1	12.49	16.5	19.7			AZ06	B11	usg	14.94	12.57	11.1	10.35	9.864	10.42	10.86	11.28	11.44			AZ06	B11	usg	16.05	12.87	11.5	10.5	10.11
AZ06	B12	yfcU	13.86	11.39	10.41	9.581	9.616	9.377	9.518	9.611	9.681			AZ06	B12	yfcU	14.84	12.01	10.9	9.973	9.59	10.26	11.18	14.18	17.14			AZ06	B12	yfcU	13.77	11.71	10.38	10.01	9.431	9.989	10.19	10.55	10.64			AZ06	B12	yfcU	14.28	12.15	11.23	10.15	9.527
AZ06	C1	yfcV	13.03	11.14	10.55	9.889	9.959	9.729	9.802	10.1	10.05			AZ06	C1	yfcV	15.05	11.94	10.54	9.827	9.765	10.86	14.55	17.71	18.43			AZ06	C1	yfcV	14.54	11.71	10.39	9.691	9.733	10.01	10.48	10.79	11.04			AZ06	C1	yfcV	14.48	11.83	10.74	10.3	9.919
AZ06	C2	fadI	13.79	11.59	10.72	10.46	10.66	11.02	11.27	11.5	11.85			AZ06	C2	fadI	14.95	11.98	10.91	10.89	10.76	11.49	14	20.04	22.16			AZ06	C2	fadI	13.25	11.45	10.56	10.54	10.44	10.94	11.4	11.89	12.12			AZ06	C2	fadI	13.44	11.82	10.9	10.63	10.28
AZ06	C3	serA	15.16	14.35	16.03	18.64	21.09	23.42	26.15	28.15	30.18			AZ06	C3	serA	16.24	14.47	14.88	17.21	21.14	24.92	30.57	37.14	39.58			AZ06	C3	serA	15.11	15.33	17.8	20.4	21.83	23.18	23.99	24.9	25.35			AZ06	C3	serA	15.94	14.45	15	17.49	19.65
AZ06	C4	yfdL	14.72	11.89	10.68	9.811	9.505	9.486	9.463	9.511	9.629			AZ06	C4	yfdL	14.3	11.82	10.78	10.54	9.839	10.66	12.81	17.12	18.9			AZ06	C4	yfdL	13.82	11.81	10.58	9.96	9.253	9.7	10.15	10.36	10.69			AZ06	C4	yfdL	15.18	12.45	10.99	10.86	9.936
AZ06	C5	yfdV	14.6	12.57	12.28	13.12	14.8	16.77	19.33	21.35	23.14			AZ06	C5	yfdV	14.87	12.81	12.28	12.93	15.05	17.37	21.44	26.49	28.63			AZ06	C5	yfdV	14.99	12.94	12.06	12.76	13.85	14.73	15.18	15.64	15.9			AZ06	C5	yfdV	14.33	11.91	11.24	12.31	13.81
AZ06	C6	yfdU	13.78	11.78	11.05	10.71	10.83	11.03	11.13	11.57	11.63			AZ06	C6	yfdU	14.41	12.29	11.25	11.19	10.74	12.11	14.91	18.56	19.9			AZ06	C6	yfdU	13.3	11.74	11.1	10.71	10.11	10.83	11.28	11.65	11.79			AZ06	C6	yfdU	14.52	12.46	11.54	11.35	10.55
AZ06	C7	fryB	14.48	11.85	10.79	9.976	9.765	9.611	9.669	9.64	9.724			AZ06	C7	fryB	13.88	12.06	10.83	10.39	10.04	10.91	12.84	15.7	17.43			AZ06	C7	fryB	13.47	11.37	10.44	9.842	9.339	9.802	10.08	10.4	10.48			AZ06	C7	fryB	13.92	11.89	11	10.35	9.506
AZ06	C8	ucpA	14.23	13.33	13.82	14.47	15.51	16.1	16.72	17.27	17.6			AZ06	C8	ucpA	14.71	13.96	14.25	14.85	15.73	17.66	21	26.27	28.11			AZ06	C8	ucpA	15.35	13.91	14.07	14.93	15.4	17.35	18.69	19.56	20.12			AZ06	C8	ucpA	15.63	13.67	13.77	14.8	14.81
AZ06	C9	eutN	14.83	12.06	10.93	10.44	10.23	10.04	10.25	10.34	10.37			AZ06	C9	eutN	14.66	12.28	11.29	10.62	10.24	10.84	13.02	16.98	19.05			AZ06	C9	eutN	13.63	11.61	10.67	10.22	9.583	10.14	10.41	10.64	10.81			AZ06	C9	eutN	14.69	12.36	11.11	10.96	9.666
AZ06	C10	U139	13.99	11.54	10.8	10.13	10.16	10.12	10.14	10.11	10.29			AZ06	C10	U139	14.45	12.1	11.02	10.39	10.25	11.15	13.54	17.56	19.09			AZ06	C10	U139	14.54	11.58	10.75	10.1	9.521	9.916	10.36	10.49	10.7			AZ06	C10	U139	15.1	12.19	11.02	10.77	10.07
AZ06	C11	der	12.97	11.61	11.15	10.61	10.61	10.67	10.57	10.86	11.08			AZ06	C11	der	14.26	11.99	11.1	10.66	10.9	11.08	11.99	16.61	20.44			AZ06	C11	der	14.01	11.99	11.09	10.59	10.11	10.57	11.12	11.24	11.57			AZ06	C11	der	14.82	12.04	11.2	11.16	10.72
AZ06	C12	yfgA	16.69	14.89	16.65	19.97	23.52	26.69	30.46	33.19	35.45			AZ06	C12	yfgA	17.29	15.4	16.66	19.58	23.57	27.9	33.68	40.89	46.01			AZ06	C12	yfgA	17.4	15.94	17.61	20.67	24.6	29.46	31.98	33.35	34.1			AZ06	C12	yfgA	16.75	15.98	18.02	21.05	22.17
AZ06	D1	sseB	14.41	11.69	10.88	10.2	10.14	10.52	10.47	10.67	10.68			AZ06	D1	sseB	15.27	12.18	10.84	10.22	9.992	10.84	13.44	17.22	18.24			AZ06	D1	sseB	15.09	12.47	10.71	9.972	9.703	10.09	10.41	10.79	10.79			AZ06	D1	sseB	14.6	12.05	11.05	10.34	9.622
AZ06	D2	pepB	15.05	11.92	10.65	9.972	10.05	10.07	10.07	10.03	10.31			AZ06	D2	pepB	15.9	12.54	10.87	10.64	9.969	11.04	14.52	18.41	19.61			AZ06	D2	pepB	15.1	12.33	10.53	10.08	9.476	9.903	10.29	10.71	10.8			AZ06	D2	pepB	14.62	12.11	10.95	10.47	9.672
AZ06	D3	yfhG	14.97	11.85	10.83	10.3	10.28	10.35	10.39	10.59	10.65			AZ06	D3	yfhG	15	12.26	11.03	10.58	10.27	11.15	13.44	18.14	19.9			AZ06	D3	yfhG	13.46	11.64	10.82	10.38	9.72	10.23	10.6	10.98	11.15			AZ06	D3	yfhG	15.02	12.53	11.43	11.06	9.861
AZ06	D4	yfhK	15.8	12	10.89	10.52	9.896	9.754	9.777	9.821	10.03			AZ06	D4	yfhK	15.01	12.05	10.95	10.71	10.1	11.29	14.37	18.54	19.79			AZ06	D4	yfhK	13.51	11.87	10.74	10.26	9.415	10.06	10.36	10.67	10.9			AZ06	D4	yfhK	15.36	12.39	11.06	10.86	9.834
AZ06	D5	b2639	14.56	12.2	11.64	11.43	11.82	12.24	12.71	12.82	13.3			AZ06	D5	b2639	14.68	12.64	11.82	11.82	12.16	13.47	15.23	19.57	21.96			AZ06	D5	b2639	14.56	12.64	11.9	11.67	11.47	12.2	12.66	12.97	13.26			AZ06	D5	b2639	14.43	12.09	10.9	11.45	11.34
AZ06	D6	luxS	13.23	11.48	10.85	10.26	10.21	10.21	10.31	10.35	10.46			AZ06	D6	luxS	13.6	11.9	11.07	10.72	10.23	11.1	12.71	16.25	17.75			AZ06	D6	luxS	11.76	11.21	10.89	10.46	10.04	10.46	10.6	10.92	11.03			AZ06	D6	luxS	14.04	12.31	11.2	10.81	9.864
AZ06	D7	recX	15.94	12.2	10.91	10.28	9.868	9.794	9.575	9.736	9.618			AZ06	D7	recX	14.85	12.2	10.98	10.56	9.773	10.61	12.67	16.55	18.49			AZ06	D7	recX	14.95	12.53	10.81	10.66	9.21	9.721	9.981	10.13	10.43			AZ06	D7	recX	14.79	12.28	11	10.86	9.646
AZ06	D8	rhsA	13.85	11.62	10.9	10.08	10.37	10.55	10.75	11.19	11.22			AZ06	D8	rhsA	14.91	12.27	11.13	10.64	10.48	11.4	12.91	16.48	19			AZ06	D8	rhsA	14.84	12.37	10.92	10.65	9.771	10.26	10.43	10.73	10.83			AZ06	D8	rhsA	15.72	12.34	11.18	11	9.444
AZ06	D9	ygcU	15.99	12.2	10.83	10.78	10.26	10.46	10.53	10.63	10.68			AZ06	D9	ygcU	15.13	12.36	11.23	10.93	10.51	11.22	13.42	17.45	19.82			AZ06	D9	ygcU	14.48	12.11	10.81	10.41	9.81	10.2	10.46	10.79	11.08			AZ06	D9	ygcU	15.13	12.24	11.25	10.91	9.983
AZ06	D10	ygdL	14.09	12.17	11.37	11	11.07	11.15	11.35	11.43	11.62			AZ06	D10	ygdL	14.8	12.3	11.5	10.97	10.99	11.99	15.14	20.03	21.78			AZ06	D10	ygdL	15.25	12.5	11.21	11.42	10.95	12.1	13.18	13.73	14.19			AZ06	D10	ygdL	14.96	12.52	11.48	11.56	10.69
AZ06	D11	yqfA	15.05	13.09	13.22	14.25	16.5	19.56	22.23	24.53	27.12			AZ06	D11	yqfA	15.35	13.12	12.95	13.7	16.1	18.49	21.69	26.48	29.71			AZ06	D11	yqfA	15.42	13.53	12.75	13.51	15.33	17.44	19.01	19.8	20.05			AZ06	D11	yqfA	15.42	13.01	12.64	13.82	14.19
AZ06	D12	ygfF	15.58	12.16	11.08	10.57	10.74	11.04	11.39	11.62	11.86			AZ06	D12	ygfF	16.1	12.22	11	10.92	10.53	11.91	15.24	19.58	21.48			AZ06	D12	ygfF	14.52	12.22	11.13	10.67	10.43	10.97	11.17	11.67	11.72			AZ06	D12	ygfF	14.28	12.01	11.17	10.76	10.66
AZ06	E1	ygfI	14.81	12.02	11.57	11.15	11.16	11.21	11.33	11.44	11.59			AZ06	E1	ygfI	15.4	12.32	11.33	11.17	10.82	12.14	15.92	19.46	20.22			AZ06	E1	ygfI	16.01	12.86	11.16	10.78	10.64	11.2	11.49	11.83	12.16			AZ06	E1	ygfI	14.91	12.36	11.44	11.43	10.96
AZ06	E2	yggE	14.32	12.23	12.17	12.45	13.85	15.06	16.37	17.49	18.92			AZ06	E2	yggE	15.54	12.86	12.05	12.23	13.17	15.55	19.24	23.67	25.43			AZ06	E2	yggE	14.97	12.74	11.83	12.14	12.65	13.62	14.02	14.5	14.84			AZ06	E2	yggE	14.59	12.61	12.41	12.52	12.4
AZ06	E3	mscS	16.95	14.19	14.63	17.67	20.61	24.03	28.23	31.76	35.12			AZ06	E3	mscS	16.63	14.73	15.21	16.9	21.75	26.77	33.11	38.8	41.31			AZ06	E3	mscS	16.31	14.98	16.35	18.78	22.45	23.54	24.22	25.38	26.13			AZ06	E3	mscS	16.77	14.51	14.91	17.47	20.2
AZ06	E4	yggM	15.65	12.33	11.37	11.04	11.39	11.67	11.9	12.13	12.63			AZ06	E4	yggM	14.76	12.55	11.67	11.62	11.61	12.99	16.14	20.8	22.21			AZ06	E4	yggM	13.58	12.15	11.56	11.36	11.15	11.68	12.16	12.47	12.82			AZ06	E4	yggM	15.24	12.82	11.71	11.7	11.23
AZ06	E5	ydjN	15.7	12.41	11.52	12.42	12.89	13.56	14.18	14.53	14.98			AZ06	E5	ydjN	15.54	12.59	11.82	11.96	12.52	13.95	17.29	21.43	22.92			AZ06	E5	ydjN	14.84	12.64	11.61	12.18	12.04	13.65	14.37	14.89	15.28			AZ06	E5	ydjN	15.4	12.55	11.71	11.99	11.64
AZ06	E6	asr	13.46	11.56	10.73	10.16	10.1	10.08	10.23	10.29	10.18			AZ06	E6	asr	14.61	12.37	11.11	10.81	10.17	10.91	12.91	16.32	18.23			AZ06	E6	asr	14.26	12.07	10.85	10.35	9.559	9.905	10.32	10.49	10.78			AZ06	E6	asr	13.88	12.06	11.1	10.69	10.1
AZ06	E7	ydgI	15.64	13.29	12.33	12.38	12.61	13.12	13.61	14.01	14.42			AZ06	E7	ydgI	14.62	13.11	12.54	12.55	13.07	14.4	16.36	19.96	22.25			AZ06	E7	ydgI	14.85	12.59	12	12.19	12.71	13.95	14.68	15.26	15.44			AZ06	E7	ydgI	14.71	13.03	12.6	12.85	12.2
AZ06	E8	ydiM	13.68	11.69	10.99	10.68	10.54	10.64	10.91	10.97	11.2			AZ06	E8	ydiM	14.7	12.41	11.5	10.81	10.78	11.47	13.03	16.06	18.2			AZ06	E8	ydiM	14.83	12.39	11.14	10.83	10.04	10.59	10.85	11.14	11.22			AZ06	E8	ydiM	14.8	12.22	11.35	10.82	10.13
AZ06	E9	ydiF	15.23	12	10.89	10.63	9.958	9.735	9.733	9.731	9.792			AZ06	E9	ydiF	13.78	11.88	10.89	10.65	10.31	10.86	12.13	16.53	19.04			AZ06	E9	ydiF	15.74	12.02	10.52	10.49	9.779	9.93	10.32	10.55	10.82			AZ06	E9	ydiF	14.12	12.14	11.2	10.92	9.989
AZ06	E10	ydiS	13.36	11.34	10.69	9.835	9.627	9.485	9.268	9.361	9.568			AZ06	E10	ydiS	15.26	12.36	11.11	10.4	9.734	10.47	12.13	15.22	17.29			AZ06	E10	ydiS	14.92	12.06	10.63	10.27	9.192	9.503	9.877	10.12	10.28			AZ06	E10	ydiS	14.29	11.97	11.03	10.45	9.397
AZ06	E11	yncC	15.14	12.66	12.95	14.17	15.71	17.15	18.55	19.34	20.23			AZ06	E11	yncC	15.54	12.86	12.98	14.2	15.68	18.13	22.46	26.77	29.37			AZ06	E11	yncC	14.97	13.28	13.04	13.92	14.83	15.43	16.23	16.54	16.99			AZ06	E11	yncC	15.3	13.06	12.83	14.4	14.51
AZ06	E12	tam	14.89	12.48	12.33	12.9	13.92	15.27	17.01	18.64	19.9			AZ06	E12	tam	16.04	12.91	12.36	12.84	13.75	15.17	17.49	24.3	28.12			AZ06	E12	tam	14.9	13.13	12.6	12.94	13.55	14.56	14.8	15.32	15.74			AZ06	E12	tam	14.38	12.71	12.89	13.27	13.58
AZ06	F1	folX	14.96	13.04	13.2	13.52	14.47	15.24	16.25	17.15	17.83			AZ06	F1	folX	15.82	13.2	12.78	13.18	14.54	16.53	20.51	25.36	27.18			AZ06	F1	folX	15.56	13.28	12.7	13.16	13.6	14.96	15.58	16.1	16.57			AZ06	F1	folX	15.27	12.98	12.79	13.06	13.45
AZ06	F2	ydfH	15.23	12.89	12.49	12.34	12.85	13.25	13.75	14.35	15.02			AZ06	F2	ydfH	15.35	13.13	12.32	12.2	13.37	14.66	16.55	21.13	23.18			AZ06	F2	ydfH	15.5	13.22	12.29	12.22	13.6	16.55	18.63	19.55	20.13			AZ06	F2	ydfH	14.81	13.24	12.7	12.66	12.63
AZ06	F3	U66	14.54	11.92	10.67	9.85	9.489	9.534	9.533	9.558	9.453			AZ06	F3	U66	13.69	11.68	10.67	10.06	8.875	8.855	8.872	8.964	8.965			AZ06	F3	U66	14.53	11.85	10.69	9.908	9.095	9.492	9.829	9.963	10.25			AZ06	F3	U66	14.74	12.37	11.08	10.68	9.388
AZ06	F4	ynfE	16.85	12.34	10.77	10.23	9.61	9.522	9.522	9.58	9.688			AZ06	F4	ynfE	14.84	12.15	10.87	10.52	9.918	10.7	13.24	18.06	19.37			AZ06	F4	ynfE	15.42	12.43	10.93	10.37	9.378	9.729	10.1	10.37	10.5			AZ06	F4	ynfE	15.61	12.61	11.05	10.77	9.908
AZ06	F5	pyrH	16.85	13.07	12.09	12.33	13.03	13.7	14.69	15.49	15.99			AZ06	F5	pyrH	16.87	13.33	12.3	12.63	13.19	14.97	18.58	23.14	25.03			AZ06	F5	pyrH	15.02	12.85	12.53	12.8	12.92	14.48	15.46	16.08	16.36			AZ06	F5	pyrH	16.03	12.97	12.07	12.9	12.57
AZ06	F6	psiF	15.64	12.63	11.38	11.08	10.99	11.4	12.01	12.43	12.75			AZ06	F6	psiF	16.4	12.86	11.57	11.35	11.25	12.61	15.68	20.45	21.77			AZ06	F6	psiF	15.91	12.72	11.53	11.21	10.34	10.78	11.18	11.49	11.59			AZ06	F6	psiF	14.91	12.44	11.53	11.41	10.66
AZ06	F7	glnK	15.84	12.26	10.87	10.52	9.769	9.536	9.628	9.593	9.565			AZ06	F7	glnK	15.33	12.42	11.1	10.75	9.84	10.46	12.93	17.03	18.48			AZ06	F7	glnK	13.97	11.44	10.07	9.692	9.325	9.623	9.993	10.19	10.29			AZ06	F7	glnK	15.13	12.2	10.99	10.85	9.69
AZ06	F8	gcl	14.06	11.92	10.92	9.96	9.642	9.676	8.943	9.235	9.263			AZ06	F8	gcl	15.42	12.41	11.17	10.35	9.833	10.26	11.74	14.98	17.11			AZ06	F8	gcl	14.94	12.41	11.13	10.37	9.08	9.555	9.854	10.07	10.37			AZ06	F8	gcl	14.92	12.27	11.06	10.26	9.347
AZ06	F9	b4285	17.37	13.44	12.68	14.4	14.98	15.81	16.72	17.88	18.63			AZ06	F9	b4285	15.55	13.63	13.64	15.02	16.66	19.39	23.57	29.33	31.97			AZ06	F9	b4285	16.72	13.69	13.02	14.68	15.63	18.04	19.99	21.49	22.26			AZ06	F9	b4285	15.69	13.42	13.55	15.46	16.11
AZ06	F10	wrbA	16.83	13.76	14.23	17.71	22.14	27.79	35.05	41.05	46.1			AZ06	F10	wrbA	17.8	14.1	13.73	16.38	22.28	29.45	37.45	44.05	47.73			AZ06	F10	wrbA	17.74	13.8	13.42	16.46	19.25	20.37	20.98	21.93	22.6			AZ06	F10	wrbA	16.76	13.97	14.59	18.49	21.4
AZ06	F11	appA	14.67	12.16	11.24	10.6	10.61	10.6	10.84	11.05	11.2			AZ06	F11	appA	15.28	12.54	11.36	11.06	10.54	11.47	14.37	18.25	19.84			AZ06	F11	appA	13.84	12.2	11.04	10.62	10.07	10.56	10.93	11.34	11.34			AZ06	F11	appA	15.06	12.4	11.34	11.14	10.12
AZ06	F12	phoH	16.13	13.4	12.9	15.4	20.27	24.17	28.38	31.1	33.52			AZ06	F12	phoH	17.1	13.62	12.86	14.74	20.04	25.15	31.41	35.57	38.19			AZ06	F12	phoH	16.53	13.88	13.01	15.68	18.61	20.33	22.23	24.7	26.06			AZ06	F12	phoH	15.93	13.89	13.67	15.95	18.71
AZ06	G1	gloA	14.15	12.1	11.7	11.1	11.3	11.45	11.49	11.74	11.87			AZ06	G1	gloA	15.93	11.87	11.16	10.54	11.32	12.52	15.21	19.06	20.11			AZ06	G1	gloA	15.08	12.6	11.37	10.91	10.82	11.62	11.96	12.42	12.51			AZ06	G1	gloA	15.38	12.21	11.48	10.87	10.74
AZ06	G2	ybdL	15.23	14.51	15.72	17.72	19.27	20.57	22.17	23.44	24.13			AZ06	G2	ybdL	16.16	14.7	15.4	17.18	20.34	22.63	25.6	31.88	34.5			AZ06	G2	ybdL	15.83	14.84	15.77	17.67	18.97	20.23	21.19	21.81	21.95			AZ06	G2	ybdL	15.55	14.84	16.02	17.92	19.18
AZ06	G3	rhlE	15.15	12.29	11.44	10.88	11.24	11.41	11.73	12.06	12.31			AZ06	G3	rhlE	15.57	12.78	11.71	11.38	11.8	12.91	16.82	21.16	22.18			AZ06	G3	rhlE	14.9	12.73	11.78	11.58	11.82	13.18	13.81	14.77	15.19			AZ06	G3	rhlE	15.88	12.75	11.53	11.84	11.09
AZ06	G4	ybjK	15.18	12.57	11.51	11.04	11.3	11.28	11.39	11.53	11.71			AZ06	G4	ybjK	15.47	12.65	11.76	11.32	11.29	12.1	13.77	17.97	19.93			AZ06	G4	ybjK	15.09	12.79	11.79	11.09	11.03	12.62	13.92	14.32	14.56			AZ06	G4	ybjK	14.97	12.58	11.58	11.47	10.88
AZ06	G5	yafS	14.91	12.58	12.01	11.96	12.38	12.77	13.42	13.76	14.23			AZ06	G5	yafS	15.88	12.92	12.17	12.16	12.61	13.89	15.92	20.29	22.4			AZ06	G5	yafS	13.66	12.48	12.31	12.2	12.21	13.28	13.83	14.53	14.66			AZ06	G5	yafS	15.22	12.58	11.89	12.1	11.82
AZ06	G6	dpiB	14.93	12.64	11.32	10.55	10.26	10.32	10.22	10.27	10.35			AZ06	G6	dpiB	15.42	12.44	11.39	10.86	10.18	11.05	13.32	17.36	19.1			AZ06	G6	dpiB	14.71	12.62	11.48	10.51	9.67	10.09	10.24	10.59	10.69			AZ06	G6	dpiB	15.09	12.53	11.45	10.92	9.959
AZ06	G7	ydgH	15.61	13.07	12.3	12.9	13.2	13.46	13.92	14.36	14.72			AZ06	G7	ydgH	18.12	13.68	12.46	13.01	13.4	14.92	18.96	23.67	25.11			AZ06	G7	ydgH	15.89	13.25	12.59	13.34	12.78	13.61	14.28	14.59	14.81			AZ06	G7	ydgH	16.51	13.34	12.71	13.46	12.97
AZ06	G8	yegE	15.48	13.66	14.15	16.17	19.29	22.46	25.65	27.98	29.67			AZ06	G8	yegE	16.44	13.7	14.1	16.46	20.69	24.23	27.42	34.56	37.55			AZ06	G8	yegE	15.48	13.86	14.5	16.2	18.36	19.61	20.41	20.96	21.27			AZ06	G8	yegE	15.66	13.67	14.23	16.24	17.7
AZ06	G9	yfeN	15.38	12.64	11.4	10.78	10.6	10.84	10.84	10.91	11.04			AZ06	G9	yfeN	14.77	12.47	11.62	10.89	10.93	11.67	13.77	18.12	19.88			AZ06	G9	yfeN	15.35	12.64	11.49	10.99	9.951	10.51	11.13	11.19	11.43			AZ06	G9	yfeN	14.46	12.28	11.34	10.84	10.11
AZ06	G10	yqgA	13.54	11.76	11.06	10.42	10.18	10.27	10.34	10.4	10.5			AZ06	G10	yqgA	16.52	12.69	11.37	11.01	10.3	11.19	14.15	18.38	19.91			AZ06	G10	yqgA	15.74	12.55	11.33	10.69	9.807	10.32	10.61	10.88	11.07			AZ06	G10	yqgA	13.94	12.09	11.34	10.59	9.819
AZ06	G11	yghU	14.9	12.37	11.35	10.96	11.24	12.02	12.71	13.53	14.38			AZ06	G11	yghU	16.07	12.88	11.58	11.49	11.45	13	16.52	19.99	22.16			AZ06	G11	yghU	13.7	12.09	11.53	11.25	10.98	11.61	12.02	12.34	12.5			AZ06	G11	yghU	15.84	12.61	11.66	11.73	10.88
AZ06	G12	pldA	14.72	12.28	11.59	11.14	11.17	11.11	11.15	11.36	11.44			AZ06	G12	pldA	15.61	12.59	11.61	11.28	11.13	12.2	15.6	19.3	20.91			AZ06	G12	pldA	14.87	12.49	11.64	11.1	10.85	12.08	12.66	13	13.06			AZ06	G12	pldA	14.6	12.08	11.52	11.18	10.89
AZ06	H1	lacZ	15.39	17.43	20.76	24.38	27.52	30.18	32.05	33.11	34.2			AZ06	H1	lacZ	15.99	17.39	21.24	24.06	25.61	27.68	32.57	40.47	43.14			AZ06	H1	lacZ	15.97	17.37	21	25	26.55	28.13	28.86	30.6	31.51			AZ06	H1	lacZ	12.64	16.16	17.81	19.4	25.27
AZ06	H2	pldB	15.09	13.73	14.97	16.42	18.48	20.63	22.58	23.87	24.72			AZ06	H2	pldB	15.59	13.95	14.9	16.4	18.08	19.91	23.75	31.44	34.02			AZ06	H2	pldB	15.66	14.05	14.96	16.35	20.13	25.68	29.99	32.77	33.94			AZ06	H2	pldB	15.36	14.04	15.1	16.41	17.17
AZ06	H3	ybdH	14.65	12.05	11.04	10.12	9.952	9.854	9.689	9.805	9.939			AZ06	H3	ybdH	15.04	11.66	10.85	10.06	9.93	10.98	14.03	17.86	18.68			AZ06	H3	ybdH	14.68	11.53	10.71	10.01	9.5	10.02	10.39	10.66	10.75			AZ06	H3	ybdH	14.43	12.05	11.13	10.56	9.775
AZ06	H4	ybiH	18.54	16.9	19.66	26.14	33	40.26	48.65	53.81	58.75			AZ06	H4	ybiH	18.92	17.09	20.06	25.33	32.36	39.28	50.62	65.36	71.67			AZ06	H4	ybiH	19.31	17.61	19.9	24.98	29.77	31.72	32.99	34.6	35.33			AZ06	H4	ybiH	18.8	17.25	19.93	25.65	29.69
AZ06	H5	ybjJ	15.81	12.57	11.59	10.8	10.9	11.03	11.05	11.26	11.47			AZ06	H5	ybjJ	18.19	13.5	11.74	11.45	11.27	12.3	15.48	20.16	21.26			AZ06	H5	ybjJ	15.73	12.65	11.41	10.98	10.67	11.48	12.23	12.67	12.78			AZ06	H5	ybjJ	16.55	12.99	11.71	11.82	10.76
AZ06	H6	insA_7	16.96	15.9	19.05	25.39	28.19	29.97	31.4	32.24	33.29			AZ06	H6	insA_7	17.69	15.94	18.59	23.91	28.57	31.69	36.59	45.52	49.42			AZ06	H6	insA_7	17.05	15.99	19.15	24.61	34.55	52.26	61.46	66.8	68.8			AZ06	H6	insA_7	16.99	15.89	18.93	24.41	26.77
AZ06	H7	citC	15.1	12.03	10.84	10.12	9.704	9.508	9.707	9.728	9.774			AZ06	H7	citC	17.31	12.28	10.73	10.29	9.704	10.63	13.96	18.38	19.37			AZ06	H7	citC	14.49	11.69	10.65	10.26	9.355	9.704	10.04	10.28	10.63			AZ06	H7	citC	16.01	12.36	10.93	10.73	9.939
AZ06	H8	pntA	15.83	13.92	14.12	15.27	16.78	17.94	19.33	20.48	21.27			AZ06	H8	pntA	16.89	13.82	13.93	15.22	17.13	19.14	21.84	27.78	30.27			AZ06	H8	pntA	15.94	14.2	14.31	15.31	15.93	17.05	17.68	18.27	18.53			AZ06	H8	pntA	15.54	13.82	14.23	15.49	16.37
AZ06	H9	udk	15.21	12.61	11.78	11.71	11.86	12.12	12.33	12.55	12.65			AZ06	H9	udk	15.78	12.88	12.23	11.93	12.01	12.58	14.03	19.4	21.99			AZ06	H9	udk	15.63	12.68	12.01	11.88	11.9	12.56	13.59	14.45	14.87			AZ06	H9	udk	14.24	12.75	12.51	12.23	12.1
AZ06	H10	xapA	15.32	12.28	11.09	10.04	9.954	9.874	9.786	9.831	10.05			AZ06	H10	xapA	16.05	12.56	11.21	10.29	10.02	10.75	12.88	16.23	17.44			AZ06	H10	xapA	15.58	11.6	10.04	9.815	9.343	9.95	10.41	10.39	10.57			AZ06	H10	xapA	15.07	12.27	10.9	10.3	9.573
AZ06	H11	speC	15.4	12.56	11.59	11.13	11.36	11.3	11.6	11.68	11.89			AZ06	H11	speC	16.69	12.8	11.55	11.4	11.43	12.75	16.44	20.31	21.64			AZ06	H11	speC	15.28	12.56	11.6	11.32	10.84	11.78	12.49	12.75	12.94			AZ06	H11	speC	15.69	12.54	11.52	11.7	11.04
AZ06	H12	gssA	15.45	12.73	12.16	12.65	13.37	14.09	15.11	15.73	16.5			AZ06	H12	gssA	16.07	12.85	12.39	12.52	13.31	15.54	20.03	23.4	24.77			AZ06	H12	gssA	15.96	12.96	12.28	12.51	13.03	13.71	14.58	15.19	15.45			AZ06	H12	gssA	15.06	12.59	12.36	12.88	13.1
AZ07	A1	yigI	11.71	10.42	10.15	10.72	11	11.53	12.01	12.33	12.81			AZ07	A1	yigI	13.85	11.65	10.78	10.51	11.55	13.31	16.2	18.48	19.67			AZ07	A1	yigI	13.39	11.3	10.85	10.67	11.04	11.65	12.04	12.44	12.87			AZ07	A1	yigI	13.45	11.87	11.5	10.67	11.21
AZ07	A2	rhtB	13.75	10.75	10.46	10.66	10.84	10.98	11.36	11.46	11.61			AZ07	A2	rhtB	14.44	11.78	11.26	10.86	11.76	13.73	16.54	19.06	20.91			AZ07	A2	rhtB	14.35	11.81	11.7	11.36	11.42	12.06	12.65	12.82	13.19			AZ07	A2	rhtB	13.99	12.27	12.07	11.36	11.66
AZ07	A3	hemB	13.54	10.92	10.87	11.35	11.78	11.96	12.56	12.69	13.16			AZ07	A3	hemB	15.21	12.37	11.85	11.52	12.57	14.98	17.89	20.9	22.69			AZ07	A3	hemB	14.28	12.13	11.98	11.73	12.43	13.59	15.09	16	16.74			AZ07	A3	hemB	13.86	12.71	12.27	11.73	12.05
AZ07	A4	entD	12.89	10.19	9.653	9.526	9.501	9.557	9.749	9.695	9.818			AZ07	A4	entD	14.45	11.57	10.76	10	10.24	11.93	15.18	17.82	19.41			AZ07	A4	entD	13.8	11.41	10.94	10.2	10.09	10.35	10.61	10.72	10.91			AZ07	A4	entD	13.4	11.66	11.12	10.2	10.38
AZ07	A5	lipA	15.47	15.41	20.47	23.99	25.72	26.45	27.8	28.16	28.53			AZ07	A5	lipA	16.91	16.78	19.85	23.73	27.84	30.76	35.69	39.14	42.93			AZ07	A5	lipA	17.1	16.45	19.19	23.1	26.52	28.8	30.74	31.59	33.39			AZ07	A5	lipA	16.45	17.46	20.18	23.1	24.95
AZ07	A6	lipB	13.84	11.12	11.23	11.69	12.38	12.76	13.14	13.43	13.83			AZ07	A6	lipB	14.32	12.18	11.91	11.95	12.82	14.58	17.84	20.85	22.83			AZ07	A6	lipB	15.33	12.37	12.12	11.99	13.02	14.68	16.14	17.23	18.23			AZ07	A6	lipB	13.75	12.46	12.19	11.99	12.29
AZ07	A7	ynfK	12.23	10.3	10.11	10.69	11.41	11.82	12.47	12.71	13.04			AZ07	A7	ynfK	13.95	11.65	11.21	10.95	11.46	12.38	14.92	18.43	21.2			AZ07	A7	ynfK	14.38	11.8	11.4	11.18	11	11.4	11.72	11.83	12.08			AZ07	A7	ynfK	13.74	12.11	11.82	11.18	11.48
AZ07	A8	intF	13.61	11.52	12.35	13.1	13.92	14.42	15.33	15.55	15.88			AZ07	A8	intF	14.85	13.07	13.02	13.02	14.18	14.46	16.42	19.97	22.88			AZ07	A8	intF	15.04	12.8	12.96	13.1	13.25	13.7	14.06	14.39	14.75			AZ07	A8	intF	14.68	13.34	13.23	13.1	13.53
AZ07	A9	menD	11.9	10.04	9.52	9.706	9.79	9.843	10.26	10.39	10.53			AZ07	A9	menD	14.35	12.03	11.15	10.34	10.8	10.71	11.4	13.39	16.72			AZ07	A9	menD	14.45	11.76	11.05	10.43	9.711	10.14	10.36	10.61	10.74			AZ07	A9	menD	14.4	12.45	11.38	10.43	10.3
AZ07	A10	menF	12.94	13.96	15.96	17.42	18.32	18.54	19.31	19	19.24			AZ07	A10	menF	15.56	14.63	15.29	15.96	17.63	18.31	20.82	25.12	29.15			AZ07	A10	menF	15.75	14.83	15.76	16.4	20.15	24.31	27.22	28.52	29.54			AZ07	A10	menF	14.95	15.18	15.8	16.4	17.19
AZ07	A11	folC	11.3	9.884	9.338	9.53	9.555	9.768	10.16	10.26	10.54			AZ07	A11	folC	13.99	11.72	10.99	10.43	10.63	12.3	15.18	18.03	20.26			AZ07	A11	folC	14.77	11.46	10.98	10.33	9.786	10.15	10.22	10.52	10.69			AZ07	A11	folC	14.05	11.94	11.37	10.33	10.51
AZ07	A12	Empty	14.36	14.19	14.16	14.17	14.27	14.18	14.21	13.99	13.76			AZ07	A12	Empty	14.44	14.12	14.24	13.77	13.37	13.29	13.28	13.42	13.19			AZ07	A12	Empty	13.94	13.98	13.74	13.71	13.56	13.28	13.4	13.23	13.02			AZ07	A12	Empty	15.27	14.36	14.31	13.71	14.54
AZ07	B1	menG	13.77	14.75	18.59	23.56	27.53	30.21	33.44	36.92	39.01			AZ07	B1	menG	15.12	14.5	16.75	18.85	24.8	29.21	34.63	39.18	41.75			AZ07	B1	menG	15.28	14.51	16.82	19.06	24.45	28.82	31.23	32.57	34.13			AZ07	B1	menG	15.55	15.24	17.22	19.06	20.67
AZ07	B2	cobU	12.79	10.51	11.03	11.78	12.22	12.45	12.78	13.03	13.07			AZ07	B2	cobU	14.72	11.98	11.48	11.53	12.72	14.63	17.9	21.04	22.67			AZ07	B2	cobU	14.82	11.9	11.67	11.73	12.07	12.52	13.06	13.33	13.68			AZ07	B2	cobU	13.81	12.24	12.22	11.73	11.99
AZ07	B3	mcrA	15.56	14.97	19.7	22.7	24.25	25.33	26.59	26.86	27.2			AZ07	B3	mcrA	17.21	16.18	18.41	22.13	26.38	29.55	34.77	39.17	43.34			AZ07	B3	mcrA	16.67	16.67	19.73	22.99	27.65	30.93	33.3	34.13	35.35			AZ07	B3	mcrA	16.89	17.04	19.4	22.99	24.57
AZ07	B4	yahB	13.5	12.11	13.99	17.08	19.96	22.08	24.09	25.26	25.85			AZ07	B4	yahB	15.27	13.45	13.93	15.64	19.62	22.72	26.98	30.73	32.8			AZ07	B4	yahB	14.38	13.71	14.71	16.13	17.9	18.42	19.25	19.57	20.49			AZ07	B4	yahB	14.66	13.83	14.6	16.13	17.17
AZ07	B5	yaiM	13.12	10.11	10	9.534	9.694	10.01	10.1	10.17	10.26			AZ07	B5	yaiM	15.17	11.5	10.68	10.2	10.1	10.85	13.15	15.99	18.18			AZ07	B5	yaiM	13.51	11.46	10.67	10.13	9.565	10.26	10.32	10.64	10.77			AZ07	B5	yaiM	13.39	11.53	10.84	10.13	10.03
AZ07	B6	yaiP	13.07	10.36	10.56	11.21	12.64	13.97	15.37	16.26	16.9			AZ07	B6	yaiP	15.63	12.19	11.5	11.25	12.6	14.16	17.56	21.19	23.57			AZ07	B6	yaiP	14.07	11.88	11.44	11.15	11.48	11.87	12.25	12.37	12.87			AZ07	B6	yaiP	13.7	11.85	11.66	11.15	11.48
AZ07	B7	ybdG	12.94	11.12	11.66	11.97	12.44	12.8	13.26	13.44	13.6			AZ07	B7	ybdG	16.03	12.77	12.27	12.51	13.33	14.99	18.8	23.29	26.1			AZ07	B7	ybdG	14.99	12.53	12.15	12.49	12.46	13.15	13.65	13.98	14.42			AZ07	B7	ybdG	14.69	12.92	12.58	12.49	12.73
AZ07	B8	ybeF	12.68	10.02	10.12	9.869	9.792	9.82	10.17	10.09	10.36			AZ07	B8	ybeF	13.9	11.47	10.93	10.39	10.63	11	12.53	15.54	18.89			AZ07	B8	ybeF	13.73	11.43	10.78	10.5	9.916	10.19	10.38	10.78	10.85			AZ07	B8	ybeF	13.52	11.41	10.91	10.5	10.46
AZ07	B9	hscC	11.47	9.783	9.564	9.357	9.34	9.309	9.5	9.505	9.622			AZ07	B9	hscC	13.71	11.63	10.88	10.24	10.58	10.73	11.87	14.32	17.54			AZ07	B9	hscC	13.77	11.44	10.76	10.41	10.14	10.05	10.48	10.6	10.76			AZ07	B9	hscC	14.48	11.9	11.08	10.41	10.17
AZ07	B10	abrB	12.14	10.52	10.63	10.95	11.24	11.2	11.5	11.64	11.73			AZ07	B10	abrB	15.25	12.48	11.7	11.51	11.91	13.01	15.78	19.34	22.81			AZ07	B10	abrB	13.89	11.93	11.68	11.5	11.55	11.92	11.99	12.24	12.55			AZ07	B10	abrB	14.54	12.45	12.17	11.5	11.48
AZ07	B11	ybgQ	11.36	9.876	9.282	9.549	9.638	9.78	9.926	10.1	10.26			AZ07	B11	ybgQ	15.19	12.13	11.15	10.41	10.55	11.07	12.47	15.5	19.74			AZ07	B11	ybgQ	14.21	11.48	11.01	10.44	9.747	10.2	10.41	10.58	10.84			AZ07	B11	ybgQ	14.36	11.96	11.21	10.44	10.33
AZ07	B12	mazE	11.75	11.22	11.58	12.56	13.63	14.13	15.27	15.56	16.19			AZ07	B12	mazE	14.16	12.54	12.53	12.28	13.4	14.08	16.39	20.15	23.47			AZ07	B12	mazE	13.85	12.4	12.5	12.62	13.21	14.02	14.58	14.95	15.73			AZ07	B12	mazE	13.73	12.75	13.03	12.62	13.2
AZ07	C1	ybgD	11.05	9.631	9.25	9.307	9.405	9.606	9.795	9.922	10.11			AZ07	C1	ybgD	12.86	10.9	10.45	9.748	10.01	11.32	13.59	15.97	17.79			AZ07	C1	ybgD	12.69	10.88	10.28	9.865	9.568	9.942	10.29	10.32	10.64			AZ07	C1	ybgD	13.07	11.25	10.76	9.865	9.906
AZ07	C2	ybhC	13.28	12.4	14.28	15.67	17.31	18.43	19.57	20.1	20.59			AZ07	C2	ybhC	14.37	13.05	13.71	14.7	17.57	19.81	23.78	27.16	29.41			AZ07	C2	ybhC	14.86	12.95	13.3	14.31	15.47	16.3	16.93	17.26	17.73			AZ07	C2	ybhC	14.52	13.48	13.7	14.31	15.35
AZ07	C3	serA	13.48	12.75	15.64	19.88	23.67	26.46	29.29	30.89	32.2			AZ07	C3	serA	15.17	13.63	14.88	17.73	23.4	26.74	32.05	36.29	39.42			AZ07	C3	serA	14.89	14.27	16.07	18.62	20.67	21.24	22.1	22.79	23.53			AZ07	C3	serA	14.68	14.1	15.22	18.62	19.87
AZ07	C4	fiu	12.4	10.01	10.03	9.434	9.561	9.549	9.776	10.16	10.3			AZ07	C4	fiu	13.78	11.28	10.65	10.24	10.37	11.39	13.66	16.43	18.13			AZ07	C4	fiu	13.24	11.19	10.57	10.08	9.734	9.902	10.16	10.43	10.64			AZ07	C4	fiu	13.78	11.71	10.95	10.08	10.09
AZ07	C5	ybiO	11.9	9.67	9.735	9.386	9.468	9.491	9.743	9.903	9.948			AZ07	C5	ybiO	13.67	11.75	10.83	10.2	10.32	11.04	12.58	15.11	17.31			AZ07	C5	ybiO	12.85	11.01	10.66	10.07	9.615	10.04	10.27	10.27	10.68			AZ07	C5	ybiO	12.9	11.62	10.84	10.07	9.994
AZ07	C6	ybjS	14.41	13.47	15.47	17.02	18.45	19.66	20.81	21.64	22.2			AZ07	C6	ybjS	16.14	14.54	14.9	16.27	18.88	20.93	25.01	29.16	32.66			AZ07	C6	ybjS	15.34	14.7	15.2	16.36	17.79	19.1	20.26	20.85	21.47			AZ07	C6	ybjS	15.44	14.54	15.12	16.36	17.31
AZ07	C7	hcp	11.29	10.06	10.31	10.26	10.55	10.7	11.03	11.09	11.45			AZ07	C7	hcp	13.97	11.74	11.07	11.16	11.36	12.51	14.88	17.26	19.31			AZ07	C7	hcp	13.52	11.48	11.07	11.02	10.61	10.93	11.31	11.47	11.82			AZ07	C7	hcp	13.33	11.72	11.18	11.02	11.13
AZ07	C8	ybjE	12.1	11.01	11.9	11.96	12.28	12.54	13	13.31	13.32			AZ07	C8	ybjE	13.91	12.12	12.01	12.17	13.05	13.49	15.23	18.12	21.5			AZ07	C8	ybjE	13.73	12.33	12.09	12.3	12.27	12.98	13.23	13.52	13.88			AZ07	C8	ybjE	13.6	12.58	12.24	12.3	12.31
AZ07	C9	yccA	14.9	16.47	20.14	24.09	28.03	31.27	34.7	37.76	40			AZ07	C9	yccA	16.9	17.54	19.28	21.29	27.56	31.33	37.62	43.83	49.17			AZ07	C9	yccA	16.48	16.76	18.5	21.11	24.66	26.96	28.74	29.41	30.74			AZ07	C9	yccA	17.02	17.43	19.26	21.11	23.79
AZ07	C10	U139	11.04	9.84	9.45	9.313	9.11	9.228	9.313	9.307	9.48			AZ07	C10	U139	13.22	11.49	10.81	10.19	10.36	10.79	11.84	14.26	16.68			AZ07	C10	U139	13.46	11.11	10.66	10.04	9.599	9.874	10	10.27	10.52			AZ07	C10	U139	13.34	11.6	10.95	10.04	10.03
AZ07	C11	pspB	11.69	10.72	11.11	11.4	11.64	11.91	12.32	12.24	12.67			AZ07	C11	pspB	14.03	12.33	11.98	11.93	12.72	14.07	16.61	19.61	22.43			AZ07	C11	pspB	13.96	12.01	11.96	11.99	11.81	12.49	12.9	13.36	13.72			AZ07	C11	pspB	13.72	12.41	12.11	11.99	12.23
AZ07	C12	solA	11.94	11.74	12.32	13.6	14.44	15.24	16.08	16.46	16.79			AZ07	C12	solA	14.01	12.91	13.02	13.2	14.91	16.5	19.55	22.73	25.71			AZ07	C12	solA	13.62	12.76	13.19	13.31	13.83	14.3	14.72	15.12	15.62			AZ07	C12	solA	13.83	13.2	13.39	13.31	13.99
AZ07	D1	ycgE	12.96	12.72	15.63	20.44	25.01	28.43	31.02	32.62	33.8			AZ07	D1	ycgE	14.13	13.22	15.37	17.98	25.57	30.04	35.34	40.76	44.28			AZ07	D1	ycgE	14.56	13.71	16.08	18.7	22.17	22.97	23.73	24.13	25.07			AZ07	D1	ycgE	14.74	13.6	15.3	18.7	20.74
AZ07	D2	ykgE	12.44	10.32	10.65	10.35	10.27	10.02	10.27	10.14	10.35			AZ07	D2	ykgE	13.71	11.49	10.83	10.41	10.82	12.1	14.36	16.46	18.45			AZ07	D2	ykgE	14.01	11.2	10.94	10.68	10.47	10.72	10.95	11.02	11.36			AZ07	D2	ykgE	13.65	11.7	11.25	10.68	10.69
AZ07	D3	yahK	12.66	10.06	10.04	9.747	10.06	10.22	10.78	11.15	11.57			AZ07	D3	yahK	14.41	11.25	10.24	9.981	10.6	11.78	14.16	16.82	18.98			AZ07	D3	yahK	13.94	11.26	10.68	10.39	10.2	10.61	10.84	10.86	11.32			AZ07	D3	yahK	13.83	11.66	10.77	10.39	10.4
AZ07	D4	ybaO	12.92	10.5	10.67	10.73	11.11	11.25	11.7	11.71	12.17			AZ07	D4	ybaO	14.63	11.62	11.02	11.26	11.89	13.4	16.27	19.07	20.82			AZ07	D4	ybaO	13.62	11.4	11.2	11.26	11.52	12.52	12.97	13.37	13.78			AZ07	D4	ybaO	14.09	12.16	11.65	11.26	11.47
AZ07	D5	cueR	13.02	11.11	11.8	12.67	13.84	14.58	15.45	16.55	17.21			AZ07	D5	cueR	13.78	12.26	12.8	12.81	14.43	15.85	18.16	21.13	24.41			AZ07	D5	cueR	14.19	12.56	12.51	12.63	13.42	14.16	14.63	15.19	15.68			AZ07	D5	cueR	14.85	13.12	12.56	12.63	13.03
AZ07	D6	allR	12.7	10.97	11.55	12.37	13.43	13.94	14.69	15.08	15.54			AZ07	D6	allR	15.15	12.45	12.41	12.47	14.16	15.29	17.64	20.84	23.95			AZ07	D6	allR	13.85	12.43	12.4	12.59	13.23	13.66	14.14	14.23	14.71			AZ07	D6	allR	13.78	12.36	12.46	12.59	13.29
AZ07	D7	sfmC	11.41	9.94	9.991	9.499	9.601	9.577	9.792	9.769	10.1			AZ07	D7	sfmC	14.97	11.54	10.75	10.47	10.54	11.34	13.54	16.58	18.73			AZ07	D7	sfmC	14.17	11.55	10.83	10.53	9.784	10.19	10.32	10.49	10.72			AZ07	D7	sfmC	14.06	11.56	10.77	10.53	10.03
AZ07	D8	b0663	12.83	10.03	9.797	9.475	9.682	9.759	9.978	9.991	10.02			AZ07	D8	b0663	14.88	11.5	10.83	10.43	10.35	11.12	13.21	16.47	18.6			AZ07	D8	b0663	13.86	11.66	10.81	10.45	9.923	10.25	10.41	10.64	10.76			AZ07	D8	b0663	13.25	11.37	10.97	10.45	10.3
AZ07	D9	ubiC	11.93	11.58	12.38	14.01	15.49	16.65	17.73	18.89	19.42			AZ07	D9	ubiC	13.91	12.51	12.47	12.93	14.9	16.79	19.94	22.92	26.58			AZ07	D9	ubiC	13.76	12.52	12.59	13.2	14.77	16.6	17.46	17.95	18.69			AZ07	D9	ubiC	15.11	13.14	12.9	13.2	13.89
AZ07	D10	ybhJ	10.83	10.01	9.408	9.472	9.486	9.65	9.807	9.668	9.734			AZ07	D10	ybhJ	13.35	11.47	11.02	10.17	10.28	11.11	12.49	15	17.48			AZ07	D10	ybhJ	13.12	11.15	10.64	10.16	9.742	10.12	10.3	10.52	10.64			AZ07	D10	ybhJ	13.7	11.86	11.07	10.16	10.35
AZ07	D11	pqiA	11.21	10.18	10.15	10.56	11	11.3	11.83	11.97	12.37			AZ07	D11	pqiA	14.63	11.86	11.12	11.04	11.58	11.88	13.24	16.51	20.31			AZ07	D11	pqiA	14.34	11.67	11.25	10.84	11.01	11.48	11.79	12.2	12.41			AZ07	D11	pqiA	13.99	12.03	11.55	10.84	11.29
AZ07	D12	ymcE	13.68	14.46	16.45	18.3	19.22	19.56	20.16	20.54	20.94			AZ07	D12	ymcE	15.06	14.84	15.12	15.47	17.34	18.82	21.96	25.32	28.29			AZ07	D12	ymcE	14.9	14.87	15.93	16.75	17.15	18.08	18.55	18.76	19.6			AZ07	D12	ymcE	14.6	14.72	15.45	16.75	16.4
AZ07	E1	csgC	11.89	10.15	10.34	10.73	10.98	10.97	11.34	11.22	11.54			AZ07	E1	csgC	13.07	11.49	11.16	10.7	11.56	12.59	15	17.94	19.9			AZ07	E1	csgC	13.23	11.03	11.14	10.95	10.91	11.42	11.7	11.94	12.11			AZ07	E1	csgC	13.84	11.57	11.39	10.95	10.92
AZ07	E2	mviN	12.6	10.86	11.06	11.01	11.11	11.29	11.61	11.65	11.84			AZ07	E2	mviN	13.19	11.7	11.27	10.93	11.76	13.37	16.07	18.72	20.89			AZ07	E2	mviN	13.85	11.55	11.36	11.08	12.05	13.42	14.43	14.86	15.52			AZ07	E2	mviN	14.1	11.88	11.31	11.08	11.36
AZ07	E3	ycgM	11.91	9.954	9.965	9.659	9.765	10.11	10.39	10.56	10.86			AZ07	E3	ycgM	13.83	11.24	10.53	9.955	10.64	11.42	13.23	15.62	17.51			AZ07	E3	ycgM	13.73	11.35	10.93	10.38	10.25	10.57	10.65	10.86	11.12			AZ07	E3	ycgM	13.48	11.59	11	10.38	10.11
AZ07	E4	ycjM	14.37	15.26	17.03	19.11	19.73	19.93	20.57	20.44	20.9			AZ07	E4	ycjM	15.21	15.61	16.41	18.03	19.8	21.24	25.1	28.65	31.54			AZ07	E4	ycjM	15.11	15.77	16.85	18.1	18.9	19.69	20.41	20.85	21.26			AZ07	E4	ycjM	15.48	16.29	16.93	18.1	18.73
AZ07	E5	ycbR	12.25	10.07	9.712	9.271	9.263	9.305	9.415	9.416	9.558			AZ07	E5	ycbR	13.31	11.33	10.57	10.06	10.26	10.8	11.81	13.85	16.02			AZ07	E5	ycbR	13.04	11.36	10.81	10.22	9.656	9.965	10.28	10.32	10.56			AZ07	E5	ycbR	13.89	12.09	11.37	10.22	9.941
AZ07	E6	ycbB	13.34	10.86	11.3	13.03	15.61	17.44	19.37	20.71	21.6			AZ07	E6	ycbB	14.86	12.27	11.65	12.38	15.09	17.06	20.56	24.29	27.35			AZ07	E6	ycbB	13.76	12.21	12.54	12.88	14.42	15.01	15.35	15.59	15.87			AZ07	E6	ycbB	14.49	12.61	12.29	12.88	13.75
AZ07	E7	hemG	11.41	9.925	9.599	9.558	9.49	9.584	9.859	9.68	10.05			AZ07	E7	hemG	13.51	11.49	10.91	10.26	10.5	11.03	12.08	13.96	16.34			AZ07	E7	hemG	13.33	11.35	10.89	10.47	10.09	10.43	10.74	10.89	11.01			AZ07	E7	hemG	13.88	12.16	11.41	10.47	10.14
AZ07	E8	mntR	13.55	11.46	11.58	12.02	12.41	13.04	13.67	14.2	14.46			AZ07	E8	mntR	14.84	12.59	12.14	12.02	13.3	14.37	16.28	18.99	21.49			AZ07	E8	mntR	14.08	12.59	12.17	12.26	13.17	14.78	15.67	16.05	16.52			AZ07	E8	mntR	14.18	12.78	12.6	12.26	12.69
AZ07	E9	yliI	11.69	10.33	10.02	11.56	12.86	14.15	15.65	16.48	17.24			AZ07	E9	yliI	13.57	11.84	11.59	11.2	13.29	14.68	16.38	19.03	22.08			AZ07	E9	yliI	13.35	11.78	11.52	11.48	11.67	12.4	12.49	12.66	12.9			AZ07	E9	yliI	14.16	12.1	11.63	11.48	11.77
AZ07	E10	ybjN	14.8	15.76	19.16	23.67	27.02	29.39	32.17	34.03	35			AZ07	E10	ybjN	16.18	15.47	16.5	18.81	24.38	26.97	31.58	36.34	40.66			AZ07	E10	ybjN	16.17	16.01	18.25	20.9	25.05	27.79	29.72	30.15	31.39			AZ07	E10	ybjN	15.95	15.56	17.04	20.9	21.65
AZ07	E11	folA	16.66	19.49	24.61	30.33	35.4	39.38	43.74	45.83	47.13			AZ07	E11	folA	17.79	17.22	19.09	22.89	28.79	31.22	35.75	42.76	49.06			AZ07	E11	folA	17.46	17.6	20.43	24.48	27.79	28.94	31.01	32.63	34.58			AZ07	E11	folA	17.98	18.92	21.76	24.48	28.22
AZ07	E12	hemH	11.96	11.16	12.01	13.39	14.69	15.39	16.24	16.85	17.25			AZ07	E12	hemH	14.05	12.39	12.34	12.56	14.19	15	16.7	20.02	23.72			AZ07	E12	hemH	14.03	12.25	12.71	12.8	14.54	15.91	16.9	17.18	17.87			AZ07	E12	hemH	14.04	12.81	12.8	12.8	13.54
AZ07	F1	entF	11.72	9.876	9.506	9.636	9.783	9.813	10.18	10.17	10.31			AZ07	F1	entF	12.81	10.9	10.55	10.05	10.47	11.42	13.35	15.94	17.75			AZ07	F1	entF	13.47	10.61	10.37	9.913	9.872	10.34	10.43	10.58	10.92			AZ07	F1	entF	13.62	11.6	10.93	9.913	10.36
AZ07	F2	acpP	22.17	27.62	37.76	46.41	51.89	56.5	61.1	65.1	68.43			AZ07	F2	acpP	22.23	27.49	34.88	42.97	55.4	62.45	73.1	80.77	86.94			AZ07	F2	acpP	23.04	29.75	37.79	45.34	64.18	79.15	86.51	90.05	95.63			AZ07	F2	acpP	22.67	28.2	34.23	45.34	45.07
AZ07	F3	U66	11.98	9.905	9.712	9.287	9.281	9.218	9.409	9.433	9.559			AZ07	F3	U66	14.04	11.18	10.3	9.477	10.2	10.73	12.46	15	17.26			AZ07	F3	U66	14.09	11.07	10.61	10.03	9.778	10.21	10.36	10.42	10.77			AZ07	F3	U66	13.79	11.61	10.9	10.03	9.831
AZ07	F4	pabC	12.33	10.52	10.76	10.86	11.31	11.59	11.9	12.14	12.35			AZ07	F4	pabC	14.15	11.74	11.25	10.87	11.72	12.94	15.62	18.38	20.93			AZ07	F4	pabC	14.06	11.63	11.36	11.17	11.21	11.85	12.14	12.54	12.85			AZ07	F4	pabC	14.19	12.36	11.65	11.17	11.52
AZ07	F5	molR_2	12.28	10.09	9.636	9.105	9.064	8.912	9.022	9.125	9.128			AZ07	F5	molR_2	13.77	11.23	10.35	9.835	9.971	10.27	10.98	13.05	15.58			AZ07	F5	molR_2	13.02	11.3	10.69	10.04	9.334	9.611	9.951	9.971	10.29			AZ07	F5	molR_2	14.18	11.88	11.14	10.04	9.641
AZ07	F6	ubiE	14.16	12.21	13.9	16.02	18.19	19.96	21.66	22.54	23.57			AZ07	F6	ubiE	15.74	13.3	13.63	15.38	17.95	19.97	23.78	27.64	30.77			AZ07	F6	ubiE	14.51	13.42	14.99	16.23	20.58	24.64	27.32	28.02	29.34			AZ07	F6	ubiE	15.4	13.85	14.37	16.23	16.94
AZ07	F7	hemN	12.51	10.48	11.01	10.94	11.06	11.39	11.47	11.59	11.74			AZ07	F7	hemN	14.28	11.88	11.41	11.7	11.79	12.62	14.98	17.91	20.8			AZ07	F7	hemN	13.29	11.65	11.55	11.43	11.79	13.01	13.95	14.16	14.71			AZ07	F7	hemN	14.5	12.46	11.86	11.43	11.37
AZ07	F8	mog	13.66	10.78	10.99	11.27	11.98	12.25	12.86	13.04	13.43			AZ07	F8	mog	15.01	12.33	11.62	11.63	12.14	13.08	15.51	18.61	20.93			AZ07	F8	mog	13.6	12	11.82	11.44	11.86	12.57	13.16	13.45	13.99			AZ07	F8	mog	14.41	12.76	12.3	11.44	11.86
AZ07	F9	pspE	14.68	12.76	14.7	20.62	29.09	37.11	44.89	51.78	56.39			AZ07	F9	pspE	16.5	13.92	14.51	16.44	23.72	28.19	33.71	38.43	42.5			AZ07	F9	pspE	16.26	13.92	15.13	17.35	22.98	23.55	24.21	24.61	25.16			AZ07	F9	pspE	16.69	14.38	15.09	17.35	19.68
AZ07	F10	wrbA	13.97	12.69	15.35	23.5	32.36	40.4	49.12	56.08	60.37			AZ07	F10	wrbA	16.15	14.41	15.54	17.41	26.17	31	37.17	43.27	48.73			AZ07	F10	wrbA	15.99	14.17	15.89	18.41	23.25	23.93	24.61	24.87	25.67			AZ07	F10	wrbA	16.07	14.08	15.11	18.41	20.68
AZ07	F11	sfmA	11.55	9.713	9.634	9.288	9.412	9.512	9.64	9.709	9.834			AZ07	F11	sfmA	14.47	11.54	10.71	10.5	10.38	10.62	11.85	14.75	17.96			AZ07	F11	sfmA	13.38	11.19	10.63	10.1	10.03	10.26	10.38	10.62	10.95			AZ07	F11	sfmA	13.27	11.57	11.06	10.1	10.46
AZ07	F12	bioB	11.57	9.966	9.708	9.833	9.983	10.13	10.48	10.42	10.71			AZ07	F12	bioB	14.15	11.62	10.92	10.6	10.77	11.07	12.45	15.34	18.63			AZ07	F12	bioB	12.92	11.14	10.98	10.55	10.23	10.57	10.89	11.04	11.37			AZ07	F12	bioB	12.57	11.54	11.23	10.55	10.7
AZ07	G1	moaA	14.41	15.19	20.17	26.7	33.03	38.17	43.38	45.93	48.06			AZ07	G1	moaA	15.64	15.49	18.35	22.49	30.93	35.43	41.69	46.47	50.11			AZ07	G1	moaA	15.45	15.4	18.82	23.25	29.67	32.96	34.44	35.17	36.74			AZ07	G1	moaA	16.16	15.86	18.42	23.25	24.95
AZ07	G2	iaaA	13.28	11.67	14.32	20.01	23.69	25.75	27.17	27.62	28.17			AZ07	G2	iaaA	14.42	12.44	12.96	15.32	21.74	24.77	29.4	33.34	35.86			AZ07	G2	iaaA	13.81	12.48	13.87	16.44	19.49	20.73	21.51	21.71	22.62			AZ07	G2	iaaA	14.77	13.08	13.14	16.44	16.81
AZ07	G3	hemA	12.61	11.68	12.85	13.98	14.51	15.07	15.54	15.98	16.3			AZ07	G3	hemA	14.35	12.66	12.72	13.66	15.44	17.22	20.11	23.2	25.62			AZ07	G3	hemA	14.84	12.65	13.2	13.77	15.26	17.04	18.33	18.87	19.56			AZ07	G3	hemA	14.36	13.19	13.23	13.77	14.52
AZ07	G4	yeiG	14.15	13.47	16.68	19.79	22.87	24.78	26.63	27.82	28.63			AZ07	G4	yeiG	15.27	14.07	15.27	18.01	21.94	24.71	29.08	32.97	36.12			AZ07	G4	yeiG	15.34	14	15.62	18.32	21.44	23.08	24.52	24.79	25.74			AZ07	G4	yeiG	15.72	14.71	15.94	18.32	20.18
AZ07	G5	ispB	14.25	13.46	16.45	19.48	22.37	24.72	26.58	27.44	28.09			AZ07	G5	ispB	15.44	13.92	15.14	17.8	20.94	22.36	25.3	30.27	34.47			AZ07	G5	ispB	15.15	14.18	16.37	18.51	21.89	23.58	24.87	25.17	25.78			AZ07	G5	ispB	15.67	14.55	15.67	18.51	19.89
AZ07	G6	yiaD	12.33	10.04	9.948	9.52	9.439	9.483	9.873	9.818	9.949			AZ07	G6	yiaD	13.6	11.29	10.74	10.33	10.32	11.16	13.06	15.7	18.26			AZ07	G6	yiaD	12.74	11.03	10.66	10.16	9.705	9.98	10.29	10.4	10.78			AZ07	G6	yiaD	13.81	11.89	11.19	10.16	10.51
AZ07	G7	yihD	12.66	11.25	12.26	12.95	14.01	14.7	15.58	16.34	16.67			AZ07	G7	yihD	14.09	12.63	13.05	13.76	15.39	16.8	19.63	22.96	26.23			AZ07	G7	yihD	13.88	13.15	13.81	14.6	15.34	16.34	17.01	17.39	17.84			AZ07	G7	yihD	14.38	13.25	13.4	14.6	14.66
AZ07	G8	hemL	12.68	10.65	10.92	10.85	10.91	11.18	11.35	11.69	11.62			AZ07	G8	hemL	13.78	11.76	11.48	11.12	11.51	12.35	14.8	17.75	20.51			AZ07	G8	hemL	13.53	11.62	11.44	11.22	11.25	12.01	12.53	12.91	13.47			AZ07	G8	hemL	14.06	12.24	11.68	11.22	11.13
AZ07	G9	folD	12.15	10.07	10.06	9.43	9.617	9.572	9.717	9.791	9.981			AZ07	G9	folD	13.97	11.57	10.83	10.42	10.47	11.42	13.74	16.58	18.54			AZ07	G9	folD	14.05	11.36	10.71	10.47	9.77	10.54	10.78	11.12	11.38			AZ07	G9	folD	14.16	11.88	10.92	10.47	10.08
AZ07	G10	ybhK	12.25	10.72	11.34	11.25	11.54	11.81	12.12	12.26	12.6			AZ07	G10	ybhK	13.42	12.09	12.07	11.4	12.25	13.18	15.76	18.93	21.26			AZ07	G10	ybhK	14.14	12.11	11.95	11.49	11.46	12.01	12.27	12.44	12.76			AZ07	G10	ybhK	14.21	12.43	11.89	11.49	11.75
AZ07	G11	moeA	11.98	10.24	10.86	10.61	10.93	11.09	11.46	11.5	11.6			AZ07	G11	moeA	14.67	12.14	11.62	11.42	11.91	12.28	13.83	17.59	20.64			AZ07	G11	moeA	14.01	11.82	11.61	11.37	11.63	12.58	13.21	13.51	13.8			AZ07	G11	moeA	13.91	12.33	12.03	11.37	11.71
AZ07	G12	lolB	11.87	10.69	11.03	12.01	12.73	13.33	14.16	14.62	15.1			AZ07	G12	lolB	13.76	12.03	12.15	12.23	13.17	13.78	15.67	19.47	22.69			AZ07	G12	lolB	13.82	11.98	12.2	12.58	13.04	13.87	14.32	14.57	15.08			AZ07	G12	lolB	12.46	12.52	12.38	12.58	13.04
AZ07	H1	lacZ	13.89	17.77	23.01	27.37	30.15	31.26	33.04	32.94	33.64			AZ07	H1	lacZ	14.43	16.68	20.41	22.91	27.88	30.71	36.09	40.4	43.24			AZ07	H1	lacZ	14.39	16.55	21.36	24.73	27.73	28.68	29.2	30.13	31.33			AZ07	H1	lacZ	14.89	17.07	19.79	24.73	23.83
AZ07	H2	folE	14.39	13.87	16.31	18.54	20.79	22.27	23.63	24.27	24.87			AZ07	H2	folE	15.71	14.11	15.42	16.92	20.66	23.6	28.23	32.14	34.7			AZ07	H2	folE	15.29	14.06	15.96	17.61	20.07	22.17	23.46	24.43	25.5			AZ07	H2	folE	15.99	14.89	15.91	17.61	18.2
AZ07	H3	bisC	11.85	10.05	9.876	10.34	10.68	11.18	11.55	11.69	12			AZ07	H3	bisC	13.17	11.11	10.76	10.57	11.18	12.35	14.4	16.94	18.7			AZ07	H3	bisC	13.28	10.9	10.74	10.48	10.64	11.1	11.46	11.74	11.96			AZ07	H3	bisC	14.14	12	11.33	10.48	11.03
AZ07	H4	mobA	12.65	10.35	10.96	11	11.53	11.83	12.39	12.44	12.66			AZ07	H4	mobA	14.4	11.93	11.25	10.93	11.72	12.22	13.95	16.52	19.61			AZ07	H4	mobA	14.12	11.36	11.16	11.01	11.11	11.57	11.88	12.16	12.53			AZ07	H4	mobA	14.31	12.38	11.77	11.01	11.59
AZ07	H5	yoaH	11.99	10.39	10.18	10.46	10.69	10.78	11.1	11.37	11.54			AZ07	H5	yoaH	14.53	11.62	11.19	10.83	11.42	11.65	13.12	15.97	19.43			AZ07	H5	yoaH	13.66	11.16	10.98	10.61	11.1	11.99	12.52	12.78	13.21			AZ07	H5	yoaH	13.89	11.98	11.72	10.61	11.36
AZ07	H6	aaeR	11.92	10.34	9.935	10.23	10.55	10.7	11.22	11.49	11.59			AZ07	H6	aaeR	13.91	11.56	11.14	10.66	11.07	11.67	13.57	16.42	18.75			AZ07	H6	aaeR	13.51	11.12	11.01	10.52	10.33	10.69	11.02	11.1	11.43			AZ07	H6	aaeR	13.93	11.89	11.42	10.52	10.9
AZ07	H7	kbaZ	11.6	9.998	9.759	9.904	10.14	10.25	10.62	10.8	10.87			AZ07	H7	kbaZ	13.55	11.36	10.91	10.37	10.69	11.09	12.12	14.46	17.39			AZ07	H7	kbaZ	13.43	11.12	10.77	10.31	10.11	10.36	10.72	10.84	11.03			AZ07	H7	kbaZ	13.61	11.84	11.14	10.31	10.81
AZ07	H8	yhaK	12.28	10.27	10.04	10.35	10.6	10.57	10.96	11.02	11.18			AZ07	H8	yhaK	14.2	11.7	11.16	10.76	11.49	11.84	12.9	15.82	19			AZ07	H8	yhaK	13.84	11.56	11.18	10.88	10.96	11.3	11.57	11.87	12.3			AZ07	H8	yhaK	14.15	12.25	11.48	10.88	11.16
AZ07	H9	yhdH	11.54	10.44	10.27	10.61	11.01	11.32	11.81	12.1	12.27			AZ07	H9	yhdH	13.66	11.73	11.5	10.82	11.76	12.24	14.18	17.18	19.85			AZ07	H9	yhdH	13.19	11.44	11.35	10.84	11.16	11.66	11.98	12.02	12.59			AZ07	H9	yhdH	13.59	11.89	11.61	10.84	11.46
AZ07	H10	yhcB	14.11	14.76	17.48	20.43	22.84	23.6	25.07	25.73	26.56			AZ07	H10	yhcB	16.37	15.93	17.51	19.03	23.24	25.53	30.39	35.35	38.8			AZ07	H10	yhcB	15.79	15.73	17.66	19.62	21.91	23.51	24.49	25.23	26.13			AZ07	H10	yhcB	16.07	16.41	18	19.62	21.23
AZ07	H11	yraM	12.02	11.36	11.96	13.04	14.09	14.67	15.61	15.89	16.21			AZ07	H11	yraM	14.42	12.59	12.66	12.6	13.91	14.77	16.59	20.11	23.57			AZ07	H11	yraM	14.28	12.33	12.76	12.86	13.73	14.46	14.97	15.16	15.55			AZ07	H11	yraM	14.41	12.88	12.98	12.86	13.48
AZ07	H12	yhbO	11.92	9.975	9.929	10.5	11.27	11.89	12.73	13.22	13.65			AZ07	H12	yhbO	13.78	11.66	11.32	10.86	12.02	13.84	17.2	21.52	25.66			AZ07	H12	yhbO	13.48	11.39	11.26	10.86	11.01	11.5	11.44	11.95	12.28			AZ07	H12	yhbO	13.81	11.84	11.48	10.86	11.16
AZ08	A1	yhbQ	13.23	12.09	11.54	11.72	12.07	12.44	12.88	13.18	13.53			AZ08	A1	yhbQ	15.15	12.75	11.7	11.51	11.68	13.37	15.65	18.81	21.2			AZ08	A1	yhbQ	13.85	12.19	11.71	11.57	11.69	14.02	14.88	15.55	16.05			AZ08	A1	yhbQ	12.01	11.32	11.17	11.88	11.55
AZ08	A2	yhbU	14.15	11.64	10.94	9.983	9.845	9.507	9.527	9.595	9.808			AZ08	A2	yhbU	16.1	12.85	11.32	10.32	9.925	13.63	16.69	19.03	21.12			AZ08	A2	yhbU	15.93	12.06	10.71	9.845	9.341	10.01	10.34	10.6	10.78			AZ08	A2	yhbU	12.31	11.06	10.62	9.782	9.313
AZ08	A3	b0671	14.4	11.93	10.92	9.988	9.923	9.8	9.814	9.828	9.874			AZ08	A3	b0671	15.57	12.43	10.9	10	9.497	11.52	14.26	16.97	18.76			AZ08	A3	b0671	15.91	12.38	10.91	9.972	9.658	10.19	10.53	10.76	11			AZ08	A3	b0671	12.33	10.73	10.42	9.717	9.58
AZ08	A4	rhsE	14.43	11.63	10.93	10.06	9.928	9.94	9.882	9.82	9.942			AZ08	A4	rhsE	13.6	11.9	11.08	10.28	10.03	10.52	11.41	13.08	16.14			AZ08	A4	rhsE	14.14	11.42	10.39	9.797	9.16	9.802	10.15	10.32	10.66			AZ08	A4	rhsE	13.28	11.14	10.47	9.59	9.196
AZ08	A5	prpB	13.89	11.65	10.87	10.24	9.989	9.869	10.01	10.23	10.41			AZ08	A5	prpB	13.64	11.52	10.82	10.08	9.523	11.36	13.56	15.82	17.66			AZ08	A5	prpB	14.63	11.53	10.44	9.948	9.392	9.887	10.29	10.46	10.66			AZ08	A5	prpB	12.76	11.05	10.56	9.696	9.515
AZ08	A6	hyaA	15.48	12.21	10.99	10.75	11.07	11.63	12.98	13.95	14.94			AZ08	A6	hyaA	16.08	13.28	11.87	11.19	11.31	13.35	16.24	19.17	21.37			AZ08	A6	hyaA	15.22	12	11.09	10.57	10.84	11.67	11.94	12.3	12.56			AZ08	A6	hyaA	14.71	11.79	10.64	10.36	10.58
AZ08	A7	ghrA	13.79	11.9	11.68	11.48	11.85	12.35	12.36	12.72	13.12			AZ08	A7	ghrA	15.67	13.06	12.12	11.54	11.46	13.26	15.07	17.73	21.37			AZ08	A7	ghrA	14.68	12.87	12	11.76	11.08	11.91	12.38	12.75	12.89			AZ08	A7	ghrA	12.8	11.77	11.52	11.32	11.29
AZ08	A8	valV	17.06	16.94	16.85	16.98	17.52	17.89	18.09	18.31	18.17			AZ08	A8	valV	17.19	16.83	16.5	16.28	16.64	17.93	19.62	22.76	26.51			AZ08	A8	valV	16.77	16.49	16.3	16.2	16.28	17.7	18.77	19.56	20.26			AZ08	A8	valV	17.73	18.16	18.42	18.61	18.1
AZ08	A9	yeeI	14.47	12.22	11.52	11.49	11.68	12.12	12.24	12.49	12.6			AZ08	A9	yeeI	15.45	12.99	12.05	11.56	11.15	14.03	17.02	19.89	22.4			AZ08	A9	yeeI	15.91	12.98	11.95	11.59	11.22	11.47	11.81	12.06	12.52			AZ08	A9	yeeI	12.86	11.7	11.45	11.37	11.31
AZ08	A10	asnV	14.38	11.94	11.14	10.35	10.1	10.04	10.07	10.14	10.22			AZ08	A10	asnV	14.63	12.51	11.39	10.48	9.767	11.24	13.39	15.73	18.04			AZ08	A10	asnV	15	12.22	11.26	10.26	9.606	10.29	10.6	10.87	11.09			AZ08	A10	asnV	13.9	11.7	10.71	9.825	9.61
AZ08	A11	yejH	13.34	11.51	10.88	10.35	10.22	10.31	10.42	10.52	10.72			AZ08	A11	yejH	14.89	12.73	11.39	10.62	10.13	11.87	14.54	17.67	20.83			AZ08	A11	yejH	14.76	12.34	11.3	10.41	9.779	10.52	10.88	11	11.24			AZ08	A11	yejH	13.4	11.18	10.64	9.952	9.766
AZ08	A12	Empty	15.29	14.81	14.69	14.55	14.48	14.55	14.54	14.6	14.25			AZ08	A12	Empty	15.44	14.93	14.73	14.41	14.01	14.18	13.97	13.98	13.99			AZ08	A12	Empty	14.66	14.4	14.25	14.12	14.01	13.61	13.8	13.76	13.5			AZ08	A12	Empty	14.92	15.01	14.66	15.21	14.47
AZ08	B1	yfeC	13.45	13.23	13.99	15.53	17.06	18.17	18.77	18.98	19.06			AZ08	B1	yfeC	14.5	12.91	12.96	14.32	15.59	19.17	22.36	25.23	27.14			AZ08	B1	yfeC	13.45	12.58	13.5	15.24	16.45	26.99	29.57	30.67	31.13			AZ08	B1	yfeC	12.84	12.43	13.7	15.19	15.32
AZ08	B2	srmB	15.75	13.75	13.52	14.28	14.97	15.46	16.23	16.57	17			AZ08	B2	srmB	15.96	13.96	13.45	13.75	14.14	18.53	22.28	25.57	27.4			AZ08	B2	srmB	15.86	13.82	13.49	13.91	15.65	25.05	27.95	29.69	31.01			AZ08	B2	srmB	13.9	13.5	14.11	14.72	14.49
AZ08	B3	trxC	14.9	12.18	11.09	10.66	10.89	10.85	11.04	11.39	11.55			AZ08	B3	trxC	14.59	12.31	11.27	10.8	10.42	13.16	16.65	19.03	20.66			AZ08	B3	trxC	15.14	11.9	10.88	10.72	10.34	12.27	13.01	13.5	13.91			AZ08	B3	trxC	12.37	11.02	11.05	10.77	10.27
AZ08	B4	metZ	14.87	12.59	11.46	10.85	10.85	11.09	11.34	11.58	11.75			AZ08	B4	metZ	13.48	12.06	11.28	10.83	10.56	12.62	15.09	17.91	19.51			AZ08	B4	metZ	14.52	12.35	11.23	10.68	10.22	12.06	12.76	13.12	13.78			AZ08	B4	metZ	13.51	11.6	10.75	10.59	10.42
AZ08	B5	yaeQ	14.94	12.75	12.17	11.76	12.05	12.23	12.5	12.79	12.97			AZ08	B5	yaeQ	14.27	12.82	12.09	11.72	11.75	13.66	15.93	18.56	20.94			AZ08	B5	yaeQ	14.27	12.51	11.7	11.46	11.55	13.47	14.26	14.83	15.12			AZ08	B5	yaeQ	12.82	11.55	11.39	11.6	11.35
AZ08	B6	proL	15.05	12.19	11.36	11.22	11.35	11.34	11.47	11.48	11.67			AZ08	B6	proL	14.74	13.1	12.25	11.93	11.53	12.37	14.09	17.45	21.3			AZ08	B6	proL	13.87	12.13	11.66	11.28	11.24	16.03	17.65	18.83	19.7			AZ08	B6	proL	14.04	11.95	11.62	11.36	11.28
AZ08	B7	argW	19.84	21.91	27.07	33.68	38.05	42.76	46.57	49.28	51.45			AZ08	B7	argW	19.67	20.51	23.73	29.51	35.62	45.25	52.1	57.38	63.02			AZ08	B7	argW	19.65	21.22	25.87	32.59	39.8	63.5	72.41	78.34	82.66			AZ08	B7	argW	19.81	22.88	30.04	38.75	39.78
AZ08	B8	yibK	14.29	13.05	12.91	13.18	13.68	14.47	14.86	15.55	15.87			AZ08	B8	yibK	15.58	13.74	13.07	13.15	13.49	15.93	18.26	21.84	25			AZ08	B8	yibK	14.73	13.35	12.74	12.92	13.24	14.98	15.8	16.5	17.17			AZ08	B8	yibK	13.88	12.6	12.67	13.32	13.47
AZ08	B9	rhoL	15.32	13.23	13.52	15.37	17.88	21.04	23.53	25.76	27.56			AZ08	B9	rhoL	15.69	13.78	13.67	15.25	17.91	23.61	27.79	32.27	36.1			AZ08	B9	rhoL	15.64	13.74	13.7	15.39	18	23.1	23.88	24.57	25.1			AZ08	B9	rhoL	13.93	13.04	14.18	16.99	18.75
AZ08	B10	rho	14.25	11.91	11.08	10.48	10.59	10.47	10.58	10.65	10.84			AZ08	B10	rho	15.61	12.75	11.4	10.95	10.11	12.11	14.7	17.48	19.78			AZ08	B10	rho	14.64	12.23	11.1	10.58	9.95	10.58	10.82	11.03	11.27			AZ08	B10	rho	13.19	11.03	10.7	10.36	9.85
AZ08	B11	rlmB	13.12	11.5	10.84	10.17	10.15	10.2	10.3	10.59	10.49			AZ08	B11	rlmB	14.63	12.47	10.84	10.15	9.738	11.2	12.14	14.73	18.58			AZ08	B11	rlmB	13.72	12.01	11.11	10.29	9.453	10.09	10.38	10.64	10.83			AZ08	B11	rlmB	12.9	10.91	10.23	9.751	9.537
AZ08	B12	aspU	12.67	11.91	12.21	12.32	12.89	13.18	13.7	13.97	14.17			AZ08	B12	aspU	14.39	12.88	12.38	12.07	12.46	13.51	14.23	15.36	18.08			AZ08	B12	aspU	13.73	12.57	12.54	12.37	12.12	13.97	14.61	15.04	15.49			AZ08	B12	aspU	12.71	11.5	11.77	11.87	11.94
AZ08	C1	valT	12.4	10.66	9.889	9.732	9.904	9.86	10.06	10.15	10.37			AZ08	C1	valT	13.97	11.99	11.06	10.03	9.644	12.23	14.77	17.07	18.63			AZ08	C1	valT	13.59	11.3	10.34	9.803	9.405	10.07	10.27	10.6	10.76			AZ08	C1	valT	12.11	10.64	10.45	9.799	9.7
AZ08	C2	ileV	14.21	11.71	10.75	9.957	9.961	9.869	9.786	9.862	10.02			AZ08	C2	ileV	14.22	12.15	10.94	10.61	10.07	11.13	13.15	16.13	18.91			AZ08	C2	ileV	13.74	11.49	10.64	9.9	9.09	9.854	10.07	10.36	10.56			AZ08	C2	ileV	12.55	10.95	10.53	10.12	9.625
AZ08	C3	serA	15.25	13.92	14.41	16.84	19.6	22.6	25.56	27.88	30			AZ08	C3	serA	15.34	13.96	14.31	16.48	19.73	26.97	31.55	35.49	38.4			AZ08	C3	serA	15.18	13.62	14.26	17.13	18.73	20.08	20.9	21.38	21.95			AZ08	C3	serA	13.74	13.63	15.33	19.39	20.99
AZ08	C4	dxr	15.14	12.89	11.01	9.941	9.61	9.649	9.511	9.657	9.835			AZ08	C4	dxr	13.38	12.02	11.11	10.27	9.742	10.78	12.05	13.97	16.56			AZ08	C4	dxr	13.82	11.88	10.99	10.26	9.245	9.893	10.11	10.43	10.55			AZ08	C4	dxr	13.05	11.54	10.53	9.726	9.387
AZ08	C5	yafT	14	11.78	10.9	10.31	10.16	10.25	10.3	10.29	10.42			AZ08	C5	yafT	14.36	12.39	11.24	10.77	10.03	11.95	14.31	16.62	18.51			AZ08	C5	yafT	13.38	11.54	10.15	9.836	9.692	10.44	10.88	11.13	11.38			AZ08	C5	yafT	12.44	10.91	10.29	9.693	9.506
AZ08	C6	yafJ	15.26	12.19	10.82	10.09	9.781	9.771	9.866	9.901	9.808			AZ08	C6	yafJ	13.72	12.16	11.04	10.47	9.812	11.21	13.24	15.47	17.63			AZ08	C6	yafJ	13.5	11.91	10.94	10.14	9.265	9.815	10.19	10.39	10.5			AZ08	C6	yafJ	12.83	10.89	10.17	9.6	9.383
AZ08	C7	b0257	13.5	11.67	10.75	10.04	10.04	10.08	10.05	10.27	10.29			AZ08	C7	b0257	13.59	11.93	11.25	10.78	10.16	11.99	14.16	16.83	18.85			AZ08	C7	b0257	13.29	11.85	11.05	10.6	9.376	10.16	10.36	10.72	10.89			AZ08	C7	b0257	11.72	10.81	10.5	9.835	9.853
AZ08	C8	yagG	14.12	11.77	10.64	9.931	10.02	9.867	9.845	9.849	9.948			AZ08	C8	yagG	13.78	12.04	11.12	10.61	9.813	11.11	12.73	14.54	17.36			AZ08	C8	yagG	13.49	11.81	10.96	10.18	9.566	9.863	10.18	10.31	10.56			AZ08	C8	yagG	13	11.29	10.42	9.819	9.505
AZ08	C9	ygeX	14.67	11.99	10.71	9.929	9.696	9.512	9.441	9.454	9.56			AZ08	C9	ygeX	13.54	11.92	11.02	10.6	9.597	11.13	13.15	15.51	17.76			AZ08	C9	ygeX	13.33	11.73	10.89	10.16	9.266	9.805	10.17	10.54	10.63			AZ08	C9	ygeX	12.38	10.92	10.47	9.631	9.401
AZ08	C10	U139	13.83	11.62	10.73	9.917	9.5	9.244	9.382	9.353	9.272			AZ08	C10	U139	14.83	12.59	11.06	10.67	9.645	11.15	13.21	15.44	17.92			AZ08	C10	U139	13.83	11.96	10.85	10.41	9.499	9.967	10.26	10.47	10.58			AZ08	C10	U139	12.12	10.81	10.43	9.646	9.153
AZ08	C11	ppdD	13.39	11.45	10.79	9.504	9.563	9.55	9.664	9.685	9.788			AZ08	C11	ppdD	13.31	11.86	11.17	10.25	9.89	11.43	13.16	15.67	18.35			AZ08	C11	ppdD	13.16	11.76	10.85	10.32	9.607	10.25	10.47	10.75	10.89			AZ08	C11	ppdD	12.56	10.82	10.22	9.95	9.393
AZ08	C12	yadN	12.87	11.25	10.52	9.443	9.658	9.521	9.456	9.655	9.699			AZ08	C12	yadN	13.72	12.03	11.03	10.27	10.22	10.73	11.85	14.13	17.62			AZ08	C12	yadN	12.97	11.46	10.77	9.945	9.226	9.842	10.07	10.28	10.45			AZ08	C12	yadN	12	10.62	10.14	9.584	9.478
AZ08	D1	yaeH	13.56	12.05	12.47	12.83	13.83	14.86	15.46	16.3	16.8			AZ08	D1	yaeH	14.26	12.59	12.28	12.55	13.51	17.2	20.16	23.37	25.36			AZ08	D1	yaeH	14.04	12.13	12.02	12.77	13.4	17.6	18.73	19.36	20.03			AZ08	D1	yaeH	13.05	11.65	12.33	13.31	13.35
AZ08	D2	ykfA	15.29	12.08	10.9	10.55	10.51	10.73	11.19	11.47	11.74			AZ08	D2	ykfA	14.64	12.3	11.22	10.94	10.21	13.17	15.88	18.42	20.1			AZ08	D2	ykfA	14.22	11.49	10.57	10.2	10.05	10.88	11.19	11.31	11.61			AZ08	D2	ykfA	13.41	11.29	10.55	10.3	10.26
AZ08	D3	yagI	15.51	13.59	13.05	13.19	13.95	14.65	15.27	15.66	16.08			AZ08	D3	yagI	14.93	13.64	12.97	13.05	13.43	16.46	19	21.98	24.6			AZ08	D3	yagI	14.94	13.04	12.69	13.21	13.49	15.11	15.85	16.31	16.7			AZ08	D3	yagI	13.44	12.72	12.9	13.59	13.6
AZ08	D4	yadC	16.22	12.63	11.65	12.04	12.61	13.15	13.71	14	14.39			AZ08	D4	yadC	14.26	12.75	12.16	12.53	12.44	15.25	18.12	21.33	23.34			AZ08	D4	yadC	14.83	12.48	11.8	12.14	11.72	12.65	13.05	13.35	13.67			AZ08	D4	yadC	13.9	11.88	11.42	12.39	12.29
AZ08	D5	serW	24.51	24.83	27.4	33.25	39.41	44.92	49.61	54	61.09			AZ08	D5	serW	24.48	25	27.32	32.95	42.07	55.41	63.61	71.54	77.31			AZ08	D5	serW	26.1	27.99	32.16	38.17	47.77	83.03	92.8	100.7	105.3			AZ08	D5	serW	24.8	26.42	31.64	41.72	43.83
AZ08	D6	hepA	15.36	12.34	11.49	11.22	11.3	11.54	11.86	12.12	12.44			AZ08	D6	hepA	14.62	12.91	12.06	12.15	11.42	13.63	15.98	18.85	21.39			AZ08	D6	hepA	14.01	12.61	12.1	12	11.42	15.05	16.08	16.63	17.21			AZ08	D6	hepA	14.12	11.83	11.39	11.45	10.96
AZ08	D7	pcnB	23.17	25.02	30.15	37.42	42.92	48.51	53.32	57.2	60.46			AZ08	D7	pcnB	22	23.14	26.41	32.59	40.62	52	59.01	66.54	73.66			AZ08	D7	pcnB	21.49	22.49	25.32	31.98	38.82	50.39	54.69	57.5	60.32			AZ08	D7	pcnB	23.41	25.79	32.8	41.46	46.69
AZ08	D8	sufI	14.06	11.64	10.64	10	9.838	9.788	9.717	9.799	9.864			AZ08	D8	sufI	14.02	12.3	11.21	10.56	9.786	11.09	12.95	15.22	18.02			AZ08	D8	sufI	13.5	11.81	10.9	10.24	9.325	9.644	9.973	10.17	10.45			AZ08	D8	sufI	12.93	11.13	10.1	9.348	9.398
AZ08	D9	tyrV	16.39	12.38	11.27	10.91	11.17	11.37	11.57	11.9	12.18			AZ08	D9	tyrV	14.91	12.66	11.7	11.52	11.11	12.83	14.45	17.01	20.11			AZ08	D9	tyrV	14.79	12.62	11.49	11.43	10.55	11.45	11.77	12.09	12.21			AZ08	D9	tyrV	12.67	11.33	11.25	11.39	11.03
AZ08	D10	cysT	14.15	11.79	10.59	9.896	9.811	9.63	9.499	9.423	9.765			AZ08	D10	cysT	14.38	12.31	11.22	10.66	9.606	10.87	12.44	14.54	17.07			AZ08	D10	cysT	13.86	12.12	11.03	10.38	9.346	9.868	10.19	10.36	10.39			AZ08	D10	cysT	12.36	10.8	10.12	9.618	9.222
AZ08	D11	argQ	14.11	11.86	11.17	10.75	11.03	11.1	11.35	11.64	11.94			AZ08	D11	argQ	13.99	12.33	11.55	11.06	11.02	11.76	12.77	15.17	18.98			AZ08	D11	argQ	13.94	12.23	11.23	11	10.44	11.13	11.5	11.72	12.08			AZ08	D11	argQ	13.81	11.43	10.73	10.31	10.23
AZ08	D12	argZ	13.18	11.04	10.64	9.788	9.719	9.695	9.648	9.714	9.824			AZ08	D12	argZ	13.45	11.84	11.17	10.29	10.27	10.64	11.35	13.07	16.11			AZ08	D12	argZ	13.01	11.54	10.86	10.09	9.416	10.13	10.46	10.52	10.68			AZ08	D12	argZ	12.49	10.68	10.31	9.552	9.523
AZ08	E1	glyU	13.47	11.8	11.4	11.06	11.17	11.56	11.86	11.94	12.24			AZ08	E1	glyU	14.98	12.6	11.59	11.19	10.93	12.93	15.44	18.26	20.33			AZ08	E1	glyU	14.5	12.02	11.25	11.05	12.41	24.67	28.76	31.27	33.44			AZ08	E1	glyU	12.47	10.88	11.05	11.12	10.79
AZ08	E2	deaD	14.04	12.09	11.36	11.08	11.26	11.63	11.84	12.11	12.23			AZ08	E2	deaD	14.61	12.65	11.77	11.39	11.09	12.45	14.07	16.73	19.11			AZ08	E2	deaD	14.18	11.96	11.41	11.13	10.64	11.63	11.98	12.21	12.53			AZ08	E2	deaD	13.07	11.43	11.33	11.05	10.75
AZ08	E3	pnp	15	12.86	12.76	13.75	15.08	16.84	17.98	18.71	19.67			AZ08	E3	pnp	15.31	13.52	13.12	14.01	15.16	19.19	22.32	25.77	28.59			AZ08	E3	pnp	15.1	13.04	12.59	13.88	14.74	17.05	17.57	18.2	18.85			AZ08	E3	pnp	13.95	12.31	12.6	14.59	14.81
AZ08	E4	rhsD	15.6	14.7	17.19	22.56	25.61	27.71	29.86	30.88	32.08			AZ08	E4	rhsD	15.57	15.14	17.36	21.95	25.45	30.68	35.37	38.97	42.93			AZ08	E4	rhsD	15.62	14.75	16.89	21.71	28.24	52.09	58.27	61.63	62.99			AZ08	E4	rhsD	14.5	14.75	18.47	23.44	25.11
AZ08	E5	agaR	14.89	12.95	12.62	13.07	13.85	14.48	15.32	15.91	16.65			AZ08	E5	agaR	15.75	14.07	12.98	13.58	14.07	16.79	19.56	22.48	25.13			AZ08	E5	agaR	14.3	12.49	12.14	12.88	13.4	14.98	15.49	15.87	16.25			AZ08	E5	agaR	13.7	12.12	12.35	13.63	13.76
AZ08	E6	yhaJ	15.25	13.46	13.53	15.17	16.94	18.81	20.6	21.71	22.74			AZ08	E6	yhaJ	15.46	14.29	14.06	15.47	17.2	22.02	25.58	29.57	32.27			AZ08	E6	yhaJ	14.84	13.62	13.97	15.46	16.26	18.34	19.29	20.05	20.72			AZ08	E6	yhaJ	14.18	13.12	13.69	16.74	17.31
AZ08	E7	yhdA	14.34	13.23	13.35	14.24	15.72	17.76	19.72	21.43	22.82			AZ08	E7	yhdA	15.33	13.95	13.5	14.37	15.4	19.99	23.42	27.12	30.08			AZ08	E7	yhdA	14.83	13.59	13.19	14.05	14.5	16.28	17.02	17.5	18.01			AZ08	E7	yhdA	13.2	12.35	13.36	15.57	16.64
AZ08	E8	yhcM	14.74	13.09	12.87	14.04	15.03	16.44	17.72	18.76	19.61			AZ08	E8	yhcM	14.65	13.39	13.17	13.97	15.5	20.3	23.71	27.11	29.92			AZ08	E8	yhcM	14.65	12.99	12.85	14.13	14.6	15.63	16.1	16.5	16.93			AZ08	E8	yhcM	13.44	12.18	12.92	14.88	15.51
AZ08	E9	yraL	13.68	11.72	10.68	10.1	10.17	10.14	10.26	10.32	10.53			AZ08	E9	yraL	13.83	12.34	11.29	10.96	9.919	11.68	13.52	15.66	18.24			AZ08	E9	yraL	13.86	12.19	11.2	10.91	9.72	10.33	10.56	10.75	10.83			AZ08	E9	yraL	12.28	10.93	10.5	9.966	9.709
AZ08	E10	yraR	14.05	12.08	11.37	11	11.49	12.06	12.73	13.3	13.9			AZ08	E10	yraR	14.75	12.99	11.93	12.01	11.53	14.16	16.75	19.45	21.77			AZ08	E10	yraR	13.72	12.3	11.49	11.59	11.11	12.51	13.04	13.3	13.59			AZ08	E10	yraR	12.69	11.33	11.17	11.08	11.3
AZ08	E11	yhbP	13.95	12.09	11.61	11.12	11.33	11.5	11.67	12.03	12.23			AZ08	E11	yhbP	13.7	12.49	11.87	11.47	11.26	13.05	14.99	17.33	19.87			AZ08	E11	yhbP	13.94	12.27	11.67	11.37	10.68	11.47	11.98	12.2	12.63			AZ08	E11	yhbP	13.49	11.39	10.79	10.85	10.85
AZ08	E12	yhbT	13.01	12.41	12.46	12.55	13.03	13.52	14.07	14.55	14.75			AZ08	E12	yhbT	14.16	12.99	12.74	12.63	13.16	15.21	17.25	20.06	23.28			AZ08	E12	yhbT	13.66	12.69	12.8	12.88	12.6	14.03	14.64	15	15.45			AZ08	E12	yhbT	13.04	11.96	12.14	12.87	12.94
AZ08	F1	glnU	13.32	11.05	9.614	9.151	9.243	9.145	9.162	9.231	9.423			AZ08	F1	glnU	14.01	11.94	10.87	9.972	9.328	10.69	12.33	15.06	16.88			AZ08	F1	glnU	13.67	11.56	10.61	9.662	9.177	9.695	9.929	10.07	10.23			AZ08	F1	glnU	12.25	10.31	10.15	9.487	9.282
AZ08	F2	glnW	14.16	11.39	10.46	9.851	9.594	9.549	9.538	9.527	9.701			AZ08	F2	glnW	14.92	12.42	11.17	10.74	9.996	12.56	15.72	18.57	19.87			AZ08	F2	glnW	14.25	11.57	10.43	9.708	9.076	9.86	10.09	10.31	10.53			AZ08	F2	glnW	13.28	10.82	10.3	9.834	9.537
AZ08	F3	U66	14.29	11.66	10.4	9.872	9.769	9.582	9.679	9.61	9.739			AZ08	F3	U66	14.67	12.32	11.12	10.5	9.647	10.83	12.49	15.06	17.23			AZ08	F3	U66	14.35	11.79	10.86	10.04	9.53	10.05	10.36	10.45	10.63			AZ08	F3	U66	12.89	10.72	10.41	9.693	9.281
AZ08	F4	prpR	15.63	12.44	11.08	12.47	15.04	18.35	21.6	24.42	26.18			AZ08	F4	prpR	15.04	13.23	12.02	11.52	12.9	18.26	21.4	24.95	28.58			AZ08	F4	prpR	14.97	12.57	11.47	11.32	12.24	13.21	13.69	13.81	14.16			AZ08	F4	prpR	13.46	11.62	11.06	13.62	14.68
AZ08	F5	serX	21.32	19.67	20.25	21.72	23.29	24.13	25.46	26.74	28.27			AZ08	F5	serX	19.67	18.91	18.95	20.31	22.52	26.98	30.57	35.27	39.56			AZ08	F5	serX	19.52	19.62	20.02	22.32	23.49	33.51	36.53	38.65	40.67			AZ08	F5	serX	19.69	19.56	20.69	22.79	23.2
AZ08	F6	ydhQ	14.64	12.2	11.66	11.79	12.37	13.41	14.4	15.42	16.36			AZ08	F6	ydhQ	14.92	12.98	12.11	12.28	12.42	15.48	18.15	21.26	23.99			AZ08	F6	ydhQ	14.29	12.5	11.92	12.18	12.03	13.58	14.23	14.64	14.91			AZ08	F6	ydhQ	13.37	11.61	11.59	12.29	12.63
AZ08	F7	serU	57.99	82.22	111.5	141.3	163.1	175	184.5	188.4	193.9			AZ08	F7	serU	50.31	69.67	92.42	122.1	151.9	187.1	210.3	228.4	245.4			AZ08	F7	serU	56.13	78.47	102.1	135	157.1	173.1	183.6	192.6	201.4			AZ08	F7	serU	60.52	87.6	119.5	163	164.2
AZ08	F8	yeeO	14.57	11.77	10.76	9.8	9.714	9.632	9.283	9.237	9.37			AZ08	F8	yeeO	14.21	12.21	11.34	10.44	9.368	10.81	12.01	14.06	16.3			AZ08	F8	yeeO	13.88	11.9	10.86	10.16	9.157	9.79	9.879	10.16	10.35			AZ08	F8	yeeO	12.6	10.74	9.856	9.268	9.104
AZ08	F9	nac	15.32	12.33	11.38	11.13	11.69	12.21	12.63	13	13.54			AZ08	F9	nac	14.83	12.95	12.19	12.06	11.66	14.16	16.75	19.84	22.29			AZ08	F9	nac	15.03	12.57	11.92	11.97	11.22	12.21	12.44	12.96	13.09			AZ08	F9	nac	13.57	11.43	11.05	11.36	11.31
AZ08	F10	wrbA	16.17	13.1	13.78	17.29	21.66	27.82	34.62	40.41	45.24			AZ08	F10	wrbA	16.35	14.07	13.71	16.39	21.88	32.92	39.36	44.25	48.05			AZ08	F10	wrbA	15.99	13.59	13.63	16.86	20.4	22.07	22.5	22.97	23.7			AZ08	F10	wrbA	14.86	12.58	13.34	19.1	22.55
AZ08	F11	rsuA	14.97	13.03	13.07	13.77	14.67	15.48	16.47	17.16	18			AZ08	F11	rsuA	15.04	13.76	13.54	14.31	15.02	16.17	17.78	20.83	24.67			AZ08	F11	rsuA	14.69	13.34	13.41	13.98	14.43	17.18	18.33	18.87	19.69			AZ08	F11	rsuA	14.16	12.4	12.71	14.18	14.29
AZ08	F12	yfiC	13.83	11.59	10.79	9.909	10.21	9.729	10.06	10.28	10.5			AZ08	F12	yfiC	13.57	12.35	11.5	10.77	10.29	11.72	13.03	14.59	17.13			AZ08	F12	yfiC	13.32	11.84	11.26	10.53	9.856	10.61	11.05	11.27	11.41			AZ08	F12	yfiC	13.13	10.99	10.41	9.93	9.812
AZ08	G1	yfiF	16.15	14.65	15.14	15.89	16.4	17.17	17.71	18.28	18.83			AZ08	G1	yfiF	16.81	15.27	14.98	15.61	16.54	20.95	25.16	28.46	30.29			AZ08	G1	yfiF	16.21	14.8	15.42	16.14	16.42	19.34	20.52	21.43	22.06			AZ08	G1	yfiF	15.59	14.68	15.81	16.69	16.5
AZ08	G2	rof	16.53	15.7	19.09	27.48	34.9	44.01	51.43	56.38	61.91			AZ08	G2	rof	17.29	16.07	17.36	22.83	27.86	38.59	46.37	53.45	59.72			AZ08	G2	rof	16.71	15.51	18.19	26.29	32.75	39.9	41.79	44.1	45.71			AZ08	G2	rof	15.63	15.03	18.56	28.99	31.8
AZ08	G3	qseB	14.19	11.75	10.71	9.944	9.851	10.02	9.937	10	10.16			AZ08	G3	qseB	14.04	12.12	11.07	10.5	9.619	11.17	13.15	15.61	17.59			AZ08	G3	qseB	13.93	11.37	10.54	9.804	9.372	9.983	10.32	10.49	10.62			AZ08	G3	qseB	12.74	10.88	10.41	9.861	9.337
AZ08	G4	zupT	15.55	14.84	16.16	19.47	22.1	25.8	28.76	30.87	33.15			AZ08	G4	zupT	16.06	15.03	15.9	18.43	21.84	29.75	34.69	39.22	42.47			AZ08	G4	zupT	16.03	14.6	16.1	19.7	22.06	24.97	25.81	26.71	27.19			AZ08	G4	zupT	14.53	14.35	16.42	21.26	22.51
AZ08	G5	ecfG	14.43	11.92	10.89	10.63	11.03	11.26	11.67	11.98	12.43			AZ08	G5	ecfG	14.36	12.54	11.75	11.25	11.1	13.43	15.54	18.27	20.75			AZ08	G5	ecfG	13.37	11.6	10.53	10.42	10.83	11.64	12.03	12.32	12.64			AZ08	G5	ecfG	12.92	11.41	11.13	11.08	11.01
AZ08	G6	yqjI	13.55	11.83	11.09	10.39	10.36	10.37	10.51	10.75	10.76			AZ08	G6	yqjI	14.55	12.46	11.42	10.65	10.13	11.42	12.96	15.43	17.76			AZ08	G6	yqjI	13.44	12.11	11.21	10.68	9.621	10.51	10.96	11.17	11.42			AZ08	G6	yqjI	12.58	11.03	11.11	10.73	10.15
AZ08	G7	ybaY	13.6	11.91	11.44	11.05	11.53	12.35	12.97	13.76	14.67			AZ08	G7	ybaY	14.66	12.59	11.82	11.48	11.38	14.37	17.11	20.42	23.27			AZ08	G7	ybaY	13.54	12.05	11.51	11.22	11.09	12.08	12.43	12.72	12.83			AZ08	G7	ybaY	12.8	11.12	10.89	11.11	11.38
AZ08	G8	pgpB	14.15	12.84	13.11	13.67	14.57	15.47	16.14	16.53	17.24			AZ08	G8	pgpB	15.28	13.55	13.41	13.8	14.56	17.17	19.41	22.13	25.19			AZ08	G8	pgpB	14.56	13.25	13.47	13.86	14.35	16.48	17.31	17.73	18.14			AZ08	G8	pgpB	13.23	12.44	13.17	14.47	14.62
AZ08	G9	yfdC	12.45	11.06	10.29	9.638	9.895	9.94	10.13	10.64	10.87			AZ08	G9	yfdC	14.35	12.71	11.56	10.55	10.31	11.79	13.3	15.58	18.16			AZ08	G9	yfdC	13.98	12.13	11.25	10.5	9.513	10.2	10.45	10.61	10.83			AZ08	G9	yfdC	12.61	10.97	10.63	10.1	9.613
AZ08	G10	ecfD	15.64	14.36	14.97	16.76	18.61	20.44	22.09	23.2	24.38			AZ08	G10	ecfD	16.47	15.11	15.11	16.57	18.65	23.25	26.99	31.14	34.51			AZ08	G10	ecfD	15.58	14.7	15.29	16.92	18.35	21.37	22.66	23.51	24.11			AZ08	G10	ecfD	14.95	13.92	15.13	17.81	18.42
AZ08	G11	yqiJ	13.79	11.79	11.26	10.72	10.93	11.27	11.44	11.64	11.78			AZ08	G11	yqiJ	14.23	12.73	11.84	11.32	11.01	12.7	14.78	17.4	20.01			AZ08	G11	yqiJ	13.88	12.25	11.67	11.04	10.74	12.63	13.49	13.59	13.96			AZ08	G11	yqiJ	12.84	11.05	10.88	10.83	10.59
AZ08	G12	dacB	14.75	13.19	13.54	14.98	16.5	18.44	19.88	21.11	22.38			AZ08	G12	dacB	14.75	14	14.26	15.2	16.22	18.59	21.82	26.18	29.88			AZ08	G12	dacB	14.44	13.58	13.71	14.99	15.53	17.27	17.71	18.18	18.71			AZ08	G12	dacB	13.74	12.56	13.84	16.28	16.71
AZ08	H1	lacZ	14.53	16.5	20.47	24.08	26.86	29.04	30.21	31.59	32.62			AZ08	H1	lacZ	14.97	16.39	18.59	21.58	23.19	26.77	31.77	36.49	39.91			AZ08	H1	lacZ	14.76	16.65	20.38	23.79	24.82	26.23	26.98	27.88	28.86			AZ08	H1	lacZ	14.61	17.28	22.37	25.23	26.15
AZ08	H2	def	17.02	15.74	19.24	24.6	29.86	36.48	41.41	45.73	48.66			AZ08	H2	def	16.94	15.86	17.59	22.27	25.93	34.36	40.78	47.26	52.36			AZ08	H2	def	16.56	15.51	18.15	24.07	30.6	46.17	51.38	55.29	57.39			AZ08	H2	def	15.04	14.97	18.97	26.58	29.58
AZ08	H3	slyX	13.55	12.03	11.71	11.49	11.76	12.2	12.5	12.87	13			AZ08	H3	slyX	14.38	12.68	11.96	11.59	11.66	13.96	16.98	20.01	22.25			AZ08	H3	slyX	14.03	12.22	11.82	11.57	11.27	12.66	13.04	13.57	13.73			AZ08	H3	slyX	12.7	11.44	11.57	11.72	11.49
AZ08	H4	kdtA	15.21	13.61	14.26	14.9	15.48	16.16	16.49	16.66	17			AZ08	H4	kdtA	15.81	14.49	14.17	14.63	14.84	16.49	19.27	23.54	27.45			AZ08	H4	kdtA	15.59	13.6	14.3	14.94	15.18	18.88	19.92	20.87	21.65			AZ08	H4	kdtA	14.19	13.39	14.15	15.02	14.96
AZ08	H5	yifE	25.14	30.84	38.18	45.94	54.83	61.39	65.11	67.8	70.33			AZ08	H5	yifE	25.27	29.2	34.51	41.32	48.62	61.96	72.09	79.01	84.58			AZ08	H5	yifE	25.78	30.79	37.9	44.63	47.41	49.75	51.31	54.1	57.44			AZ08	H5	yifE	27.61	34.05	42.71	52.67	53.49
AZ08	H6	iap	13.46	11.62	11.27	10.93	11.06	11.54	12.2	12.55	12.86			AZ08	H6	iap	14.53	12.04	11.25	11	11.24	13.11	15.55	18.25	21.56			AZ08	H6	iap	14.22	12.28	11.41	11.15	11	11.54	11.92	12.29	12.52			AZ08	H6	iap	12.54	11.29	11.02	11.07	11.08
AZ08	H7	dgkA	13.6	11.72	11.09	10.47	10.59	10.67	10.87	11.39	11.46			AZ08	H7	dgkA	14.4	12.54	11.41	10.65	10.67	11.46	12.62	14.74	18.07			AZ08	H7	dgkA	14.04	12.11	11.2	10.7	10.54	11.04	11.36	11.6	11.75			AZ08	H7	dgkA	13.07	11.52	11.22	10.69	10.38
AZ08	H8	efp	15.18	14.13	14.9	15.81	17.45	18.69	19.88	20.67	21.64			AZ08	H8	efp	16.86	15.2	14.85	15.45	16.64	20.11	22.87	26.72	30.52			AZ08	H8	efp	16.16	14.83	14.75	15.87	17.94	30.29	35.84	38.37	40.36			AZ08	H8	efp	14.65	13.77	14.77	16.46	17
AZ08	H9	fklB	12.37	10.64	10.32	10.11	10.41	10.63	10.97	11.44	11.75			AZ08	H9	fklB	14.47	12.29	11.26	10.52	10.51	12.04	13.65	16.43	19.33			AZ08	H9	fklB	14.43	12.38	11.34	10.73	10.12	10.85	11.25	11.44	11.72			AZ08	H9	fklB	12.03	10.52	10.67	10.77	10.73
AZ08	H10	ytfM	14.36	12.04	11.57	11.45	11.97	12.71	13.3	13.66	13.92			AZ08	H10	ytfM	14.74	13.11	12.01	11.76	11.69	14.46	17.56	20.59	22.68			AZ08	H10	ytfM	14.46	12.43	11.86	11.59	11.29	12.27	12.64	13.17	13.27			AZ08	H10	ytfM	12.73	11.09	11.31	11.68	11.8
AZ08	H11	pmbA	14.19	12.83	13.15	13.88	14.88	16.1	17.04	17.85	18.72			AZ08	H11	pmbA	15.36	13.69	13.4	13.91	14.38	16.4	18.09	21.26	25.16			AZ08	H11	pmbA	13.83	13.04	13.03	13.89	14.41	16.07	16.91	17.28	17.84			AZ08	H11	pmbA	13.47	12.22	13.2	14.39	14.93
AZ08	H12	infA	29.4	37.8	51.99	67.68	75.13	80.46	83.52	85.18	86.13			AZ08	H12	infA	32.88	38.67	48.11	61.31	73.44	91.82	106.6	116.6	125.7			AZ08	H12	infA	30.62	38.34	49.78	65.18	79.16	125.3	138.6	148.6	156.8			AZ08	H12	infA	32.88	42.17	58.88	74.88	74.8
AZ09	A1	cls	13.95	14.05	16.09	17.69	19.09	20.42	21.35	22.08	22.63			AZ09	A1	cls	15.14	14.21	15.76	16.73	18.5	21.14	26.33	30.49	32.28			AZ09	A1	cls	15.16	13.26	15.46	17.92	19.52	18.47	22.55	23.4	24.65			AZ09	A1	cls	13.82	13.49	15.91	17.52	18.37
AZ09	A2	nlpC	13.99	13.58	16.69	19.41	21.83	23.83	25.65	27.29	28.43			AZ09	A2	nlpC	15.7	15.02	16.72	18.39	21.4	24.44	30.58	36.39	39.28			AZ09	A2	nlpC	15.33	13.41	16.43	20.28	21.89	20.48	24.35	25.06	26.05			AZ09	A2	nlpC	14.25	13.51	16.62	19.15	20.62
AZ09	A3	msbB	14.56	11.69	11.52	11.9	12.67	13.33	13.73	14.22	14.63			AZ09	A3	msbB	15.04	12.78	12.22	12.14	12.37	13.32	15.06	19.56	23.73			AZ09	A3	msbB	14.81	11.77	11.37	11.92	12.61	12.61	14.4	15.07	15.5			AZ09	A3	msbB	13.91	11.97	12.09	12.06	12.33
AZ09	A4	pgsA	12.99	11.41	11.47	11.36	11.79	11.96	12.26	12.51	12.87			AZ09	A4	pgsA	14.04	11.59	11.51	11.27	11.47	12.61	14.92	18.45	20.94			AZ09	A4	pgsA	14.55	11.32	11.18	11.2	11.48	11.38	13.11	13.64	14.16			AZ09	A4	pgsA	13.47	11.64	11.44	11.24	11.25
AZ09	A5	lepA	14.75	14.43	17.31	19.28	21.22	23.13	24.93	27.02	28.68			AZ09	A5	lepA	15.37	14.87	17.98	19.9	23.05	25.67	30.48	36.32	40.59			AZ09	A5	lepA	15.89	14.18	17.6	20.01	24.82	20.45	36.29	38.36	40.05			AZ09	A5	lepA	15.06	14.86	17.87	19.62	20.45
AZ09	A6	nlpD	13.69	11.05	10.2	9.719	9.932	9.966	9.985	10.02	10.12			AZ09	A6	nlpD	14.54	12.12	10.99	10.34	10.17	11.77	15.68	19.7	21.93			AZ09	A6	nlpD	14.24	10.8	10.39	9.821	9.749	10.05	10.77	11.22	11.52			AZ09	A6	nlpD	12.76	11.25	10.75	10.09	9.822
AZ09	A7	lgt	13.56	12.42	12.46	13.05	13.43	13.94	14.21	14.72	15.14			AZ09	A7	lgt	16.08	13.22	12.86	12.71	13.58	15.25	18.98	23.74	26.5			AZ09	A7	lgt	15.44	12.43	12.87	13.13	14.66	13.13	18.51	19.7	20.54			AZ09	A7	lgt	14.06	12.64	12.91	13.06	13.13
AZ09	A8	prfB	15.2	14.16	16.83	18.51	20.05	21.22	22.41	23.51	24.31			AZ09	A8	prfB	15.56	14.39	15.79	17.49	18.86	20.56	24.05	29.47	33.81			AZ09	A8	prfB	15.19	13.92	16.85	18.56	22.56	18.11	36.81	39.51	41.17			AZ09	A8	prfB	15.93	14.3	15.99	17.58	18.22
AZ09	A9	plsC	12.6	11.58	11.12	11.62	11.95	12.57	13	13.43	13.75			AZ09	A9	plsC	14.17	12.21	11.81	11.65	11.87	13.49	16.52	20.07	22.55			AZ09	A9	plsC	13.43	11.43	10.93	11.41	11.86	11.91	13.76	14.14	14.87			AZ09	A9	plsC	12.5	11.66	11.49	11.67	11.81
AZ09	A10	rbfA	12.76	10.99	10.47	10.35	10.46	10.46	10.57	10.72	10.7			AZ09	A10	rbfA	13.79	11.78	10.65	10.27	10.36	11.73	14.52	17.49	19.45			AZ09	A10	rbfA	13.16	11.02	10.26	10.3	10.22	10.6	11.18	11.53	11.84			AZ09	A10	rbfA	13.6	11.69	11.11	10.55	10.23
AZ09	A11	glgB	12.72	11.04	10.71	11.06	11.61	12.09	12.46	12.81	13.16			AZ09	A11	glgB	14.07	11.7	11.23	11.16	11.67	13.59	16.98	21	24.05			AZ09	A11	glgB	14.37	11.33	10.96	11.11	11.47	11.67	12.64	12.97	13.42			AZ09	A11	glgB	12.67	11.36	11.12	11.24	11.31
AZ09	A12	Empty	14.77	14.62	14.49	14.35	14.25	14.02	14.13	14	13.91			AZ09	A12	Empty	15.81	15.15	14.88	14.73	14.37	14.13	14.27	14.12	13.88			AZ09	A12	Empty	14.65	14.51	14.89	14.63	14.51	13.93	13.93	13.86	13.68			AZ09	A12	Empty	14.96	14.64	14.43	14.52	14.15
AZ09	B1	tufA	13.19	12.8	14.94	16.96	18.7	20.35	21.71	23.16	24.15			AZ09	B1	tufA	13.77	13.13	15	16.06	18.13	21.22	26.57	30.46	32.54			AZ09	B1	tufA	13.74	12.42	14.82	16.93	19.44	18.05	23.11	23.99	24.98			AZ09	B1	tufA	13.05	12.5	14.94	16.84	17.78
AZ09	B2	slyD	19.72	20.88	28.18	34.54	39.94	46.18	51.94	57.16	61.65			AZ09	B2	slyD	20.74	21.41	28.37	33.08	43.03	50.72	62.27	72.1	78.44			AZ09	B2	slyD	19.72	21.28	30.63	38.09	47.94	38.32	64.95	67.77	69.57			AZ09	B2	slyD	19.44	20.21	27.85	34.67	37.97
AZ09	B3	rfaZ	14.85	11.64	11.25	11.02	11.51	11.63	12.03	12.41	12.85			AZ09	B3	rfaZ	13.92	11.87	11.35	10.99	11.2	12.53	15.51	19.76	22.4			AZ09	B3	rfaZ	13.72	11.01	10.84	10.9	11.08	11.27	12.78	13.25	13.68			AZ09	B3	rfaZ	13.71	11.35	11.07	10.85	10.99
AZ09	B4	nlpA	13.01	11.06	11.06	10.67	11.05	11.23	11.44	11.65	11.91			AZ09	B4	nlpA	13.65	11.67	11.14	10.74	11.28	12.3	14.03	16.96	19.97			AZ09	B4	nlpA	13.78	10.88	10.44	10.72	10.79	10.93	12.06	12.39	12.65			AZ09	B4	nlpA	13.46	11.23	10.98	10.68	10.62
AZ09	B5	blc	13.14	11.24	11.03	10.85	11.41	12.14	12.74	13.16	13.63			AZ09	B5	blc	13.75	11.65	11.08	10.96	11.52	13.25	16.28	19.62	21.4			AZ09	B5	blc	14.05	10.87	10.51	10.67	11.62	11.11	12.71	13.04	13.44			AZ09	B5	blc	12.59	11.34	11.12	11.03	10.81
AZ09	B6	ygjN	14.79	11.32	10.81	10.45	10.45	10.58	10.59	10.72	10.81			AZ09	B6	ygjN	13.99	12.02	11.12	10.54	10.47	12	15.12	19.02	20.47			AZ09	B6	ygjN	14.01	11.05	10.69	10.15	10.58	10.66	12.52	13	13.52			AZ09	B6	ygjN	13.03	11.44	10.91	10.41	10.54
AZ09	B7	ygjV	13.55	11.23	11.07	10.56	10.69	10.68	10.87	10.93	10.99			AZ09	B7	ygjV	15.09	12.21	11.33	10.65	10.52	11.89	14.97	18.49	21.1			AZ09	B7	ygjV	14.79	11.28	10.75	10.24	10.4	10.9	11.39	11.7	12.19			AZ09	B7	ygjV	13.69	11.64	11.09	10.75	10.55
AZ09	B8	yhaM	12.43	10.3	10.14	9.682	9.784	9.793	9.962	9.881	10.14			AZ09	B8	yhaM	13.25	11.53	10.72	10.15	10.05	11.17	14.25	17.68	19.81			AZ09	B8	yhaM	12.84	10.82	10.44	9.945	9.796	9.955	10.55	10.78	11.06			AZ09	B8	yhaM	14.33	11.68	10.8	10.33	9.82
AZ09	B9	yhbC	14.06	11.86	12.15	11.98	12.2	12.56	12.8	12.99	13.2			AZ09	B9	yhbC	15.31	13.05	12.38	12.06	12.07	13.86	16.97	20.85	23.3			AZ09	B9	yhbC	14.37	12.05	11.98	12.08	12.28	12.16	14.04	14.61	15.09			AZ09	B9	yhbC	13.41	12.15	12.37	12.13	12.01
AZ09	B10	yraQ	14.51	11.37	11.07	10.63	10.68	10.86	10.86	11.03	11.25			AZ09	B10	yraQ	14.39	12.29	11.33	10.96	10.98	11.52	13.8	18.22	21.56			AZ09	B10	yraQ	13.33	11.22	11.02	10.71	10.8	11.01	11.8	12.19	12.75			AZ09	B10	yraQ	13.6	11.7	11.22	10.94	10.85
AZ09	B11	psd	13.96	11.89	11.82	12.11	12.68	13.28	13.72	14.23	14.6			AZ09	B11	psd	14.91	12.89	12.38	12.33	13.08	15.22	19.11	23.82	26.76			AZ09	B11	psd	13.95	11.9	12.09	12.16	12.63	12.54	14.32	14.84	15.23			AZ09	B11	psd	13.53	11.99	12.22	12.24	12.08
AZ09	B12	yhbX	12.12	11.44	11.37	12.05	12.51	13.32	13.82	14.63	15.08			AZ09	B12	yhbX	13.57	12.11	12.07	11.76	12.33	13.92	17.04	21.36	24.16			AZ09	B12	yhbX	13.23	11.28	11.07	11.71	12.14	12.03	13.26	13.48	14.13			AZ09	B12	yhbX	12.49	11.4	11.3	11.45	11.96
AZ09	C1	yhbE	12.53	10.76	9.809	9.632	9.666	9.578	9.585	9.74	9.732			AZ09	C1	yhbE	13	11.32	10.35	9.675	9.788	10.74	13.71	16.81	18.22			AZ09	C1	yhbE	12.41	10.34	9.466	9.548	9.347	9.766	10.19	10.53	10.8			AZ09	C1	yhbE	11.8	10.22	9.55	9.398	9.485
AZ09	C2	yhcO	12.58	10.85	11.72	12.35	13.53	14.64	16.01	17.13	18.11			AZ09	C2	yhcO	13.46	11.88	11.92	12.13	13.46	15.68	19.38	23.6	25.75			AZ09	C2	yhcO	12.97	10.97	11.11	11.91	13.5	12.85	14.92	15.38	15.81			AZ09	C2	yhcO	13.03	11.1	11.34	11.81	12.63
AZ09	C3	serA	14.12	12.98	15.62	18.59	21.28	23.91	26.42	28.84	30.73			AZ09	C3	serA	14.32	14.14	16.97	19.1	21.44	23.72	27.58	32.88	37.23			AZ09	C3	serA	14.02	13.28	15.94	19.76	21.92	20.17	23.75	24.48	25.62			AZ09	C3	serA	13.86	13.15	15.71	18.31	19.93
AZ09	C4	smf	13.76	11.36	11.66	11.52	12.03	12.36	12.81	13.2	13.55			AZ09	C4	smf	12.89	11.83	11.76	11.65	12.23	13.65	15.99	19.66	22.33			AZ09	C4	smf	14.04	11.25	11.04	11.34	11.68	11.72	12.69	13.05	13.45			AZ09	C4	smf	13.75	11.86	11.38	11.4	11.4
AZ09	C5	yhdN	13.59	12.59	14.39	16.73	18.75	20.65	22.92	24.79	27.1			AZ09	C5	yhdN	14.57	13.33	14.08	15.72	19.32	23.44	28.56	33.35	35.81			AZ09	C5	yhdN	14.38	12.54	13.63	15.81	19.66	17.69	23.54	24.28	25.31			AZ09	C5	yhdN	13.67	12.71	13.74	15.62	17.31
AZ09	C6	bfd	14.24	11.89	11.68	11.57	12.23	13.29	14.61	16.56	18.49			AZ09	C6	bfd	13.92	12.41	11.97	11.86	13.41	16.37	21.08	25.28	27.75			AZ09	C6	bfd	14.31	12.25	11.57	11.57	11.88	12.13	13.5	13.91	14.5			AZ09	C6	bfd	14.05	12.28	11.86	11.8	11.88
AZ09	C7	yheO	14.45	13.81	16.25	18.59	20.22	22.54	24.2	26.2	28.17			AZ09	C7	yheO	15.97	14.26	15.69	18.04	21.92	25.8	31.09	36.43	40.05			AZ09	C7	yheO	15.38	13.67	15.32	17.93	20.86	18.86	24.96	25.91	26.86			AZ09	C7	yheO	14.77	13.9	15.63	17.75	18.83
AZ09	C8	yhfG	12.88	10.63	12.38	13.43	15.33	17.64	19.9	21.89	24.05			AZ09	C8	yhfG	14.04	12.34	12.53	13.34	16.2	19.16	23.39	27.79	30.43			AZ09	C8	yhfG	13.49	11.8	12.18	13.48	15.28	14.79	16.51	16.97	17.64			AZ09	C8	yhfG	14.87	12.2	11.97	13.43	14.45
AZ09	C9	ygjJ	11.82	10.78	10.41	9.766	9.644	9.787	9.765	9.861	10.03			AZ09	C9	ygjJ	12.87	11.35	10.66	10.09	9.536	10.62	12.9	16.02	18.66			AZ09	C9	ygjJ	12.44	10.93	10.23	9.58	9.29	9.863	10.32	10.44	10.65			AZ09	C9	ygjJ	12.19	11.09	10.56	10	9.624
AZ09	C10	U139	13.64	11.1	10.56	9.988	10	9.864	9.956	9.902	10.05			AZ09	C10	U139	13.41	11.61	10.55	10.14	10.03	12.01	14.6	16.75	18.25			AZ09	C10	U139	12.7	11.01	10.31	9.658	9.529	10.04	10.41	10.65	10.81			AZ09	C10	U139	12.13	10.93	10.69	10.1	9.822
AZ09	C11	ygjQ	11.74	10.62	10.05	9.775	9.774	9.664	9.741	9.93	9.956			AZ09	C11	ygjQ	12.52	11.33	10.81	10.25	10.08	10.78	12.88	16.59	19.46			AZ09	C11	ygjQ	12.34	10.72	10.28	9.647	9.284	10.03	10.01	10.43	10.66			AZ09	C11	ygjQ	12.22	11	10.57	10.02	9.92
AZ09	C12	ygjR	12.32	12.16	12.49	13.32	14.07	14.74	15.41	16.04	16.47			AZ09	C12	ygjR	13.26	12.6	12.97	13.04	13.86	14.98	16.83	21.04	25.3			AZ09	C12	ygjR	13.49	11.75	12.23	12.62	13.75	13.44	15.98	16.6	17.01			AZ09	C12	ygjR	12.71	11.88	12.28	12.76	13.16
AZ09	D1	fkpB	12.93	10.98	10.68	10.25	10.52	10.72	11.01	11.13	11.35			AZ09	D1	fkpB	12.83	11.24	10.73	10.34	10.29	11.7	14.64	17.88	19.92			AZ09	D1	fkpB	12.43	10.27	10.07	10.2	10.22	10.41	11.32	11.73	11.99			AZ09	D1	fkpB	12.34	10.58	10.47	10.16	10.12
AZ09	D2	lpxC	32.97	41.62	60.77	77.99	89.05	99.71	110	117.3	123.1			AZ09	D2	lpxC	32.23	38.41	58.26	73.35	91.57	108.8	132.2	150.6	163.9			AZ09	D2	lpxC	32.03	40.94	69.81	83.62	159.6	85.47	298.6	319.5	335			AZ09	D2	lpxC	31.29	37.67	58.35	77.5	85.39
AZ09	D3	frr	15.34	13.4	15	16.77	18.64	20.61	22.31	24.11	25.77			AZ09	D3	frr	14.67	14.04	15.98	17.58	20.97	23.92	28.73	34.49	38.36			AZ09	D3	frr	15.14	13.16	15.79	18.18	21.65	18.59	25.9	26.95	28.08			AZ09	D3	frr	15.03	13.49	14.68	16.84	18.45
AZ09	D4	plsX	13.87	11.1	10.57	9.858	9.826	9.826	9.996	10.01	10.04			AZ09	D4	plsX	13.07	11.18	10.5	9.98	9.673	10.52	13.23	16.78	19.02			AZ09	D4	plsX	14.09	11	10.17	9.666	9.416	10.01	10.23	10.4	10.7			AZ09	D4	plsX	13.78	11.12	10.48	10.01	9.699
AZ09	D5	rffC	12.45	10.8	10.52	9.867	9.918	9.908	9.955	10.05	10.11			AZ09	D5	rffC	13.87	11.68	10.67	10.08	9.569	10.57	13.29	16.86	18.99			AZ09	D5	rffC	13.71	10.84	10.06	9.706	9.381	9.833	10.28	10.43	10.72			AZ09	D5	rffC	12.46	11.3	10.59	9.963	9.809
AZ09	D6	tufB	13.96	11.12	10.56	9.682	9.872	9.959	10.12	9.991	10.13			AZ09	D6	tufB	13.57	11.81	10.78	10.6	10.26	11.79	14.04	15.8	16.8			AZ09	D6	tufB	13.84	11.02	10.36	9.975	9.844	10.18	10.58	10.81	11.22			AZ09	D6	tufB	13.1	11.11	10.57	10.45	9.966
AZ09	D7	prfC	13.67	11.43	11.18	10.67	10.74	10.77	11.05	11.04	11.16			AZ09	D7	prfC	14.5	12.17	11.25	10.95	10.62	11.91	14.59	18.08	20.41			AZ09	D7	prfC	15.15	11.87	11.03	10.61	10.54	10.84	12.27	12.47	13.04			AZ09	D7	prfC	13.66	11.71	11.15	10.99	10.61
AZ09	D8	tsf	13.18	10.93	10.62	9.903	9.795	9.897	9.996	10.16	10.16			AZ09	D8	tsf	13.57	11.66	10.93	10.26	9.809	10.92	13.64	17.36	20.06			AZ09	D8	tsf	13.67	11.4	10.51	10.13	9.605	9.881	10.25	10.4	10.86			AZ09	D8	tsf	14.26	11.64	10.63	10.46	9.484
AZ09	D9	ygiW	13.43	11.42	11.39	11.2	11.86	12.92	14.07	15.06	16.45			AZ09	D9	ygiW	14.25	12.39	11.48	11.26	12.11	14.36	18.16	21.33	23.17			AZ09	D9	ygiW	14.11	12.03	11.32	11.26	11.78	11.62	13.18	13.72	13.96			AZ09	D9	ygiW	13.74	11.69	11.46	11.15	11.56
AZ09	D10	ygiZ	14.23	11.09	10.56	10.09	10.24	10.39	10.22	10.31	10.48			AZ09	D10	ygiZ	12.43	11.38	11.05	10.58	10.84	12.38	13.83	14.7	15.25			AZ09	D10	ygiZ	14.22	11.51	10.67	10.14	10.09	10.39	10.98	11.09	11.5			AZ09	D10	ygiZ	11.85	10.77	10.62	10.24	10.02
AZ09	D11	ygiD	12.67	10.94	10.77	10.38	10.46	10.54	10.8	10.92	10.94			AZ09	D11	ygiD	13.21	11.91	11.27	10.68	10.81	11.59	14.18	18.2	21.35			AZ09	D11	ygiD	12.94	11.29	10.69	10.39	9.991	10.58	10.99	11.2	11.56			AZ09	D11	ygiD	12.61	11.09	10.84	10.43	10.39
AZ09	D12	ygiF	11.72	11.41	11.42	11.75	12.28	12.7	13.24	13.7	13.97			AZ09	D12	ygiF	12.99	12.08	12.1	11.76	12.44	14.14	17.34	21.38	23.76			AZ09	D12	ygiF	13.32	11.48	11.47	11.53	11.91	12.23	13.07	13.57	13.88			AZ09	D12	ygiF	12.17	11.5	11.49	11.75	11.9
AZ09	E1	yqjH	12.82	11.02	10.49	10.06	10.28	10.42	10.67	10.86	11.1			AZ09	E1	yqjH	13.46	11.46	10.98	10.42	10.31	11.7	14.83	18.56	20.33			AZ09	E1	yqjH	12.84	10.74	10.36	10.11	10.18	10.24	12.08	12.49	12.92			AZ09	E1	yqjH	11.78	10.7	10.26	10.01	9.904
AZ09	E2	map	12.86	11.72	12.45	12.74	13.39	13.97	14.25	14.71	15.12			AZ09	E2	map	13.94	12.33	12.5	12.73	13.61	15.35	18.69	22.64	25.27			AZ09	E2	map	13.91	11.56	12.11	12.48	13.8	13.17	17.76	18.45	19.07			AZ09	E2	map	13.59	12.02	12.31	12.66	12.95
AZ09	E3	tesB	14.15	11.66	12.59	13.29	14.79	15.87	16.83	17.48	18.35			AZ09	E3	tesB	13.14	12.27	12.68	12.88	14.49	17	20.98	25.91	29.5			AZ09	E3	tesB	14.05	11.63	11.91	12.8	14.66	13.27	18.86	20.08	20.93			AZ09	E3	tesB	13.97	12.06	12.13	12.73	13.04
AZ09	E4	ribA	14.41	12.11	12.61	12.91	13.56	13.81	14.25	14.27	14.42			AZ09	E4	ribA	14.2	12.7	12.86	12.77	13.45	14.9	17.84	21.71	24.31			AZ09	E4	ribA	14.67	12.21	12.49	12.87	15.32	12.88	23.17	24.74	25.83			AZ09	E4	ribA	14.42	12.43	12.44	12.76	12.64
AZ09	E5	vacJ	14.82	12.99	14.91	17.04	19.5	21.83	24.05	26	27.56			AZ09	E5	vacJ	15.17	13.86	14.8	16.31	19.72	23.13	27.93	33.89	37.91			AZ09	E5	vacJ	15.18	12.92	14.24	16.31	20.12	18.88	26.73	28.39	29.61			AZ09	E5	vacJ	14.08	13.58	15.11	16.88	18.6
AZ09	E6	rluD	15.09	12.87	14.12	16.27	18.42	21.14	24.1	27.33	29.95			AZ09	E6	rluD	14.97	13.56	14.5	15.95	20.39	24.46	29.59	34.23	37.81			AZ09	E6	rluD	15.16	13.18	13.82	16.05	19.42	18.06	23.94	25.17	25.92			AZ09	E6	rluD	14.84	13.21	14.1	15.89	17.66
AZ09	E7	rfaH	14.64	12.45	12.25	12.7	13.36	13.91	14.46	14.8	15.25			AZ09	E7	rfaH	14.83	13.18	12.77	13.18	13.7	15.65	19.17	22.1	24.06			AZ09	E7	rfaH	15.8	12.97	12.64	12.84	13.71	13.16	16.09	16.49	17.02			AZ09	E7	rfaH	14.2	12.72	12.84	13.1	13.24
AZ09	E8	glgS	20.74	18.75	27.83	44.09	60.09	78.54	96.65	113.9	129.6			AZ09	E8	glgS	20.74	20.14	30.05	43.16	72.91	94.76	116.4	134.2	144.9			AZ09	E8	glgS	21.31	19.81	30.06	45	61.6	47.69	72.21	74.38	76.11			AZ09	E8	glgS	20.11	17.97	24.82	38.3	47.67
AZ09	E9	greA	14.1	13.26	13.92	14.57	15.3	16.1	16.73	17.37	18.02			AZ09	E9	greA	15.05	13.93	14.03	14.53	15.74	17.33	21.49	25.63	28.7			AZ09	E9	greA	15.01	13.92	14.63	14.99	19.09	15.34	40.25	44.81	47.44			AZ09	E9	greA	14.49	13.7	14.35	14.71	15.06
AZ09	E10	smf_2	13.44	11.18	11.14	10.94	11.43	11.76	12	12.45	12.32			AZ09	E10	smf_2	13.24	11.85	11.61	11.35	11.6	12.48	15.11	18.83	21.84			AZ09	E10	smf_2	13.55	11.66	11.2	11.15	11.11	11.36	12.14	12.36	12.63			AZ09	E10	smf_2	12.19	11.4	11.4	11.21	11.05
AZ09	E11	fkpA	13.03	11.27	11.22	10.87	11.21	11.44	11.68	11.86	11.93			AZ09	E11	fkpA	12.94	11.77	11.71	11.17	11.5	12.22	14.5	18.49	21.76			AZ09	E11	fkpA	12.96	11.6	11.22	11.04	10.95	11.36	12.17	12.45	12.97			AZ09	E11	fkpA	12.06	11.41	11.41	11.11	10.97
AZ09	E12	rfaQ	12.95	12.72	13.94	15.47	16.84	18.45	19.9	21.19	22.61			AZ09	E12	rfaQ	13.98	13.57	14.39	14.95	16.58	19.13	22.98	27.78	31.42			AZ09	E12	rfaQ	14.24	13.06	14.04	14.97	21.24	16.02	44.62	49.68	52.43			AZ09	E12	rfaQ	13.1	13.2	14.08	15.12	15.78
AZ09	F1	hdfR	13.04	11.32	11.61	11.9	12.16	12.73	13.13	13.55	13.95			AZ09	F1	hdfR	13.58	12.03	11.97	11.92	12.33	13.07	14.76	19.8	22.86			AZ09	F1	hdfR	13.25	11.02	11.4	11.99	12.22	12.29	13.38	13.73	14.14			AZ09	F1	hdfR	12.74	11.36	11.66	11.88	12.01
AZ09	F2	cysD	12.12	10.55	10.47	10.65	11.16	11.81	12.49	12.85	13.31			AZ09	F2	cysD	12.84	11.61	11.05	10.66	12.21	13.72	16.27	19.52	22.27			AZ09	F2	cysD	13.56	10.78	10.75	11.88	12.38	12.13	13.95	14.47	14.88			AZ09	F2	cysD	13.28	11.09	10.71	11.36	11.73
AZ09	F3	U66	13.7	10.84	10.38	9.855	9.922	9.864	10.06	10.05	10.01			AZ09	F3	U66	12.69	11.36	10.79	10.1	9.727	10.88	13.43	17.02	19.17			AZ09	F3	U66	13.57	10.77	10.13	9.625	9.338	9.922	10.22	10.57	10.94			AZ09	F3	U66	13.35	11.23	10.42	9.873	9.585
AZ09	F4	plsB	15.79	13.2	16.16	19.53	22.63	26.13	29.12	31.6	33.63			AZ09	F4	plsB	15.01	14.38	16.6	18.82	22.62	26.14	31.76	36.53	40.52			AZ09	F4	plsB	15.67	13.27	15.77	19.32	23.97	20.64	31.59	32.98	34.25			AZ09	F4	plsB	15.14	13.36	15.39	18.38	20.27
AZ09	F5	yjeK	14.11	11.75	12.58	13.31	14.43	15.65	16.65	17.68	18.71			AZ09	F5	yjeK	14.24	12.53	12.6	12.95	14.13	15.19	16.86	21.37	26.4			AZ09	F5	yjeK	14.33	11.98	12.44	13.29	14.3	13.88	16.17	17.03	17.6			AZ09	F5	yjeK	13.27	12.08	12.86	13.37	13.71
AZ09	F6	ytfB	16.15	13.74	16.89	22.11	27.22	32.21	36.82	41.28	45.22			AZ09	F6	ytfB	15.52	14.42	17.1	20.92	25.72	29.64	34.66	42.48	49.22			AZ09	F6	ytfB	15.77	13.79	16.13	21.04	26.74	24.85	30.93	32.38	33.59			AZ09	F6	ytfB	15.69	13.89	16.27	20.92	24.59
AZ09	F7	msrA	14.13	12.11	13.25	14.67	16.88	18.66	20.62	22.25	24.22			AZ09	F7	msrA	14.74	12.8	13.17	14.25	16.27	18.37	21.24	25.8	30.45			AZ09	F7	msrA	15.06	12.77	13.02	14.29	15.55	15.55	16.71	17.25	17.36			AZ09	F7	msrA	13.42	12.57	13.65	14.74	15.49
AZ09	F8	yjgA	15.24	12.84	13.45	13.97	15.01	15.8	16.71	17.33	17.67			AZ09	F8	yjgA	14.38	13.47	13.61	13.89	15.29	17.29	20.93	24.21	26.87			AZ09	F8	yjgA	14.51	13.16	14.35	14.85	15.78	14.6	19.86	21.42	22.17			AZ09	F8	yjgA	14.91	13.31	13.5	14.43	14.45
AZ09	F9	ppiC	13.38	12.47	13.71	14.08	14.89	15.57	16.39	17.04	17.63			AZ09	F9	ppiC	14.08	13.22	13.95	14.1	15.17	17.06	20.7	24.46	27.62			AZ09	F9	ppiC	14.66	12.97	13.66	14.08	15.28	14.82	20.47	22.46	23.8			AZ09	F9	ppiC	13.38	12.99	14.08	14.47	14.75
AZ09	F10	wrbA	16.1	12.7	14.77	19.26	24.44	30.44	36.77	43.14	48.54			AZ09	F10	wrbA	15.4	14.48	16.68	19.46	27.1	34.21	42.38	48.69	52.66			AZ09	F10	wrbA	16.01	13.39	14.73	18.46	21.49	22.97	22.53	23.05	24.32			AZ09	F10	wrbA	14.94	13.43	16.11	19.8	22.89
AZ09	F11	rpsB	33.17	38.64	49.89	58.71	63.61	68.73	72.62	77.53	81.07			AZ09	F11	rpsB	32.73	36.6	45.22	51.94	57.24	62.07	73.86	86.03	96.39			AZ09	F11	rpsB	33.86	37.76	49.5	56.12	72.18	60.36	97.51	103.2	108			AZ09	F11	rpsB	33.2	38.03	49	55.8	60.54
AZ09	F12	yfcG	12.28	10.97	11.43	12.62	13.91	15.29	16.08	16.92	18.1			AZ09	F12	yfcG	13.49	12.31	12.34	12.12	13.46	15.82	19.83	23.52	25.12			AZ09	F12	yfcG	13.1	11.7	11.86	12.15	12.76	13.37	13.67	13.97	14.27			AZ09	F12	yfcG	12.28	11.82	11.9	12.61	13.1
AZ09	G1	lpxP	14.47	14.66	19.51	24.02	29.15	34.76	39.27	43.14	46.87			AZ09	G1	lpxP	15.23	14.6	18.22	21.27	25.14	29.16	34.36	41.88	47.53			AZ09	G1	lpxP	15.06	14.16	18.83	24.45	30.73	26.77	35.85	37.1	38.11			AZ09	G1	lpxP	14.83	14.08	19.25	24.04	26.84
AZ09	G2	hrpA	12.32	11.93	12.48	13	13.5	13.81	14.25	14.59	15			AZ09	G2	hrpA	13.25	12.59	12.81	12.75	13.24	14.71	18.36	21.05	23.33			AZ09	G2	hrpA	13.12	11.46	12.22	12.92	13.51	13.18	15.07	15.5	15.74			AZ09	G2	hrpA	12.55	11.79	12.48	12.72	12.94
AZ09	G3	fldB	14.08	12.27	12.84	12.94	13.41	13.61	13.98	13.89	14.29			AZ09	G3	fldB	14.27	12.84	12.76	13	13.85	16.75	19.31	21.04	22.17			AZ09	G3	fldB	14.71	12.02	12.42	12.86	13.7	13.2	16.27	16.93	17.38			AZ09	G3	fldB	14.16	12.35	12.88	13.04	13.18
AZ09	G4	argP	13.95	11.59	11.73	11.36	11.74	11.72	11.98	12.02	12.25			AZ09	G4	argP	13.44	11.93	11.72	11.63	11.68	12.96	16.07	19.22	21.52			AZ09	G4	argP	13.96	11.45	11.31	11.12	11.44	11.49	12.3	12.63	13.16			AZ09	G4	argP	13.64	11.78	11.66	11.33	11.21
AZ09	G5	dfp	13.07	11.45	11.7	11.43	11.8	12.02	11.89	12.12	12.21			AZ09	G5	dfp	13.49	12.08	11.72	11.66	11.98	13.08	15.55	17.65	19.45			AZ09	G5	dfp	13.63	11.73	11.54	11.42	12.49	11.7	15.99	16.54	17.15			AZ09	G5	dfp	13.3	11.83	11.69	11.68	11.5
AZ09	G6	nohB	14.2	12.25	13.45	14.42	15.37	16.37	17.12	17.82	18.57			AZ09	G6	nohB	14.24	12.66	13.03	14.11	15.51	17.72	21.73	25.47	27.57			AZ09	G6	nohB	14.33	12.58	12.93	13.85	14.61	14.69	16.06	16.53	16.96			AZ09	G6	nohB	13.97	12.24	13.06	14.18	14.48
AZ09	G7	rpmE	19.53	19.19	20.51	22.35	23.92	26.08	27.74	29.47	30.63			AZ09	G7	rpmE	19.83	19.37	20.39	22.5	25.33	27.89	32.97	37.81	41.13			AZ09	G7	rpmE	20.04	19.38	20.34	22.4	30.23	24.67	54.1	65.51	70.89			AZ09	G7	rpmE	20.25	20.32	22.2	23.8	24.72
AZ09	G8	thrU	13.99	11.06	10.4	10	10.2	10.29	10.7	11.06	11.54			AZ09	G8	thrU	14.23	11.63	10.72	10.7	10.47	11.98	15.04	17.55	19.42			AZ09	G8	thrU	12.88	11.28	10.77	10.42	9.997	10.19	10.77	11.01	11.24			AZ09	G8	thrU	13.94	11.37	10.61	10.7	9.913
AZ09	G9	ygiU	14.36	12.94	14.31	15.4	16.54	17.72	18.68	19.07	19.47			AZ09	G9	ygiU	14.28	13.5	14.8	15.46	16.75	17.89	20.65	25.69	30.04			AZ09	G9	ygiU	14.51	13.4	14.57	15.41	16.34	16.06	20.55	22.95	24.43			AZ09	G9	ygiU	14.08	13.41	14.51	15.38	15.96
AZ09	G10	pyrC	13.49	11.3	11.39	10.97	11	11.16	11.29	11.45	11.43			AZ09	G10	pyrC	13.08	11.84	11.69	11.19	11.43	13.14	16.62	19.85	21.34			AZ09	G10	pyrC	13.85	12.03	11.52	11.35	10.89	11.19	12.1	12.48	12.68			AZ09	G10	pyrC	12.81	11.62	11.52	11.17	10.97
AZ09	G11	ligA	15.54	15.87	19.54	22.35	24.61	26.37	27.53	28.8	29.85			AZ09	G11	ligA	16	16.11	18.98	21.36	23.62	26	29.75	35.45	40.47			AZ09	G11	ligA	15.67	15.79	19.56	22.12	26.02	23.51	32.72	33.9	34.96			AZ09	G11	ligA	15.46	16.01	20.33	22.83	23.6
AZ09	G12	parC	13.18	11.64	11.83	11.87	11.93	12.27	12.36	12.4	12.69			AZ09	G12	parC	13.76	12.42	12.24	11.91	12.58	13.95	17.18	20.61	22.9			AZ09	G12	parC	13.26	12.14	12.26	12.16	12.29	12.24	14.12	14.59	15.1			AZ09	G12	parC	12.64	11.84	11.89	12.01	12.1
AZ09	H1	lacZ	14.19	17.05	21.5	25.02	27.41	29.72	31.26	32.04	33.08			AZ09	H1	lacZ	14.96	17.2	20.75	23.02	25.26	26.63	29.03	35.58	41.22			AZ09	H1	lacZ	14.92	17.05	23.03	26.91	28.8	28.45	31.52	32.4	33.71			AZ09	H1	lacZ	14.58	16.93	23.06	26.69	28.18
AZ09	H2	hsdM	13.2	11.35	11.32	11.35	11.71	12.12	12.32	12.71	13.06			AZ09	H2	hsdM	13.41	12.07	11.79	11.49	11.7	13.13	16.96	20.77	22.82			AZ09	H2	hsdM	13.59	11.09	11.49	11.42	11.93	11.35	13.98	14.59	15.19			AZ09	H2	hsdM	13.18	11.13	11.55	11.29	11.19
AZ09	H3	cmk	13.6	11.04	10.6	9.626	9.796	9.548	9.517	9.695	9.791			AZ09	H3	cmk	13.53	11.48	10.86	10.22	10.04	10.5	11.54	15.65	19.28			AZ09	H3	cmk	13.61	10.88	10.42	9.78	9.568	10.1	10.55	10.85	11.14			AZ09	H3	cmk	12.94	11.11	10.52	9.909	9.734
AZ09	H4	pyrB	14.99	12.99	14.14	14.43	14.75	14.85	14.93	14.81	14.89			AZ09	H4	pyrB	15.44	13.66	14.28	14.59	15.34	16.85	21.19	25.55	28.17			AZ09	H4	pyrB	15.43	12.8	14.38	14.56	14.7	14.82	16.09	16.44	16.86			AZ09	H4	pyrB	14.75	12.95	13.98	14.41	14.67
AZ09	H5	ymgC	13.04	10.96	10.5	10.17	10.16	10.17	10.33	10.45	10.62			AZ09	H5	ymgC	13.45	11.65	10.99	10.4	10.52	11.05	12.74	15.62	17.76			AZ09	H5	ymgC	13.24	10.89	10.55	10.01	9.793	10.71	11.06	11.16	11.59			AZ09	H5	ymgC	12.98	11.17	10.81	10.47	10.42
AZ09	H6	panE	13.04	10.89	10.4	9.803	9.789	9.683	9.613	9.596	9.768			AZ09	H6	panE	13.7	11.71	10.96	10.21	10.12	10.57	12.12	16.42	19.99			AZ09	H6	panE	13.81	11.45	10.72	10.13	9.841	10.3	10.69	10.95	11.11			AZ09	H6	panE	12.75	11.18	10.57	10.14	10.03
AZ09	H7	tolA	13.77	12.42	13.41	13.97	14.71	15.23	15.66	16.2	16.71			AZ09	H7	tolA	14.18	12.84	13.57	13.91	14.66	15.57	19.24	24.34	27.24			AZ09	H7	tolA	14.73	13.21	13.61	14.08	14.46	14.49	16.63	17.81	18.96			AZ09	H7	tolA	13.72	12.58	13.41	13.97	14.29
AZ09	H8	yhjY	13.02	11.34	13.1	15.95	19.3	23.46	26.86	30.56	33.33			AZ09	H8	yhjY	15.79	13.2	13.52	14.77	17.81	21.85	26.57	31.24	34.15			AZ09	H8	yhjY	15.25	13.02	13.86	15.25	17.33	17	18.76	19.38	20.15			AZ09	H8	yhjY	14.25	12.53	13.66	15.5	16.61
AZ09	H9	priA	13.52	11.35	10.9	10.44	10.61	10.54	10.51	10.71	10.87			AZ09	H9	priA	14.68	12.37	11.44	10.61	10.71	12.6	16.16	19.3	20.55			AZ09	H9	priA	14.59	12.37	11.27	10.85	10.77	10.65	12.37	12.88	13.53			AZ09	H9	priA	13.89	11.6	11.28	10.62	10.38
AZ09	H10	yohD	13.56	12.11	12.67	13.5	14.73	16.21	17.15	18.11	18.92			AZ09	H10	yohD	13.86	12.67	13.06	13.38	14.96	16.7	21.05	25.42	27.99			AZ09	H10	yohD	14.09	12.79	13.17	13.6	14.32	14.52	15.67	16.24	16.87			AZ09	H10	yohD	13.41	12.25	13.08	13.67	14.29
AZ09	H11	yohJ	12.74	11.34	11.56	11.5	11.65	11.75	12.15	12.16	12.38			AZ09	H11	yohJ	13.43	11.52	11.87	11.69	11.93	12.48	14.44	17.92	20.71			AZ09	H11	yohJ	13.36	12.19	12.29	11.89	11.56	11.99	12.48	12.91	13.39			AZ09	H11	yohJ	12.46	11.5	12.01	11.94	11.79
AZ09	H12	cysS	14.04	12.61	13.46	13.77	14.34	14.77	15.05	15.35	15.82			AZ09	H12	cysS	14.98	13.63	13.89	13.82	14.57	16.83	20.85	24.67	26.4			AZ09	H12	cysS	14.15	13.25	13.97	14.34	14.92	14.5	18.26	19.41	20.37			AZ09	H12	cysS	12.97	12.89	13.26	14.02	14.23
AZ10	A1	hrpB	14.69	12.65	11.85	12.06	12.37	12.71	13.19	13.38	13.61			AZ10	A1	hrpB	14.55	11.93	11.17	11.33	11.55	12.45	15.66	19.87	21.82			AZ10	A1	hrpB	15.46	12.95	12.18	11.82	11.79	12.94	14.24	14.99	15.45			AZ10	A1	hrpB	15.88	13.77	12.21	11.82	11.51
AZ10	A2	seqA	16.48	15.36	16.76	18.64	20.68	22.11	23.89	24.72	25.04			AZ10	A2	seqA	16.27	14.41	15.95	18.04	19.91	22.06	25.15	30.95	36.71			AZ10	A2	seqA	16.49	14.89	16.01	17.7	19.2	20.51	21.81	22.55	23.49			AZ10	A2	seqA	17.85	15.87	16.09	17.72	18.59
AZ10	A3	helD	14.51	12.71	12.5	12.37	12.73	13.11	13.62	13.99	14.23			AZ10	A3	helD	14.13	11.88	11.34	11.84	12.48	13.24	15.73	19.89	23.11			AZ10	A3	helD	16.76	13.32	12.44	12.09	11.92	12.45	13.09	13.6	14.07			AZ10	A3	helD	17.03	13.86	12.47	12.14	11.95
AZ10	A4	metG	15.65	14.32	15.07	16.18	17.34	18.58	19.78	20.99	21.9			AZ10	A4	metG	15.23	13.82	15.13	16.2	18.48	20.12	24.32	29.25	32.25			AZ10	A4	metG	18.05	15.05	14.87	16	18.19	20.48	22.38	23.36	24.19			AZ10	A4	metG	17.72	15.26	14.96	15.97	16.61
AZ10	A5	yejL	18.09	18.12	21.57	26.55	30.58	34.63	38.45	41.88	44.57			AZ10	A5	yejL	17.64	18.95	25.58	30.2	35.7	39.81	46.85	56.11	62.25			AZ10	A5	yejL	18.98	18.7	22.09	26.46	33.48	39.37	46.29	50.89	53.1			AZ10	A5	yejL	19.46	18.66	21.67	26.62	28.9
AZ10	A6	btuB	15.72	12.73	11.98	11.41	11.36	11.34	11.35	11.6	11.83			AZ10	A6	btuB	14.33	11.56	10.95	10.59	10.85	11.76	15.65	19.71	21.53			AZ10	A6	btuB	16.19	13.19	11.7	11.13	10.97	11.35	11.94	12.19	12.55			AZ10	A6	btuB	17.64	13.87	11.78	11.44	11.08
AZ10	A7	ypjA	16.89	12.89	11.61	10.65	10.27	10.22	10.1	10.04	10.05			AZ10	A7	ypjA	14.25	11.29	10.39	9.49	9.721	10.49	13.64	16.15	17.5			AZ10	A7	ypjA	16.48	12.86	11.03	10.37	9.481	9.791	10.16	10.48	10.78			AZ10	A7	ypjA	18.09	13.92	11.46	10.85	10.01
AZ10	A8	pinH	16.09	12.6	11.68	10.88	10.87	11.03	11.18	11.47	11.6			AZ10	A8	pinH	13.21	11.36	10.72	10.58	10.98	11.88	15.07	19.33	21.55			AZ10	A8	pinH	16.3	13.1	11.78	11.01	10.31	11.16	11.47	11.62	11.93			AZ10	A8	pinH	16.43	13.13	11.47	11.26	10.87
AZ10	A9	yqaB	16.59	13.03	12.71	12.7	13.24	13.79	14.3	14.88	15.17			AZ10	A9	yqaB	14.37	12.15	12.2	12.4	13.23	14.28	17.4	21.97	25			AZ10	A9	yqaB	17.43	13.95	12.73	12.64	12.99	13.89	15.03	15.53	16.06			AZ10	A9	yqaB	16.84	13.98	12.76	12.75	12.65
AZ10	A10	ygaD	15.1	12.37	12.06	11.65	12.06	12.27	12.48	12.72	13.13			AZ10	A10	ygaD	14.18	12.07	11.7	11.44	12.02	12.67	14.35	17.92	21.45			AZ10	A10	ygaD	18.35	14	12.52	11.87	11.41	11.9	12.64	12.95	13.29			AZ10	A10	ygaD	16.49	13.75	12.34	11.89	11.73
AZ10	A11	ygcB	14.2	10.82	9.945	9.855	9.62	9.855	9.742	9.822	9.993			AZ10	A11	ygcB	14.48	11.81	10.76	9.763	9.97	10.52	13.22	17.41	20.01			AZ10	A11	ygcB	17.15	13.44	11.61	10.59	9.889	10.21	10.86	11.04	11.41			AZ10	A11	ygcB	16.9	13.24	11.43	10.43	9.854
AZ10	A12	Empty	15.69	15.42	14.96	14.75	14.83	14.49	14.52	14.56	14.39			AZ10	A12	Empty	14.91	14.54	14.66	14.42	14.33	14.14	14.35	14.13	14.17			AZ10	A12	Empty	14.42	14.48	14.45	14.37	13.99	14.15	14.07	13.96	13.89			AZ10	A12	Empty	15.91	15.04	14.67	14.6	14.12
AZ10	B1	mazG	13.47	11.66	10.89	10.08	10.02	9.923	9.995	10.18	10.21			AZ10	B1	mazG	12.56	10.83	10.02	9.591	9.593	10.51	13.32	16.58	18.09			AZ10	B1	mazG	13.87	11.58	10.8	10.05	9.552	9.862	10.34	10.6	10.91			AZ10	B1	mazG	15.4	12.39	10.83	10.17	9.781
AZ10	B2	ygeQ	14.34	12.04	11.04	10.1	9.785	9.958	9.838	9.896	10.09			AZ10	B2	ygeQ	13.79	11.25	10.18	9.352	9.549	10.16	13.51	17.34	19.29			AZ10	B2	ygeQ	16.3	12.55	10.9	10.2	9.378	9.751	10.08	10.37	10.67			AZ10	B2	ygeQ	15.64	12.87	10.98	10.26	9.705
AZ10	B3	yagK	14.66	12.11	11.66	11.08	11.12	11.28	11.36	11.6	11.76			AZ10	B3	yagK	15.06	11.47	10.57	10.34	10.75	11.61	15.76	19.26	20.99			AZ10	B3	yagK	15.61	12.52	11.27	10.86	10.33	10.81	11.22	11.63	11.87			AZ10	B3	yagK	17.85	13.83	11.33	11.25	10.38
AZ10	B4	dksA	15.67	14.64	14.66	15.28	16.16	17.91	18.6	19.49	19.93			AZ10	B4	dksA	15.59	14.32	14.73	15.48	16.79	18.51	24.09	28.16	30.44			AZ10	B4	dksA	16.62	14.97	14.8	15.43	15.35	16.28	17.21	17.86	18.31			AZ10	B4	dksA	17.19	15.22	14.76	15.63	15.34
AZ10	B5	proS	15.42	13.27	12.93	13.25	14	14.74	15.17	15.89	16.43			AZ10	B5	proS	14.65	12.61	12.75	13.21	14.32	15.66	19.19	22.94	25.11			AZ10	B5	proS	16.51	13.98	12.96	13.1	15.39	18.51	21.44	22.73	23.93			AZ10	B5	proS	17.81	14.66	13.35	13.39	13.54
AZ10	B6	asnS	20.93	21.36	24.75	30.27	35.29	39.97	44.03	48.35	51.08			AZ10	B6	asnS	20.77	20.33	24.47	30.81	41.73	48.28	60.56	72.46	79.04			AZ10	B6	asnS	21.67	20.27	23.12	27.97	37.56	44.91	50.64	54.27	56.56			AZ10	B6	asnS	23.31	21.15	24.35	30.92	34.84
AZ10	B7	mfd	18.12	14.35	14.04	15.56	16.96	18.42	19.5	20.89	21.71			AZ10	B7	mfd	15.76	13.33	13.69	15.12	17.53	19.25	24.07	29.94	32.91			AZ10	B7	mfd	17.34	14.48	14.06	15.27	17.24	18.97	20.69	21.85	22.66			AZ10	B7	mfd	17.83	14.92	14.24	15.54	16.13
AZ10	B8	pheM	20.94	20.6	26.55	37.9	46.06	53.25	59.51	63.91	66.67			AZ10	B8	pheM	18.53	19.6	28.7	39.81	49.19	54.73	66.89	76.85	83.92			AZ10	B8	pheM	19.65	19.7	26.13	34.75	43.5	49.32	54.96	58.53	61.73			AZ10	B8	pheM	21.57	20.63	27.76	37.14	40.57
AZ10	B9	selD	18.4	13.98	12.91	12.74	13.26	13.52	14.04	14.45	14.72			AZ10	B9	selD	16.01	12.98	12.11	12.17	12.95	14.18	16.86	22.1	25.69			AZ10	B9	selD	17.64	14.48	13.15	12.82	12.81	14.13	15.27	15.86	16.22			AZ10	B9	selD	17.39	14.29	12.78	12.91	12.61
AZ10	B10	hisS	16.17	13.33	13.72	14.52	15.2	16.17	16.6	17.03	17.31			AZ10	B10	hisS	15.94	13.39	13.22	13.95	14.86	15.77	18.9	22.16	24.77			AZ10	B10	hisS	19.61	15.08	13.73	14.5	14.61	15.65	16.74	17.91	18.7			AZ10	B10	hisS	17.72	14.66	13.65	14.58	14.38
AZ10	B11	alaS	18.69	14.64	14.56	16.11	17.3	18.35	19.1	19.97	20.21			AZ10	B11	alaS	15.43	14.2	15.06	15.86	16.9	17.87	19.62	23.26	26.59			AZ10	B11	alaS	19.26	15.67	14.74	15.51	16.05	16.87	17.76	18.29	18.57			AZ10	B11	alaS	17.82	15.17	14.92	16.1	16.39
AZ10	B12	selA	13.22	11.86	11.39	10.53	10.56	10.46	10.75	10.85	10.96			AZ10	B12	selA	14.21	12.33	11.41	10.83	10.47	11.24	13.8	17.5	19.85			AZ10	B12	selA	13.13	10.71	10.27	9.818	10.25	10.92	11.89	12.34	12.75			AZ10	B12	selA	16.02	13.09	11.77	10.71	10.21
AZ10	C1	lysU	14.78	14.27	16.33	18.47	21.17	23.74	25.51	27.47	28.75			AZ10	C1	lysU	14.57	12.78	14.69	17	21.82	24.54	30.77	36.85	40.33			AZ10	C1	lysU	15.29	13.63	15.34	17.8	21.42	23.95	26.34	27.78	28.61			AZ10	C1	lysU	16.1	14.15	15.18	17.71	19.35
AZ10	C2	skp	15.09	14.84	16.53	19.57	21.91	23.97	25.92	27.8	29.18			AZ10	C2	skp	15.09	13.77	15.98	19.12	23.03	25.37	31.11	37.41	40.9			AZ10	C2	skp	16.59	14.32	15.43	17.92	20.47	21.32	22.38	23.05	23.61			AZ10	C2	skp	16.1	14.62	15.88	18.61	20.43
AZ10	C3	serA	15.44	13.81	14.33	16.01	18.47	21.02	24.19	26.91	28.92			AZ10	C3	serA	15.23	13.12	14.48	17.5	21.48	24.05	30.1	36.47	40.73			AZ10	C3	serA	16.6	14.01	14.29	16.39	18.28	19.11	19.95	20.6	21.59			AZ10	C3	serA	16.45	14.26	14.09	16.32	17.97
AZ10	C4	tgt	14.66	12.31	11.55	11.14	11.1	11.13	11.17	11.36	11.41			AZ10	C4	tgt	14.59	11.63	10.71	10.37	10.5	11.25	14.04	17.23	19.31			AZ10	C4	tgt	15.41	12.7	11.15	11.06	10.61	11.18	11.88	12.1	12.47			AZ10	C4	tgt	15.98	13.16	11.49	11.17	10.8
AZ10	C5	hupB	20.93	24.56	30.96	38.14	45.46	50.9	55.29	59.68	62.52			AZ10	C5	hupB	19.51	23.35	32.61	41.47	50.16	54.86	67.56	77.14	83.7			AZ10	C5	hupB	19.51	20.03	27.45	33.78	40.23	41.76	42.93	44.42	45.77			AZ10	C5	hupB	19.78	20.35	26.86	32.87	38.6
AZ10	C6	dnaX	15.11	14.06	14.54	15.39	16.41	17.35	18.14	19	19.47			AZ10	C6	dnaX	16.2	13.68	14.07	15.11	17.17	18.47	20.82	25.24	29.15			AZ10	C6	dnaX	16.65	14.35	13.95	14.84	19.56	24.56	29.85	33.02	35			AZ10	C6	dnaX	17.35	15.05	14.03	15.07	15.91
AZ10	C7	rluC	15.82	13.56	12.9	13.56	13.73	14.52	15.08	15.75	16.15			AZ10	C7	rluC	15.65	12.84	12.44	12.85	13.76	15.08	19.35	23.89	26.07			AZ10	C7	rluC	16.28	13.6	12.64	13.01	12.84	13.84	14.49	15.1	15.68			AZ10	C7	rluC	16.84	14.05	12.89	13.16	13.08
AZ10	C8	cca	15.34	12.46	11.61	11.88	11.71	12.11	12.4	12.76	13.07			AZ10	C8	cca	14.46	11.71	11.1	11.02	11.67	12.65	16	20.25	22.55			AZ10	C8	cca	16	13.01	11.77	11.73	11.2	11.62	12.27	12.76	13.04			AZ10	C8	cca	16.34	13.21	11.64	11.63	11.15
AZ10	C9	hupA	15.87	14.7	15.03	15.82	16.22	16.96	17.37	18.03	18.52			AZ10	C9	hupA	16.45	13.9	14.17	15.16	16.24	17.48	21.7	26.82	29.5			AZ10	C9	hupA	17.35	14.95	14.42	15.02	15.33	16.04	16.9	17.53	17.97			AZ10	C9	hupA	18.09	15.22	14.54	15.14	15.51
AZ10	C10	U139	15.16	12.39	11.24	10.97	10.32	10.25	10.24	10.41	10.32			AZ10	C10	U139	15.82	12.42	10.87	10.46	9.996	10.51	13.76	17.53	19.64			AZ10	C10	U139	16.19	12.8	11.06	10.71	9.844	10.02	10.37	10.71	10.72			AZ10	C10	U139	16.41	13.38	11.32	10.86	9.875
AZ10	C11	dkgB	14.77	11.7	11.04	10.03	10.1	9.93	9.905	10	9.946			AZ10	C11	dkgB	14.29	12.14	11.07	10.34	9.969	10.58	12.22	14.96	17.46			AZ10	C11	dkgB	15.62	12.88	11.36	10.46	9.883	10.2	10.5	10.81	11.11			AZ10	C11	dkgB	15.47	12.69	11.24	10.37	9.436
AZ10	C12	yfeY	15.23	13.49	13.82	14.93	16.05	17.5	18.8	19.8	20.68			AZ10	C12	yfeY	15.6	13.91	13.93	14.4	16.72	18.23	22.2	25.58	28.51			AZ10	C12	yfeY	13	12.09	13.86	15.85	16.76	17.11	17.89	18.34	18.74			AZ10	C12	yfeY	16.24	13.88	13.61	14.94	15.84
AZ10	D1	eutS	13.71	11.76	11.25	10.53	10.15	9.915	9.901	9.839	9.769			AZ10	D1	eutS	14.24	10.89	10.18	9.468	9.434	9.929	12.18	15.58	17.41			AZ10	D1	eutS	14.58	11.9	10.74	10.23	9.167	9.521	9.958	10.15	10.26			AZ10	D1	eutS	14.7	12.32	10.82	9.965	9.461
AZ10	D2	ypfG	14.4	12.17	11.18	10.54	10.27	10.33	10.26	10.41	10.32			AZ10	D2	ypfG	14.14	11.24	10.28	9.56	9.686	10.5	13.7	18.29	20.96			AZ10	D2	ypfG	16.02	12.63	10.83	10.44	9.771	10.09	10.44	10.68	10.84			AZ10	D2	ypfG	15.63	13.04	10.93	10.45	9.735
AZ10	D3	yffH	14.47	12.1	11.44	10.79	10.71	10.68	10.76	10.66	10.77			AZ10	D3	yffH	14.94	11.52	10.43	9.947	10.06	10.67	13.5	17.68	20.21			AZ10	D3	yffH	15.46	12.4	11.15	10.66	9.806	10.27	10.83	11.02	11.4			AZ10	D3	yffH	15.27	12.51	11.02	10.85	10.19
AZ10	D4	ypfH	14.51	12.19	11.36	10.76	10.73	11.02	11.14	11.11	11.3			AZ10	D4	ypfH	15.26	11.63	10.48	10.06	10.37	10.92	13.03	17.01	19.54			AZ10	D4	ypfH	15.4	12.41	11.13	10.68	10.23	10.65	11.43	11.7	11.92			AZ10	D4	ypfH	15.21	12.06	10.71	10.45	10.42
AZ10	D5	ypfJ	14.49	12.22	12.02	12.72	13.35	14.23	15.25	16.1	16.64			AZ10	D5	ypfJ	13.94	11.73	11.99	12.66	14.39	15.99	19.18	24.26	27.72			AZ10	D5	ypfJ	16.03	13.24	12.21	12.67	13.22	13.81	14.63	15.4	15.99			AZ10	D5	ypfJ	16.01	13.36	12.21	12.7	13.01
AZ10	D6	hda	15.94	14.33	14.8	16.73	17.97	19.44	20.71	22.32	23.18			AZ10	D6	hda	16.01	13.22	14.04	16.35	18.84	20.99	26.1	31.68	34.75			AZ10	D6	hda	17.18	14.65	14.37	15.97	18.62	21.64	26.1	30.66	33.29			AZ10	D6	hda	17.53	14.38	14.24	16.39	17.21
AZ10	D7	yfgB	14.69	12.64	12.19	12.48	12.03	12.22	12.22	12.56	12.67			AZ10	D7	yfgB	14.93	12.15	11.41	11.66	11.8	12.53	16.05	20.07	22.23			AZ10	D7	yfgB	14.72	12.76	11.95	12.28	13.75	18.91	23.01	25.79	27.82			AZ10	D7	yfgB	16.01	13.3	12.07	12.2	11.58
AZ10	D8	iscS	13.59	11.71	11.07	10.57	10.32	10.09	10.06	10.27	10.26			AZ10	D8	iscS	14.29	11.57	10.42	9.885	9.736	10.43	12.82	16.47	18.33			AZ10	D8	iscS	15.84	13.05	11.23	10.87	10.14	10.31	10.71	10.76	10.84			AZ10	D8	iscS	15.69	12.73	11.11	10.9	9.782
AZ10	D9	iscR	17.96	15.7	15.51	15.9	17	18.12	19.06	20.38	21.86			AZ10	D9	iscR	18.58	15.57	14.66	15.38	18.29	19.74	24.26	29.98	33.84			AZ10	D9	iscR	18.82	16.19	15.09	15.78	17.48	18.48	19.68	21.28	23.01			AZ10	D9	iscR	18.57	16.12	15.39	16.58	16.55
AZ10	D10	yfjL	14.07	12	11.52	11.27	10.96	10.85	10.82	11.14	11.35			AZ10	D10	yfjL	15.55	12.44	11.05	10.94	10.51	11.5	14.93	18.74	20.38			AZ10	D10	yfjL	15.8	12.99	11.46	11.26	10.47	10.77	11.03	11.28	11.69			AZ10	D10	yfjL	15.13	12.72	11.37	11.21	10.43
AZ10	D11	ydaQ	14.96	11.97	10.86	10.66	10.41	10.74	11.01	11.11	11.35			AZ10	D11	ydaQ	14.46	12.26	11.34	10.86	10.98	11.8	15.21	19.38	21.62			AZ10	D11	ydaQ	15.19	12.71	11.56	11.25	10.55	10.76	11.19	11.45	11.76			AZ10	D11	ydaQ	14.87	12.27	11.19	10.86	10.41
AZ10	D12	yohC	15.21	12.27	11.32	11.65	12.76	14.84	16.94	19.53	22.34			AZ10	D12	yohC	16.24	13.3	12.07	12.1	13.61	15.91	20.84	25.3	27.81			AZ10	D12	yohC	13.2	11.84	11.98	12.16	14.08	14.69	15.15	15.53	15.98			AZ10	D12	yohC	15.32	12.8	11.92	12.22	12.65
AZ10	E1	dusC	14.16	12.61	12.36	11.98	12.3	12.6	12.62	12.98	13.09			AZ10	E1	dusC	14.71	11.54	11.4	11.2	11.32	12.16	15.56	19.97	22.57			AZ10	E1	dusC	14.87	12.57	11.87	11.65	11.58	12.13	13.11	13.66	14.57			AZ10	E1	dusC	16.63	13.62	11.87	11.93	11.43
AZ10	E2	yeiE	14.68	12.79	13.61	14.81	16.28	17.67	18.86	19.84	20.38			AZ10	E2	yeiE	14.07	12.09	12.98	14.18	15.94	17.5	21.34	26.46	29.7			AZ10	E2	yeiE	15.47	13.2	12.95	14.17	14.52	15.4	15.98	16.38	16.89			AZ10	E2	yeiE	15.86	13.28	12.92	14.6	14.71
AZ10	E3	yejO	14.75	12.13	11.39	10.6	10.74	10.73	10.7	11.03	11.17			AZ10	E3	yejO	14.45	11.66	10.63	10	10.19	10.73	12.56	16.01	18.9			AZ10	E3	yejO	14.94	12.45	11.05	10.56	9.904	10.37	10.54	10.86	11.18			AZ10	E3	yejO	15.26	12.81	11.29	10.63	9.896
AZ10	E4	elaA	14.75	12.44	12.05	11.78	12.09	12.82	13.71	14.62	15.55			AZ10	E4	elaA	14.41	11.17	11.13	11.36	12.65	13.78	15.58	18.86	22.96			AZ10	E4	elaA	14.85	12.63	11.81	11.75	11.45	11.96	12.38	12.8	13.04			AZ10	E4	elaA	14.95	12.68	11.57	11.61	11.24
AZ10	E5	ppiB	15.11	12.98	13.24	13.79	14.87	15.51	16.09	16.45	16.62			AZ10	E5	ppiB	15.88	13.42	13.68	14.23	15.28	16.56	19.88	25.11	28.52			AZ10	E5	ppiB	15.83	14.04	13.66	14.13	14.39	15.25	16.43	17.12	18.14			AZ10	E5	ppiB	16.51	14.52	13.44	14.33	14.17
AZ10	E6	ligT	15.17	13.1	12.89	13.17	13.87	14.8	15.5	16.34	16.9			AZ10	E6	ligT	14.97	12.52	12.28	12.77	14.18	15.41	18.29	22.86	26.18			AZ10	E6	ligT	16.51	14	12.9	13.31	13.27	13.9	14.63	14.96	15.5			AZ10	E6	ligT	15.79	13.39	12.55	13.22	13.19
AZ10	E7	yajB	15.27	11.79	11.23	10.63	10.58	10.94	11.26	11.43	11.82			AZ10	E7	yajB	14.9	11.92	10.69	10.41	10.48	11.23	13	16.23	19.52			AZ10	E7	yajB	14.82	12.67	11.41	11.17	10.49	11.26	11.68	12.07	12.39			AZ10	E7	yajB	15.29	12.81	11.56	11.14	10.43
AZ10	E8	ybfF	13.66	11.4	10.6	10.06	9.95	9.962	10.01	10.07	10.34			AZ10	E8	ybfF	14.57	11.72	10.47	9.975	9.936	10.38	11.81	14.51	17.63			AZ10	E8	ybfF	15.14	12.63	11.33	10.91	9.802	10.16	10.87	11.14	11.45			AZ10	E8	ybfF	14.66	12.36	11.09	10.53	9.966
AZ10	E9	yccF	15.9	13.34	12.62	12.59	12.35	12.31	12.3	12.6	12.75			AZ10	E9	yccF	16.67	13.3	12.25	11.82	11.93	12.73	15.03	19.04	21.79			AZ10	E9	yccF	16.53	13.87	12.44	12.34	11.81	12.12	12.8	13.76	14.05			AZ10	E9	yccF	15.73	13.56	12.48	12.31	11.58
AZ10	E10	yecM	14.78	13.08	13.25	13.55	14.34	14.94	15.43	16.15	16.64			AZ10	E10	yecM	16.25	13.31	12.83	13.28	14.2	15.55	19.38	23.49	26.01			AZ10	E10	yecM	16.78	13.53	12.93	13.35	13.55	14.01	14.9	15.29	15.45			AZ10	E10	yecM	15.8	13.34	12.92	13.62	13.36
AZ10	E11	mrp	17.09	14.24	13.89	15.46	16.32	17.42	18.49	19.22	19.59			AZ10	E11	mrp	16.77	14.31	14.13	15.02	16.79	18.62	22.89	28.41	31.35			AZ10	E11	mrp	16.7	14.6	14.29	15.23	16.73	18.64	20.72	21.93	22.79			AZ10	E11	mrp	16.06	14.28	14.28	15.63	15.82
AZ10	E12	yejK	16.09	12.84	12.44	12.64	12.98	13.69	14.09	14.53	14.8			AZ10	E12	yejK	15.81	13.05	12.32	12.63	12.7	13.37	14.99	18.86	21.85			AZ10	E12	yejK	12.41	11.24	11.97	12.48	13.02	14.03	15.08	15.83	16.28			AZ10	E12	yejK	15.45	13.07	12.59	12.52	12.57
AZ10	F1	gltX	15.57	13.01	12.49	12.53	13	13.48	14.23	14.58	14.85			AZ10	F1	gltX	16.01	11.8	11.69	11.71	12.43	13.91	18.13	23	24.78			AZ10	F1	gltX	15.79	12.95	11.97	12.14	14.09	18.69	22.79	24.75	26.78			AZ10	F1	gltX	16.95	13.78	12.34	12.63	12.29
AZ10	F2	stpA	14.71	12.69	12.61	12.61	12.94	13.69	13.89	14.45	14.51			AZ10	F2	stpA	14.69	11.79	11.84	11.96	12.63	13.57	16.63	21.21	24.36			AZ10	F2	stpA	15.26	13.07	12.27	12.42	13.2	16.5	20.16	22.14	23.19			AZ10	F2	stpA	15.74	13.33	12.47	12.47	12.37
AZ10	F3	U66	15.37	12.08	10.92	10.28	9.951	10.05	10.11	10.13	10.12			AZ10	F3	U66	13.05	10.75	9.99	9.396	9.39	9.829	10.81	12.8	16.79			AZ10	F3	U66	14.89	12.28	11.09	10.24	9.274	9.524	10.05	10.22	10.42			AZ10	F3	U66	14.85	12.42	11.08	10.27	9.715
AZ10	F4	glyQ	15.61	13.62	13.58	14.14	14.87	16.04	17.14	18.02	18.65			AZ10	F4	glyQ	14.98	12.35	13.14	13.86	15.39	16.63	19.54	23.3	28.93			AZ10	F4	glyQ	15.7	13.58	13.31	13.77	15.76	19.1	21.46	22.81	23.91			AZ10	F4	glyQ	16.61	13.9	13.33	14.16	14.11
AZ10	F5	trmA	15.27	12.1	12.1	12.14	12.56	12.8	13.24	13.57	13.63			AZ10	F5	trmA	15.6	12.09	11.77	11.53	11.97	12.78	14.69	18.48	23.04			AZ10	F5	trmA	15.2	13.22	12.35	12.27	11.88	12.77	13.68	14.37	14.99			AZ10	F5	trmA	16.48	13.59	12.45	12.44	11.9
AZ10	F6	ycgF	14.6	12.48	11.86	12	12.53	12.97	13.44	13.9	14.19			AZ10	F6	ycgF	16.56	12.39	11.13	11.23	12.57	13.69	18.45	22.78	24.46			AZ10	F6	ycgF	15.46	13.2	11.99	11.72	12.04	12.77	13.54	13.94	14.61			AZ10	F6	ycgF	15.92	13.21	11.77	11.76	11.81
AZ10	F7	yniC	14.14	11.91	11.4	11.34	11.58	11.9	11.81	12.18	12.18			AZ10	F7	yniC	15.9	12.09	11.17	10.94	11.29	11.87	14.54	18.9	21.93			AZ10	F7	yniC	15.51	12.61	11.66	11.34	11.1	11.93	12.79	13.19	13.62			AZ10	F7	yniC	15.61	12.99	11.7	11.72	11.22
AZ10	F8	nudG	12.38	10.72	10.48	10.43	10.24	10.47	10.54	10.71	10.81			AZ10	F8	nudG	16.54	12.3	10.75	10.44	10.36	10.93	13.43	17.64	20.17			AZ10	F8	nudG	15.3	12.88	11.35	10.95	10.21	10.41	11.01	11.18	11.55			AZ10	F8	nudG	15.75	12.96	11.29	11.02	10.36
AZ10	F9	yeaL	15.51	12.24	11.46	10.91	10.72	10.64	10.81	10.8	10.83			AZ10	F9	yeaL	16.24	12.66	11.08	10.89	10.24	10.94	13.87	18.29	20.64			AZ10	F9	yeaL	15.41	12.84	11.46	10.98	9.906	10.26	10.64	10.97	11.24			AZ10	F9	yeaL	15.94	12.73	11.06	10.94	10.39
AZ10	F10	wrbA	16.75	13.79	13.85	16.03	18.86	23.33	28.49	34.44	38.98			AZ10	F10	wrbA	16.7	13.94	13.87	16.81	23.13	27.97	35.83	42.91	48.15			AZ10	F10	wrbA	16.74	13.83	14.09	16.79	21.17	22.38	22.86	23.45	24.35			AZ10	F10	wrbA	16.57	13.86	14.13	17.78	21
AZ10	F11	yeaP	15.86	14.96	16.75	20.04	22.3	24.02	25.24	26.59	26.85			AZ10	F11	yeaP	17.47	15.05	17.14	20.02	22.75	24.57	28.73	35.45	40.17			AZ10	F11	yeaP	15.56	14.74	17.77	20.77	22.67	23.81	25.29	26.19	27.21			AZ10	F11	yeaP	16.64	15.39	16.72	20.15	21.28
AZ10	F12	yoaB	15.77	13.39	13	13.11	13.63	14.5	14.95	15.7	15.81			AZ10	F12	yoaB	16.51	13.62	13.01	12.95	13.89	14.93	18	22.21	25.34			AZ10	F12	yoaB	12.39	11.83	12.72	13.58	14.39	15.98	18.21	19.55	20.49			AZ10	F12	yoaB	15.26	13.56	13.36	13.08	13.15
AZ10	G1	yebS	13.34	11.62	11.2	10.94	10.94	11.19	11.55	11.64	11.88			AZ10	G1	yebS	13.65	10.99	10.54	10.23	10.42	11.17	13.96	17.87	20.25			AZ10	G1	yebS	14.18	11.87	11.15	10.63	10.1	10.49	11.06	11.33	11.68			AZ10	G1	yebS	14.32	12.23	11.1	10.63	10.35
AZ10	G2	tolB	15.38	12.9	12.84	13.46	14.69	16.2	17.26	18.24	18.99			AZ10	G2	tolB	14.55	12.14	12.27	13.35	15.25	16.87	19.75	24.84	29.04			AZ10	G2	tolB	14.83	12.91	12.77	13.49	14.03	15.14	15.95	16.4	16.9			AZ10	G2	tolB	15.23	13.29	12.95	13.6	14.34
AZ10	G3	yohM	15.24	12.6	11.51	10.69	10.36	10.35	10.29	10.37	10.33			AZ10	G3	yohM	13.6	11.37	10.15	9.678	9.728	10.1	11.04	13.74	16.92			AZ10	G3	yohM	14.89	12.39	11.1	10.36	9.85	10.2	10.59	10.82	11.12			AZ10	G3	yohM	14.36	12.37	11.19	10.38	9.712
AZ10	G4	pepN	15.44	13.38	12.89	13.37	14.36	15.65	16.75	17.6	18.35			AZ10	G4	pepN	15	12.22	12.54	13.08	15.21	16.51	20.06	25.42	29.56			AZ10	G4	pepN	15.16	13.05	12.8	13.07	13.93	14.78	15.65	16.28	16.69			AZ10	G4	pepN	16.21	13.82	12.87	13.46	13.66
AZ10	G5	gpt	15.13	13.92	13.73	14.17	14.5	14.95	15.52	15.89	16.64			AZ10	G5	gpt	16.01	13.83	13.44	13.67	14.33	15.38	18.52	22.96	26.23			AZ10	G5	gpt	15.92	14.46	14.05	13.75	14.15	15.03	16.03	16.95	17.41			AZ10	G5	gpt	16.8	14.61	13.75	14.18	14.02
AZ10	G6	thiI	15.72	13.18	12.33	12.06	11.39	11.42	11.51	11.48	11.66			AZ10	G6	thiI	15.12	12.51	11.43	10.87	10.86	11.59	14.24	18.29	20.49			AZ10	G6	thiI	15.44	13.23	11.94	11.54	10.74	11.78	12.76	13.38	13.93			AZ10	G6	thiI	14.9	13.05	12.01	11.61	11.09
AZ10	G7	sbcB	15.15	12.96	12.37	12.05	12.52	12.96	13.29	13.76	13.88			AZ10	G7	sbcB	15.64	12.68	11.9	11.81	12.24	13.25	16.39	20.75	23.09			AZ10	G7	sbcB	15.3	13.08	12.26	12.15	12.06	13.21	14.02	14.54	14.91			AZ10	G7	sbcB	15.87	13.32	12.18	12.26	12.13
AZ10	G8	xseA	16.03	15.24	16.16	17.39	18.43	19.55	20.61	21.39	22.33			AZ10	G8	xseA	17.15	14.94	15.05	16.95	18.96	20.49	25.63	30.89	34.4			AZ10	G8	xseA	17.08	15.28	15.43	16.87	18.4	20.17	22.86	24.68	25.99			AZ10	G8	xseA	17.18	15.36	15.5	17.58	18.37
AZ10	G9	yhiR	14.59	12.25	11.66	10.86	10.91	10.61	10.56	10.64	10.79			AZ10	G9	yhiR	15.44	12.75	11.3	10.79	10.29	10.92	13.11	16.8	18.99			AZ10	G9	yhiR	14.96	12.75	11.69	10.99	10.24	11.2	12.17	12.64	13.03			AZ10	G9	yhiR	15.06	12.76	11.45	10.1	10.25
AZ10	G10	malS	14.65	12.32	11.16	10.93	10.36	10.16	9.91	9.908	9.762			AZ10	G10	malS	14.93	12.47	11.14	10.48	9.963	10.61	12.99	16.34	17.94			AZ10	G10	malS	14.43	12.33	11.25	10.44	9.426	9.935	10.13	10.48	10.8			AZ10	G10	malS	15.29	12.54	11.17	10.35	9.905
AZ10	G11	yicC	15.34	12.65	11.76	11.73	11.26	11.4	11.57	12.13	12.13			AZ10	G11	yicC	14.84	12.57	11.19	10.88	11.15	11.94	14.9	19	21.6			AZ10	G11	yicC	14.7	12.92	11.83	11.18	10.78	11.5	12.03	12.32	12.71			AZ10	G11	yicC	15.2	12.68	11.61	11.15	10.87
AZ10	G12	pepQ	14.04	12.33	12.08	12.45	13.07	13.82	14.6	15.45	15.83			AZ10	G12	pepQ	15.22	13.33	12.85	12.84	13.79	14.95	17.92	22.46	25.38			AZ10	G12	pepQ	11.68	11.43	12.52	13.56	13.95	14.96	16.01	16.99	17.75			AZ10	G12	pepQ	14.8	13.18	12.9	12.91	13.26
AZ10	H1	lacZ	15.26	17.65	21.06	23.87	26.37	28.88	31.07	32.12	32.65			AZ10	H1	lacZ	14.9	17.1	22.08	25.07	27.03	29.11	35.89	41.99	45.98			AZ10	H1	lacZ	15.15	16.45	20.24	23.87	25.58	26.34	27.02	28.17	29.17			AZ10	H1	lacZ	16.17	17.09	20.31	23.36	24.62
AZ10	H2	rluF	15.53	12.28	11.25	10.53	10.47	10.66	10.68	10.7	10.87			AZ10	H2	rluF	14.18	11.49	10.68	10.08	10.26	10.83	12.46	15.69	18.88			AZ10	H2	rluF	13.98	11.89	11.17	10.51	10.12	10.47	10.92	11.21	11.68			AZ10	H2	rluF	14.75	12.43	11.43	10.74	10.01
AZ10	H3	mrr	15.14	12.62	11.92	11.38	11.21	11.38	11.47	11.65	11.61			AZ10	H3	mrr	13.94	11.58	10.88	10.56	10.7	11.56	12.32	13.88	17.73			AZ10	H3	mrr	14.2	12.09	11.37	10.93	10.66	11.13	11.58	12.07	12.26			AZ10	H3	mrr	14.56	12.4	11.45	10.21	10.69
AZ10	H4	yfaY	15.99	13.27	13.31	14.45	16.05	18.44	20.62	22.36	24.07			AZ10	H4	yfaY	14.41	12.57	13.76	15.07	18.2	20.21	24.05	29.71	34.18			AZ10	H4	yfaY	14.73	13.06	13.63	15.19	16.3	17.25	18.12	18.75	19.06			AZ10	H4	yfaY	16.66	13.81	13.63	14.89	15.75
AZ10	H5	elaB	14.57	12.37	11.59	12.96	14.96	18.05	21.61	25.05	28.33			AZ10	H5	elaB	15.06	12.35	12.85	14.09	19.41	23.09	29.61	36.92	41.69			AZ10	H5	elaB	16.08	13.48	13.2	14.56	17	17.97	18.76	19.55	20.28			AZ10	H5	elaB	16.05	13.44	12.9	14.6	16.37
AZ10	H6	yfbU	15.11	12.61	11.65	10.89	10.93	10.92	11.18	11.39	11.62			AZ10	H6	yfbU	15.72	12.4	11.31	10.61	10.45	11.35	13.8	18.34	21.18			AZ10	H6	yfbU	15.29	12.95	11.56	11	10.27	10.66	11.15	11.59	11.8			AZ10	H6	yfbU	16.13	13.35	11.5	11.12	10.72
AZ10	H7	yfcD	16.79	14.66	15.49	17.46	19.41	21.67	23.75	25.41	26.21			AZ10	H7	yfcD	16.43	14.22	15.54	17.78	20.52	22.97	29.59	34.62	37.51			AZ10	H7	yfcD	15.23	14.37	16.22	18.33	19.76	20.76	21.86	22.72	23.81			AZ10	H7	yfcD	16.84	14.91	15.55	17.83	19.09
AZ10	H8	yfcE	15.12	13.18	12.97	12.66	12.85	12.95	13.16	13.63	13.6			AZ10	H8	yfcE	16.02	13.51	12.59	12.31	12.59	13.58	17.23	21.52	24.11			AZ10	H8	yfcE	15.21	13.23	12.7	12.36	14.54	20.01	26.55	30.32	32.77			AZ10	H8	yfcE	15.91	13.57	12.78	12.54	11.88
AZ10	H9	yfcI	15.13	12.21	11.1	10.54	10.16	10.09	10.04	9.933	10.06			AZ10	H9	yfcI	16.27	12.87	10.99	10.36	9.984	10.74	14.6	18.64	21.16			AZ10	H9	yfcI	14.38	12.13	11.12	10.28	9.364	9.565	10.08	10.44	10.72			AZ10	H9	yfcI	15.39	12.62	11.04	9.947	9.896
AZ10	H10	dedA	16.37	13.19	11.85	11.29	11.04	11.05	11.31	11.54	11.53			AZ10	H10	dedA	16.29	13.29	11.53	11.04	10.77	11.6	15.26	19.77	21.98			AZ10	H10	dedA	15.83	13.05	11.7	10.98	10.37	10.82	11.34	11.67	12.06			AZ10	H10	dedA	16.12	13.12	11.66	10.83	10.63
AZ10	H11	yfeA	17.23	15.67	16.87	18.99	20.62	22.17	23.64	25	25.43			AZ10	H11	yfeA	17.44	15.63	16.88	18.57	21.3	23.36	28.62	35.17	39			AZ10	H11	yfeA	16.87	15.98	17.79	20.12	21.52	23.24	24.89	26.58	27.97			AZ10	H11	yfeA	16.88	15.62	17.09	19.25	20.4
AZ10	H12	ypjB	15.13	12.17	11.18	10.61	10.14	10.24	10.17	10.35	10.37			AZ10	H12	ypjB	15.07	12.57	11.33	10.51	10.12	10.71	13.87	17.32	19.34			AZ10	H12	ypjB	10.33	10.05	9.67	9.904	9.734	10.18	10.58	10.86	11.16			AZ10	H12	ypjB	14.06	11.97	10.76	9.954	9.786
AZ11	A1	yfjN	13.65	12.17	11.85	11.64	12.1	12.18	12.3	12.7	12.7			AZ11	A1	yfjN	14.38	11.58	11.23	11.32	12.07	13.03	15.98	19.55	21.12			AZ11	A1	yfjN	14.33	12.34	12.04	11.95	12.02	12.71	13.18	13.62	14.07			AZ11	A1	yfjN	12.69	11.27	11.64	11.79	11.96
AZ11	A2	tilS	13.81	11.92	11.08	10.13	10.23	10.27	10.23	10.15	10.37			AZ11	A2	tilS	15.47	11.69	10.65	10.06	10.13	10.91	13.78	17	19.26			AZ11	A2	tilS	15.48	12.41	11.39	10.48	9.831	10.19	10.55	10.99	11.26			AZ11	A2	tilS	13.23	11.17	11	10.25	10.16
AZ11	A3	tig	18.92	19.08	20.69	22.3	24.15	25.41	26.27	26.76	27.63			AZ11	A3	tig	19	18.18	18.86	21.54	24.36	26.75	33.44	40.35	42.53			AZ11	A3	tig	19.76	18.52	19.02	21.1	26.94	33.52	39.64	43.15	46.25			AZ11	A3	tig	19.47	19.25	20.96	22.85	23.89
AZ11	A4	dicB	14.26	11.93	10.8	9.85	9.459	9.519	9.516	9.51	9.792			AZ11	A4	dicB	15.76	11.28	10.43	9.752	9.574	10.32	12.75	16.35	17.98			AZ11	A4	dicB	14.98	12.19	11.31	10.34	9.558	9.898	10.19	10.62	10.81			AZ11	A4	dicB	15.81	12.28	11.17	10.19	9.648
AZ11	A5	proX	13.9	11.87	10.9	10	9.659	9.459	9.363	9.399	9.517			AZ11	A5	proX	15.65	11.74	10.54	10.12	9.466	10.21	12.85	15.8	17.03			AZ11	A5	proX	15.7	12.46	11.42	10.15	9.353	9.652	10.18	10.43	10.6			AZ11	A5	proX	14.57	12.07	11.25	10.23	9.947
AZ11	A6	cspA	32.33	34.14	37.4	42.98	45.96	48.37	50.3	51.88	52.69			AZ11	A6	cspA	30.41	34.52	36.68	44.18	54.9	59.13	69.78	82.19	89.54			AZ11	A6	cspA	31.14	33.74	37.32	47.04	57.23	65.95	76.69	85.18	90.53			AZ11	A6	cspA	29.07	31.75	33.03	38.27	44.85
AZ11	A7	b2680	15.29	12.28	11.36	11.26	12.04	12.43	12.71	13.12	13.31			AZ11	A7	b2680	17.91	12.65	11.43	11.62	12.39	14.03	19.19	22.28	24.77			AZ11	A7	b2680	14.9	12.12	11.7	11.64	11.91	12.31	12.7	13	13.3			AZ11	A7	b2680	16.26	12.84	11.75	12.06	11.6
AZ11	A8	ygaZ	16.23	13.83	13.35	14.21	15.08	15.94	16.58	17.04	17.61			AZ11	A8	ygaZ	15.13	13.48	13.32	13.92	15.23	16.21	19.59	24.16	27.35			AZ11	A8	ygaZ	16.96	14.1	13.58	14.05	15.11	16.28	17.35	18.22	18.74			AZ11	A8	ygaZ	15.64	13.95	13.72	14.13	14.45
AZ11	A9	ygdR	14.3	12.3	11.75	11.28	12	12.51	12.97	13.43	13.92			AZ11	A9	ygdR	17.04	12.65	11.62	11.09	12.06	13.3	16.68	21	22.92			AZ11	A9	ygdR	15.48	12.58	12.03	11.61	11.5	11.95	12.71	13.16	13.47			AZ11	A9	ygdR	15.96	12.91	12.18	11.88	11.61
AZ11	A10	yqeH	14.68	12.28	11.87	11.43	11.72	12.09	12.19	12.27	12.57			AZ11	A10	yqeH	14.95	12.25	11.75	11.34	11.9	12.65	15.77	18.92	21.19			AZ11	A10	yqeH	16.95	12.44	11.78	11.22	11.47	11.73	12.11	12.62	12.83			AZ11	A10	yqeH	16.97	13.43	12.34	11.87	11.38
AZ11	A11	ygeG	13.57	11.7	10.84	9.983	10.01	9.818	9.806	9.902	9.972			AZ11	A11	ygeG	15.99	12.28	11.32	10.06	9.809	10.44	12.84	16	18.75			AZ11	A11	ygeG	16.18	12.53	11.46	10.41	9.43	9.709	10.08	10.33	10.6			AZ11	A11	ygeG	15.57	12.53	11.63	10.57	10.01
AZ11	A12	Empty	15.63	15.28	14.89	14.67	14.54	14.64	14.56	14.8	15.37			AZ11	A12	Empty	15.05	14.8	14.69	14.42	14.24	14.15	14.02	14.11	14.21			AZ11	A12	Empty	15.72	15.14	15.02	15.03	14.57	14.22	14.31	14.29	14.21			AZ11	A12	Empty	15.36	14.82	14.68	14.37	14.27
AZ11	B1	ygeI	14.06	11.94	11.16	10.85	11.37	12.54	13.56	14.54	15.57			AZ11	B1	ygeI	14.13	11.18	10.43	10.44	12.04	13.41	16.71	20.37	21.78			AZ11	B1	ygeI	14.47	11.91	11.19	10.53	10.66	11.12	11.46	11.8	12.23			AZ11	B1	ygeI	12.3	10.54	10.67	10.89	11.33
AZ11	B2	idi	14.4	12.3	11.47	11.97	12.96	14.39	15.67	16.56	17.71			AZ11	B2	idi	14.88	11.57	11.11	11.38	13.74	15.63	19.18	23.03	25.47			AZ11	B2	idi	15.07	12.42	11.68	11.62	12.17	12.98	13.5	13.86	14.42			AZ11	B2	idi	13.74	11.35	11.1	12.07	13.07
AZ11	B3	ydfA	14.22	12.81	12.14	11.76	11.95	12.29	12.72	12.93	13.34			AZ11	B3	ydfA	16.31	13	12.06	11.76	12.11	13.16	16.36	19.61	21.67			AZ11	B3	ydfA	15.56	13	12.21	11.65	11.52	12.17	12.88	13.17	13.35			AZ11	B3	ydfA	13.91	12.12	11.8	11.54	11.69
AZ11	B4	creB	14.85	13.01	12.54	13.64	15.56	18.68	21.51	24.22	27.04			AZ11	B4	creB	15.79	12.68	12.01	12.91	16.7	19.58	24.09	29.36	31.89			AZ11	B4	creB	15.62	13.19	12.55	13.04	14.35	15.28	15.67	16.35	16.81			AZ11	B4	creB	15.6	12.97	12.21	13.19	14.85
AZ11	B5	yeaS	16.51	15.34	15.92	17.19	18.51	19.42	20.12	20.8	21.48			AZ11	B5	yeaS	16.82	14.77	14.77	16.25	19.19	21.25	26.62	29.49	30.51			AZ11	B5	yeaS	17.67	15.63	15.37	16.39	18.63	21.04	22.81	23.68	24.41			AZ11	B5	yeaS	16.09	15.25	15.25	16.66	17.71
AZ11	B6	yeaZ	16.68	15.57	16.2	18.11	19.28	20.53	21.42	22.2	23.25			AZ11	B6	yeaZ	17.64	15.71	15.8	18	20.35	22.08	26.53	32.7	36.3			AZ11	B6	yeaZ	18.45	15.59	15.96	18.44	27.95	41.77	50.71	54.82	58.09			AZ11	B6	yeaZ	18.37	16.05	15.98	17.79	19.07
AZ11	B7	yobF	18.36	17.33	18.72	22.46	28.33	35.38	41.97	48.3	55.99			AZ11	B7	yobF	20.68	17.46	18.35	22.56	33.94	39.82	48.81	57.92	62.34			AZ11	B7	yobF	19.15	18.25	19.21	22.87	30.17	35.09	37.51	38.43	39.64			AZ11	B7	yobF	18.63	17.77	18.68	22.49	26.91
AZ11	B8	yebO	16.54	14.18	13.3	12.73	12.77	12.85	13.07	13.27	13.49			AZ11	B8	yebO	16.32	13.76	12.94	12.58	13	13.78	16.41	20.7	23.46			AZ11	B8	yebO	16.63	13.9	13.48	12.76	16.45	22.06	27.06	30.54	32.04			AZ11	B8	yebO	15.36	13.17	12.33	12.04	12.75
AZ11	B9	yebE	14.38	12.51	11.71	11.25	11.37	11.8	12.22	12.67	13.42			AZ11	B9	yebE	17.57	12.86	11.52	11.26	11.42	12.51	15.97	21.04	24.94			AZ11	B9	yebE	15.59	12.67	11.87	11.75	10.8	11.18	11.53	11.91	12.36			AZ11	B9	yebE	14.6	12.55	11.93	11.59	11.14
AZ11	B10	dacA	15.29	13.39	13.38	14.07	15.08	15.63	16.13	16.62	17.14			AZ11	B10	dacA	16.27	13.66	13.24	14.35	15.64	17.34	22.21	26.92	29.63			AZ11	B10	dacA	18.52	13.38	13.12	14.13	19.97	26.23	31.54	33.58	34.19			AZ11	B10	dacA	16.08	13.37	12.53	13.98	14.4
AZ11	B11	htpX	17	16.31	18.06	22.9	28.24	33.05	36.75	40.2	44.01			AZ11	B11	htpX	17.87	16.12	16.45	19.89	28.08	32.84	41.79	53.82	60.83			AZ11	B11	htpX	17.61	16.47	17.14	20.37	24.88	26.79	29.54	31.41	32.49			AZ11	B11	htpX	18.27	16.92	17.6	21.09	24.86
AZ11	B12	treA	13.62	11.68	11.07	10.43	10.42	10.7	10.85	11.08	11.24			AZ11	B12	treA	15.07	12.07	11.32	10.39	10.61	11.64	14.03	17.45	19.97			AZ11	B12	treA	15.14	12.06	11.15	10.25	9.974	10.18	10.5	10.76	10.96			AZ11	B12	treA	13.6	11.63	10.75	9.939	9.961
AZ11	C1	osmB	14.43	12.16	10.99	10.73	11.32	12.27	12.88	13.59	14.54			AZ11	C1	osmB	14	11.16	10.66	10.78	12.33	14.09	17.88	23.38	26.09			AZ11	C1	osmB	14.09	11.94	11.33	10.88	11.14	11.77	12.18	12.55	13.01			AZ11	C1	osmB	12.65	10.6	10.78	11.16	11.98
AZ11	C2	hslJ	14.59	12.17	11.5	11.46	12.25	13.27	14.22	14.78	15.67			AZ11	C2	hslJ	14.43	11.65	10.85	11.11	13.18	16.6	23.12	31.14	35.84			AZ11	C2	hslJ	14.78	12.25	11.45	11.39	11.47	12.08	12.78	13.16	13.61			AZ11	C2	hslJ	13.34	10.67	10.43	11.26	12.03
AZ11	C3	serA	16.59	14.28	14.58	17.43	20.04	22.89	25.26	26.91	28.9			AZ11	C3	serA	15.49	13.36	13.46	15.96	20.74	23.71	29.86	34.7	38.12			AZ11	C3	serA	15.65	13.65	13.59	16.43	18.31	18.85	19.52	20.44	21.17			AZ11	C3	serA	14.49	13.19	14.32	18.33	20.04
AZ11	C4	otsB	15.42	12.68	11.81	12.82	15.15	17.67	19.35	20.91	22.64			AZ11	C4	otsB	16.15	12.38	11.83	12.41	15.16	17.47	21.15	25.83	28.56			AZ11	C4	otsB	15.15	12.45	11.95	12.35	14.91	16.07	16.64	16.96	17.29			AZ11	C4	otsB	15.02	12.05	11.53	12.72	14.24
AZ11	C5	nlpI	15.12	13.01	13.41	14.86	16.43	18.4	20.04	21.3	22.74			AZ11	C5	nlpI	16.12	12.94	12.47	13.48	16.85	19.95	24.95	27.68	29.08			AZ11	C5	nlpI	14.77	12.91	12.94	13.94	15.11	16.11	17.1	17.73	18.22			AZ11	C5	nlpI	14.15	12.98	13.2	14.4	15.34
AZ11	C6	yjjV	15.29	12.12	10.88	10.3	10.32	10.36	10.49	10.66	10.91			AZ11	C6	yjjV	13.71	11.51	10.89	10.49	10.34	11.06	12.66	15.34	17.61			AZ11	C6	yjjV	14.55	12.17	11.24	10.99	9.947	10.25	10.65	10.99	11.11			AZ11	C6	yjjV	14.09	12.12	11.36	10.99	10.14
AZ11	C7	ibpB	16.14	12.31	11.05	10.29	9.828	9.782	9.745	9.727	9.842			AZ11	C7	ibpB	15.38	12.18	11.17	10.48	9.887	10.4	12.42	15.15	17.13			AZ11	C7	ibpB	14.68	12.27	11.3	10.81	9.704	9.902	10.38	10.6	10.73			AZ11	C7	ibpB	14.22	11.85	11.15	10.84	10.17
AZ11	C8	ftsN	17.21	13.78	13.36	14.25	14.85	15.63	16.18	16.53	17			AZ11	C8	ftsN	14.83	13.41	13.26	14.16	15.13	16.32	19.2	23.65	26.77			AZ11	C8	ftsN	15.62	13.67	13.18	14	14.4	15.78	17.26	17.88	18.84			AZ11	C8	ftsN	14.07	13.05	12.91	14.1	14.67
AZ11	C9	cutA	14.61	12.5	12.24	12.48	13.42	14.19	14.96	15.3	16.12			AZ11	C9	cutA	15.29	12.63	12.12	12.45	13.55	14.83	17.86	21.85	24.16			AZ11	C9	cutA	15.78	13.16	12.3	12.55	12.96	13.9	14.74	15.53	15.79			AZ11	C9	cutA	14.39	12.77	12.4	13.07	12.93
AZ11	C10	U139	15.64	12.49	11.08	10.11	9.922	9.692	9.686	9.661	9.731			AZ11	C10	U139	14.54	12.15	11.26	10.52	10.12	10.7	13.33	16.47	18.32			AZ11	C10	U139	15.69	12.64	11.59	10.95	9.538	9.911	10.04	10.37	10.41			AZ11	C10	U139	14.96	12.46	11.44	10.92	9.81
AZ11	C11	mdoB	16.18	14.07	13.39	13.88	14.36	15.23	16.24	16.99	17.89			AZ11	C11	mdoB	15.73	13.77	13.37	13.82	15.09	16.78	20.65	25.31	28.16			AZ11	C11	mdoB	15.54	13.66	13.61	13.77	14.12	14.81	15.82	16.44	16.91			AZ11	C11	mdoB	15.45	13.81	13.57	13.98	14.02
AZ11	C12	ynfA	13.47	11.89	11.58	11.15	11.27	11.4	11.61	11.72	12.03			AZ11	C12	ynfA	14.57	12.23	11.69	10.9	11.26	11.93	13.75	17.25	19.54			AZ11	C12	ynfA	15.08	12.49	11.85	11.12	10.81	11.2	11.64	11.9	12.13			AZ11	C12	ynfA	13.88	12.5	11.81	11.22	11.12
AZ11	D1	ynfC	14.17	12	11.42	11.28	11.78	12.23	12.8	12.95	13.33			AZ11	D1	ynfC	13.39	11.42	11	11.15	11.99	13	16.52	20.57	22.28			AZ11	D1	ynfC	15.27	12.24	11.35	11.01	11.72	12.58	13.23	13.79	14.2			AZ11	D1	ynfC	13.56	11	11	11.56	11.76
AZ11	D2	ydgC	14.63	12.45	11.31	10.77	11.01	11.13	11.31	11.38	11.63			AZ11	D2	ydgC	14.83	11.69	11	10.87	10.74	11.57	13.91	17.21	19.3			AZ11	D2	ydgC	15.56	12.44	11.47	11.15	10.4	11.07	11.47	11.85	12.05			AZ11	D2	ydgC	14.36	11.13	10.45	10.32	10.41
AZ11	D3	ydhH	15.45	12.66	11.23	11.19	11.12	11.38	11.49	11.79	12.03			AZ11	D3	ydhH	15.68	11.85	11.07	10.94	10.98	12.01	15.13	19.16	21.24			AZ11	D3	ydhH	15.96	12.64	11.62	11.24	10.45	10.99	11.43	11.56	11.95			AZ11	D3	ydhH	13.77	11.06	10.75	10.83	10.98
AZ11	D4	ydhD	15.31	13.49	12.83	13.21	14.18	15.41	16.6	17.29	18.6			AZ11	D4	ydhD	16.22	13	12.24	12.98	14.82	16.8	20.31	24.69	27.37			AZ11	D4	ydhD	15.87	13.25	12.79	13.42	14.26	16.25	17.88	18.79	18.91			AZ11	D4	ydhD	15.18	12.54	12.21	12.9	13.76
AZ11	D5	yjjJ	16.14	12.82	11.17	11.1	11.72	13.6	15.22	16.69	17.83			AZ11	D5	yjjJ	15.67	12.13	10.9	11	13.01	14.77	17.39	21.89	25.73			AZ11	D5	yjjJ	16.15	12.84	11.92	11.31	10.86	11.19	11.63	11.85	12.19			AZ11	D5	yjjJ	14.15	11.98	11.24	11.04	11.55
AZ11	D6	imp	16.01	12.86	11.43	11.38	11.28	11.68	12.1	12.64	13.05			AZ11	D6	imp	14.01	11.99	11.48	11.21	11.53	12.45	14.6	18.3	21.03			AZ11	D6	imp	16.03	12.83	11.82	11.52	11.06	11.69	12.14	12.58	12.84			AZ11	D6	imp	15.27	12.41	11.74	11.69	10.99
AZ11	D7	crcB	16.17	13.35	12.18	13.36	13.85	15.15	16.36	17.16	18.15			AZ11	D7	crcB	16.41	12.99	12.37	12.77	14.87	16.57	20.48	25.13	27.86			AZ11	D7	crcB	15.87	13.41	12.65	13.13	13.76	14.6	15.34	15.88	16.48			AZ11	D7	crcB	15.3	12.84	12.45	13.68	14.14
AZ11	D8	cspB	16.16	12.43	11.21	11.22	11.54	12.95	14.19	15.64	16.9			AZ11	D8	cspB	14.48	12.1	11.3	11.27	12.6	14.27	18.06	22.34	24.7			AZ11	D8	cspB	16.3	12.89	11.66	11.14	10.73	11.23	11.68	11.78	12.21			AZ11	D8	cspB	14.36	12.02	10.96	11.1	11.27
AZ11	D9	agaS	14.58	12.13	11.17	10.53	10.57	10.42	10.64	10.6	10.99			AZ11	D9	agaS	14.23	11.91	11.13	10.87	10.65	11.29	13.24	16.54	19.5			AZ11	D9	agaS	16.19	12.93	11.79	11.1	10.2	10.34	10.71	11	11.22			AZ11	D9	agaS	14.74	12.42	11.45	11.12	10.28
AZ11	D10	inaA	14.7	12.82	12.35	13.56	14.03	14.99	16.42	17	18.07			AZ11	D10	inaA	15.08	12.76	12.26	12.95	14.7	16.37	19.8	24.54	27.25			AZ11	D10	inaA	15.87	13.19	12.36	12.84	13.73	15.17	15.98	16.77	17.23			AZ11	D10	inaA	15.58	12.91	12.25	12.92	13.38
AZ11	D11	pdxB	16.21	14.02	13.35	14.45	15.16	16.47	17.41	18.08	19.21			AZ11	D11	pdxB	15.86	13.57	13.2	14.33	16.13	17.8	21.37	25.74	28.74			AZ11	D11	pdxB	15.69	13.92	13.68	14.67	15.47	16.36	17.18	17.72	18.47			AZ11	D11	pdxB	15.43	13.58	13.53	14.95	15.2
AZ11	D12	nudF	14.63	13.61	14.16	14.78	15.69	16.54	17.17	17.94	18.59			AZ11	D12	nudF	14.69	13.34	13.28	14.23	15.85	17.39	20.22	25.08	28.08			AZ11	D12	nudF	16.08	13.78	13.5	14.07	14.68	15.56	16.13	16.68	17.33			AZ11	D12	nudF	15.05	13.83	14.02	14.77	15.13
AZ11	E1	ftsJ	15.06	13.37	13.33	15.53	17.94	19.09	19.89	20.64	21.55			AZ11	E1	ftsJ	14.22	12.99	13.04	14.87	17.83	19.91	23.82	29.22	31.86			AZ11	E1	ftsJ	15.86	13.41	13.03	14.82	17.23	18.03	18.68	19.43	20.2			AZ11	E1	ftsJ	14.24	12.68	13	15.69	17.45
AZ11	E2	ftsY	15.41	13.35	13.15	14.72	16.01	17.56	18.89	20.11	21.05			AZ11	E2	ftsY	15.75	12.93	12.7	14.02	16.02	17.97	21.76	26.32	28.78			AZ11	E2	ftsY	16.11	13.46	13.26	14.41	17.38	21.14	23.66	24.51	25.48			AZ11	E2	ftsY	15.01	12.45	12.78	14.77	15.48
AZ11	E3	uspB	16.93	13.7	13.23	16.17	20.32	27.24	33.78	38.37	43.37			AZ11	E3	uspB	16.93	13.11	12.85	15.04	21.22	26.57	34.89	40.56	43.55			AZ11	E3	uspB	17.49	13.7	13.2	15.18	18.45	19.12	19.82	20.62	21.77			AZ11	E3	uspB	15.65	12.78	13.3	16.88	20.4
AZ11	E4	yfjM	14.34	11.89	10.8	10.17	10	10.06	9.913	9.848	9.866			AZ11	E4	yfjM	15.39	11.85	10.79	10.2	9.773	10.32	12.34	15.52	18.11			AZ11	E4	yfjM	15.27	12.15	11.08	10.59	9.343	9.74	10.13	10.36	10.55			AZ11	E4	yfjM	14.28	11.3	10.39	9.85	9.474
AZ11	E5	envY	15.46	12.33	11.11	11.33	11.07	11.29	11.69	11.93	12.27			AZ11	E5	envY	15.22	12.23	11.45	11.12	11.12	12.57	15.96	18.38	19.03			AZ11	E5	envY	15.13	12.25	11.31	11.36	10.56	10.87	11.43	11.71	11.93			AZ11	E5	envY	13.34	11.63	11.35	11.1	10.92
AZ11	E6	dhaM	16.17	13.34	12.8	14.39	15.76	17.62	18.95	19.82	21.08			AZ11	E6	dhaM	15.6	13.13	12.83	14.03	16.8	18.6	22.24	26.74	29.77			AZ11	E6	dhaM	16.06	13.49	13.14	14.31	15.9	17.25	18.75	19.53	20.24			AZ11	E6	dhaM	15.84	13.15	13.06	14.42	15.48
AZ11	E7	speF	15.2	12.24	10.89	10.51	9.945	9.841	9.653	9.539	9.529			AZ11	E7	speF	15.81	12.41	11.31	10.61	10.15	10.35	11.65	14.35	17.08			AZ11	E7	speF	14.95	12.32	11.23	10.71	9.249	9.536	9.892	10.2	10.21			AZ11	E7	speF	14.88	12.12	11.18	10.96	9.568
AZ11	E8	ykgF	15.16	12.31	10.91	10.52	9.934	9.722	9.607	9.526	9.598			AZ11	E8	ykgF	13.56	11.14	10.16	9.798	9.858	10.22	11.87	14.68	16.97			AZ11	E8	ykgF	15.25	12.45	11.43	10.92	9.41	9.738	10.18	10.47	10.58			AZ11	E8	ykgF	13.08	10.61	9.616	9.663	9.876
AZ11	E9	yajC	14.53	12.22	11.65	11.67	11.6	11.95	12.06	12.23	12.45			AZ11	E9	yajC	14.5	12.56	12.08	11.92	11.79	12.61	14.63	17.99	20.67			AZ11	E9	yajC	15.67	12.93	12.29	12.12	11.42	11.84	12.34	12.5	12.95			AZ11	E9	yajC	14.42	12.44	12.05	12.12	11.51
AZ11	E10	ybaT	14.62	12.22	10.96	10.78	10.3	10.43	10.73	10.81	10.96			AZ11	E10	ybaT	14.75	12.29	11.54	10.87	10.74	11.41	13.74	16.65	18.83			AZ11	E10	ybaT	15.52	12.62	11.55	11.03	10.04	10.42	10.64	10.78	11.12			AZ11	E10	ybaT	15.55	12.9	11.78	11.01	10.12
AZ11	E11	yafN	16.41	12.64	11.25	11.3	11.02	11.38	11.65	11.76	12.07			AZ11	E11	yafN	15.41	12.51	11.74	11.31	11.44	12.61	15.82	19.31	21.24			AZ11	E11	yafN	15.05	12.65	11.87	11.55	10.9	11.2	11.45	11.73	12			AZ11	E11	yafN	15.91	12.53	11.77	11.45	11.14
AZ11	E12	yjaH	13.32	11.65	11.08	10.01	9.87	9.759	9.529	9.553	9.685			AZ11	E12	yjaH	14.77	12.25	11.46	10.46	9.575	10.41	12.66	16.05	17.74			AZ11	E12	yjaH	14.95	12.23	11.31	10.66	9.586	9.89	10.27	10.49	10.69			AZ11	E12	yjaH	14.08	11.85	11.17	10.13	9.767
AZ11	F1	ecfE	14.49	12.09	11.2	10.73	10.8	10.88	11.08	11.28	11.55			AZ11	F1	ecfE	14.02	11.65	10.97	10.59	10.79	11.65	14.66	18.25	20.05			AZ11	F1	ecfE	15.15	12.21	11.36	10.81	10.67	10.98	11.31	11.83	12.02			AZ11	F1	ecfE	13.64	10.92	10.74	10.81	10.59
AZ11	F2	yaiW	14.65	12.22	11.06	10.95	11.15	11.71	12.07	12.53	12.81			AZ11	F2	yaiW	15.39	12.28	11.39	10.78	11.42	12.45	14.64	18.48	20.5			AZ11	F2	yaiW	15.42	12.66	11.73	10.71	10.71	11.19	11.55	12.02	12.21			AZ11	F2	yaiW	13.54	10.96	10.71	10.74	11.01
AZ11	F3	U66	15.25	12.32	10.84	10.25	9.896	9.682	9.803	9.73	9.745			AZ11	F3	U66	15.29	12.02	10.98	10.42	9.668	10.18	12.12	15.63	18.16			AZ11	F3	U66	15.12	12.45	11.23	10.64	9.689	9.844	10.25	10.44	10.71			AZ11	F3	U66	13.23	10.7	10.22	9.666	9.614
AZ11	F4	ecfK	15.15	12.19	10.67	10.01	9.693	9.575	9.42	9.438	9.619			AZ11	F4	ecfK	15.79	12.09	11.02	10.36	9.794	10.44	12.65	15.94	18.26			AZ11	F4	ecfK	15.49	12.44	11.3	10.61	9.2	9.615	9.945	10.22	10.35			AZ11	F4	ecfK	14.31	11.41	10.45	9.535	9.317
AZ11	F5	trkA	16.51	13.21	11.52	11.8	11.93	12.77	13.61	14.37	15.11			AZ11	F5	trkA	16.03	12.69	11.7	11.69	12.61	14.77	18.86	21.8	23.02			AZ11	F5	trkA	16.01	13.05	11.89	11.69	11.17	11.66	12.03	12.41	12.71			AZ11	F5	trkA	14.38	12.21	11.56	11.39	11.99
AZ11	F6	yahI	15.63	12.42	10.83	10.55	9.833	9.703	9.582	9.744	9.786			AZ11	F6	yahI	15.48	12	11.1	10.45	9.872	10.32	12.37	15.81	18.24			AZ11	F6	yahI	16.16	12.46	11.42	10.66	9.319	9.824	9.98	10.37	10.41			AZ11	F6	yahI	14.92	11.82	10.83	10.41	9.44
AZ11	F7	b0298	15.62	12.82	11.27	11.12	10.47	10.54	10.69	10.69	10.85			AZ11	F7	b0298	15.68	12.64	11.51	11.02	10.66	11.35	13.54	16.88	19.33			AZ11	F7	b0298	15.57	12.67	11.8	11.16	10.15	10.34	10.77	11	11.31			AZ11	F7	b0298	15.17	12.31	11.53	11.36	10.13
AZ11	F8	ybbC	15.71	12.57	11.05	10.74	10.28	10.16	10.3	10.08	10.42			AZ11	F8	ybbC	15.66	12.62	11.35	10.7	10.13	10.9	12.84	16.65	19.32			AZ11	F8	ybbC	15.72	12.73	11.51	10.97	9.707	9.816	10.26	10.46	10.72			AZ11	F8	ybbC	14.19	11.19	10.24	10.19	10.07
AZ11	F9	b0501	16.8	13.32	12	12.29	12.29	12.64	12.85	12.92	13.25			AZ11	F9	b0501	14.93	13.06	12.49	12.59	13.04	14.09	17.67	20.52	22.53			AZ11	F9	b0501	16.58	13.59	12.79	12.77	15.5	22.53	27.42	29.29	30.5			AZ11	F9	b0501	15.83	13.19	12.57	12.7	12.4
AZ11	F10	wrbA	18.11	14.45	13.4	15.76	19.82	25.69	32.35	38.21	43.68			AZ11	F10	wrbA	17.86	14.28	13.59	15.63	22.84	28.6	36.53	41.57	44.15			AZ11	F10	wrbA	17.89	14.4	13.86	15.64	20.01	21.36	21.9	22.53	23.41			AZ11	F10	wrbA	17.74	14.44	13.8	16.07	19.15
AZ11	F11	yaiE	16.25	14	13.9	15.78	16.83	18.02	19.43	20.22	21.48			AZ11	F11	yaiE	16.15	13.87	13.84	15.39	17.51	18.61	22.2	27.87	31.19			AZ11	F11	yaiE	15.52	14.32	14.35	16.1	16.43	17.09	17.86	18.54	19.18			AZ11	F11	yaiE	15.52	14.11	14.21	16.14	16.47
AZ11	F12	paaX	14.31	13.05	13.23	13.68	14.87	16.47	17.94	18.81	19.84			AZ11	F12	paaX	15.02	13.31	12.79	13.07	14.73	15.88	18.4	22.59	26.17			AZ11	F12	paaX	15.63	13.24	12.83	13.23	13.69	14.51	15.22	15.95	16.6			AZ11	F12	paaX	14.7	13.33	13.22	13.72	14.27
AZ11	G1	yadR	17.52	16.6	17.41	18.94	20.74	22.22	23.36	24.2	25.45			AZ11	G1	yadR	16.74	15.83	16.14	17.73	18.72	20.19	22.19	27.22	32.38			AZ11	G1	yadR	18.88	16.24	16.26	17.75	20.25	24.36	30.26	34.48	37.32			AZ11	G1	yadR	17.32	16.32	16.76	18.75	19.58
AZ11	G2	ybaB	13.85	11.8	10.7	10.02	9.943	9.962	9.936	10.08	10.19			AZ11	G2	ybaB	14.87	11.92	10.88	10.27	9.874	10.6	13.41	17.26	19.73			AZ11	G2	ybaB	14.89	12.1	11.12	10.64	9.527	9.869	10.17	10.36	10.35			AZ11	G2	ybaB	13.27	10.6	10.39	9.802	9.715
AZ11	G3	ybaA	14.6	12.35	10.84	10.32	10.33	10.81	11.42	11.7	12.22			AZ11	G3	ybaA	14.59	11.83	10.81	10.46	10.29	11.34	14.31	17.92	19.66			AZ11	G3	ybaA	15.74	11.98	11	10.55	9.915	10.16	10.55	10.88	11.16			AZ11	G3	ybaA	13.62	11.07	10.56	10.14	10.02
AZ11	G4	cdaR	15.04	12.54	11.71	11.49	11.83	12.59	12.88	13.11	13.24			AZ11	G4	cdaR	16.02	12.29	11.35	11.51	11.87	13.02	16.41	20.27	22.53			AZ11	G4	cdaR	16.08	12.71	12.04	11.6	11.14	12.36	13.59	14.06	14.52			AZ11	G4	cdaR	13.99	11.53	11.04	11.13	11.36
AZ11	G5	adrA	14.3	12.08	10.57	9.929	9.191	9.337	9.41	9.552	9.641			AZ11	G5	adrA	14.78	11.85	11.14	10.28	9.681	10.46	13.39	15.46	16.53			AZ11	G5	adrA	14.78	11.78	10.8	10.3	9.316	9.823	10.14	10.3	10.53			AZ11	G5	adrA	13.63	11.13	10.33	9.601	9.533
AZ11	G6	ppiD	15.89	14.95	15.69	18.52	20.04	21.88	23.19	23.99	24.88			AZ11	G6	ppiD	17.14	14.93	15	16.89	19.76	22.19	28.01	32.39	34.7			AZ11	G6	ppiD	17.14	15.06	15.28	17.36	22.51	28.49	32.75	35.27	37.35			AZ11	G6	ppiD	16.25	14.59	15.41	18.31	19.87
AZ11	G7	ybaV	14.03	11.92	10.99	10.84	10.4	10.44	10.54	10.67	10.82			AZ11	G7	ybaV	15.16	12.11	11.27	10.79	10.74	11.89	15.62	18.47	19.86			AZ11	G7	ybaV	14.81	12.14	11.27	11.06	10.05	10.53	10.86	11.04	11.42			AZ11	G7	ybaV	14.2	11.54	10.95	10.43	10.11
AZ11	G8	yafM	14.59	12.31	11.28	11.31	11.18	11.36	11.58	11.78	12.03			AZ11	G8	yafM	15.6	12.63	11.54	11.23	11.12	12.13	15.05	18.64	20.7			AZ11	G8	yafM	15.35	12.67	11.69	11.38	10.63	11.01	11.48	11.68	11.95			AZ11	G8	yafM	14.75	12.03	11.28	11.38	10.88
AZ11	G9	uxuR	15.9	14.39	15.45	18.53	20.18	22.04	23.8	24.81	26.42			AZ11	G9	uxuR	16.06	14.44	15	17.93	21.57	23.97	29.13	34.86	38.41			AZ11	G9	uxuR	16.65	14.88	15.12	17.7	21.55	25.93	30.89	33.93	36.32			AZ11	G9	uxuR	16.37	14.63	15.19	18.33	19.81
AZ11	G10	ykiA	14.52	12.17	11.11	10.59	10.27	10.21	10.29	10.27	10.45			AZ11	G10	ykiA	15.4	12.41	11.34	10.78	10.02	10.7	13.18	16.32	18.2			AZ11	G10	ykiA	15.49	12.44	11.64	11.07	9.903	10.18	10.41	10.58	10.87			AZ11	G10	ykiA	14.87	12.28	11.36	11.13	9.769
AZ11	G11	ykfJ	14.03	12.09	11.06	10.45	10.13	10.15	10.1	10.15	10.44			AZ11	G11	ykfJ	14.9	11.93	10.98	10.54	9.86	10.68	13.33	16.39	18.39			AZ11	G11	ykfJ	14.47	12.3	11.33	10.94	9.738	10.07	10.45	10.63	10.88			AZ11	G11	ykfJ	14.07	12.02	11.16	10.5	10.06
AZ11	G12	yahM	33.96	44.28	66.57	88.74	103.8	114.4	121	123.1	126.1			AZ11	G12	yahM	26.05	32.8	42.9	71.4	85.38	91.42	106.6	128	139.2			AZ11	G12	yahM	26.06	33.34	44.44	72.91	82.48	86.8	93.7	101.1	111.9			AZ11	G12	yahM	30.84	40.57	55.15	80.56	86.72
AZ11	H1	lacZ	15.17	17.21	20.71	24.12	27.45	29.82	30.82	31.8	32.67			AZ11	H1	lacZ	15.03	17.55	19.63	23.39	26.72	28.85	35.17	40.9	44.63			AZ11	H1	lacZ	15.45	17	19.52	23.33	25.28	25.76	26.62	27.3	29.32			AZ11	H1	lacZ	14.95	18.06	22.12	26.72	28.65
AZ11	H2	mraZ	14.92	12.15	10.67	10.06	9.742	9.934	9.849	10.02	10.08			AZ11	H2	mraZ	15.62	12	10.93	10.13	10.06	10.86	14.01	17.88	19.43			AZ11	H2	mraZ	15.15	11.9	11.09	10.12	9.793	9.902	10.26	10.66	10.97			AZ11	H2	mraZ	12.85	10.48	10.29	9.895	9.751
AZ11	H3	ybaN	14.27	12.02	11.29	10.83	10.95	11.43	11.93	12.47	13.11			AZ11	H3	ybaN	15.5	12.37	11.38	10.93	11.23	12.25	15.28	19.44	21.86			AZ11	H3	ybaN	15.21	11.96	11.29	10.95	11.21	12.14	13.33	14.1	14.45			AZ11	H3	ybaN	13.05	11.24	11.15	10.98	11.17
AZ11	H4	yagJ	15.09	12.26	10.6	9.987	9.882	9.889	9.968	9.87	10.15			AZ11	H4	yagJ	15.76	12.02	10.87	10.42	10.12	10.22	11.36	15.42	19.55			AZ11	H4	yagJ	15.8	11.64	10.85	10.25	9.776	9.963	10.3	10.57	10.87			AZ11	H4	yagJ	13.46	10.73	10.48	9.933	9.93
AZ11	H5	ychH	15.98	14.81	16.25	21.05	25.8	29.91	32.74	34.25	36.24			AZ11	H5	ychH	16.61	14.25	15.21	20.11	26.75	30.65	38.08	44.25	47.84			AZ11	H5	ychH	16.11	14.53	15.97	20.57	28.9	38.82	45.61	46.92	50.35			AZ11	H5	ychH	15.78	14.06	15.56	21.25	24.61
AZ11	H6	yfbE	14.9	12.16	10.75	10.19	9.979	10.05	10.24	10.49	10.68			AZ11	H6	yfbE	15.42	11.94	10.96	10.53	10.2	11.04	14.3	17.85	19.51			AZ11	H6	yfbE	15.28	12.1	11.16	10.6	9.535	9.936	10.26	10.77	10.94			AZ11	H6	yfbE	14.62	11.29	10.56	10.06	9.959
AZ11	H7	eco	16.1	12.91	11.54	11.25	11	11.19	11.25	11.75	12.2			AZ11	H7	eco	16.17	12.69	11.72	11.54	11.57	13.06	17.33	22.33	24.38			AZ11	H7	eco	16.22	12.68	11.76	11.73	11.07	11.41	11.83	12.3	12.75			AZ11	H7	eco	15.06	11.81	11.3	11.1	11.22
AZ11	H8	polA	18	14.09	12.62	13.34	13.84	14.41	14.89	15.21	15.66			AZ11	H8	polA	19.26	14.25	13.15	12.97	15.03	19.17	24.87	27.16	28.11			AZ11	H8	polA	18.26	14.2	13.09	13.12	13.52	13.68	14.38	14.76	15.46			AZ11	H8	polA	17.33	13.42	12.63	13.38	14.21
AZ11	H9	treF	14.68	11.18	10.84	10.27	10.38	10.54	10.5	10.65	10.93			AZ11	H9	treF	15.38	12.01	11.18	11.03	10.81	11.24	12.88	17	20.42			AZ11	H9	treF	15.72	12.46	11.5	11.22	10.32	10.6	11.18	11.44	11.85			AZ11	H9	treF	14.71	12.22	11.32	11.17	10.83
AZ11	H10	yhgE	16.27	12.84	11.7	11.4	11.6	12.02	12.59	12.83	13.18			AZ11	H10	yhgE	16.79	13.04	11.91	11.8	11.82	13.29	17.58	21.61	23.16			AZ11	H10	yhgE	16.5	13	12.07	11.96	11.36	12.12	12.75	13.25	13.67			AZ11	H10	yhgE	16.42	12.89	12.08	11.9	11.62
AZ11	H11	yaaW	15.28	12.26	10.94	10.06	9.829	9.742	9.851	9.835	9.993			AZ11	H11	yaaW	15.29	12.1	11.1	10.32	9.829	10.6	13.34	16.63	18.41			AZ11	H11	yaaW	15.16	12.05	11.31	10.63	9.498	9.77	10.12	10.37	10.68			AZ11	H11	yaaW	15.26	12.13	11.2	10.13	9.943
AZ11	H12	priC	14.1	12.37	11.93	11.41	11.48	11.87	11.99	12.11	12.38			AZ11	H12	priC	14.62	12.18	11.73	11.31	11.4	12.38	15.26	18.81	20.63			AZ11	H12	priC	14.51	12.31	11.62	11.43	10.99	11.44	11.97	12.21	12.5			AZ11	H12	priC	14.24	12.58	12.08	11.68	11.58
AZ12	A1	insA_3	15.73	14.39	16.2	18.14	19.9	21.12	21.77	22.71	23.06			AZ12	A1	insA_3	15.01	13.94	14.39	16.45	18.58	20.23	24.39	29.25	31.43			AZ12	A1	insA_3	15.33	14.47	15.15	17.12	18.69	20.51	22.05	23.2	24.16			AZ12	A1	insA_3	15.51	14.49	14.99	16.8	17.73
AZ12	A2	ascG	15.73	13.29	14.02	15.22	16.77	18.45	19.55	20.9	21.97			AZ12	A2	ascG	15.37	13.37	12.97	14.16	15.96	18.53	24.28	28.75	30.41			AZ12	A2	ascG	15.67	13.81	13.5	14.68	15.44	16.35	17.49	18.57	19.04			AZ12	A2	ascG	15.45	13.54	13.58	14.73	15.29
AZ12	A3	pth	16.22	13.43	13.3	13.94	14.74	15.54	16.38	17.18	17.91			AZ12	A3	pth	15.58	13.43	12.86	13.51	14.44	16.18	20.66	24.98	26.47			AZ12	A3	pth	17.26	14.14	13.27	13.61	14.03	15.6	16.67	17.34	17.94			AZ12	A3	pth	15.86	13.93	13.69	13.99	14.01
AZ12	A4	ais	15.28	11.87	10.93	10.13	9.754	9.627	9.632	9.829	9.809			AZ12	A4	ais	14.6	11.98	10.98	10.53	10.14	10.7	12.01	16.57	18.62			AZ12	A4	ais	16.6	12.6	11.2	10.51	9.28	9.871	10.1	10.55	10.8			AZ12	A4	ais	15.1	12.54	11.58	11.16	10.15
AZ12	A5	b1420	15.41	12.53	12.24	12.4	13.86	15.38	16.59	17.62	18.38			AZ12	A5	b1420	14.32	12.49	11.99	12.4	13.58	15.23	18.48	22.46	24.05			AZ12	A5	b1420	15.65	12.76	12.21	12.33	12.73	13.67	13.97	14.52	14.93			AZ12	A5	b1420	15.34	13.12	12.66	13.04	12.85
AZ12	A6	yjiY	15.94	13.47	12.25	11.34	11.14	11.18	11.12	11.31	11.46			AZ12	A6	yjiY	15.99	13.6	12.41	11.68	11.36	12.84	16.76	20.47	21.88			AZ12	A6	yjiY	15.47	13.46	12.42	11.7	10.86	11.35	11.82	12.12	12.59			AZ12	A6	yjiY	15.51	13.84	13.04	12.41	11.58
AZ12	A7	napF	16.69	13.65	13.57	14.1	14.96	15.86	16.28	16.97	17.29			AZ12	A7	napF	16.41	13.57	13.1	13.67	14.56	16.36	20.36	25.54	27.62			AZ12	A7	napF	15.36	13.32	13.32	13.87	14.61	15.73	16.74	17.51	17.97			AZ12	A7	napF	16.52	13.96	13.34	14.1	13.97
AZ12	A8	dpbA	17	13.01	11.68	11.54	11.36	11.47	11.56	11.82	12.12			AZ12	A8	dpbA	16.01	12.87	11.67	11.58	11.68	12.32	16.41	20.57	21.71			AZ12	A8	dpbA	15.63	12.6	11.65	11.6	11.22	11.84	12.75	13.59	14.33			AZ12	A8	dpbA	17.23	13.55	12.16	11.87	11.66
AZ12	A9	rdoA	15.44	12.45	11.49	11.06	12.19	13.8	15.25	16.75	18.08			AZ12	A9	rdoA	15.85	12.81	11.46	11.26	12.73	14.98	19.49	24.3	26.39			AZ12	A9	rdoA	15.49	12.38	11.44	11.34	11.61	11.95	12.11	12.6	13.02			AZ12	A9	rdoA	15.33	12.76	11.89	11.93	11.69
AZ12	A10	pck	14.66	14.35	19	23.62	27.48	29.62	30.45	31.54	32.18			AZ12	A10	pck	15.64	15.36	17.92	22.86	28.85	33.38	41.16	48.3	51.76			AZ12	A10	pck	16.01	16.36	18.93	23.34	28.97	34.25	39.49	43.11	45.22			AZ12	A10	pck	17.01	16.33	18.26	22.46	24.2
AZ12	A11	b0165	15.47	12.09	10.99	10.28	10.07	10.01	10.08	10.1	10.11			AZ12	A11	b0165	14.73	12.22	10.77	10.03	10.09	11.12	14.36	18.94	20.98			AZ12	A11	b0165	14.91	11.93	10.75	10.11	9.79	10.09	10.49	10.8	10.99			AZ12	A11	b0165	14.55	12.32	11.39	10.63	10.47
AZ12	A12	Empty	15.2	15.19	14.99	14.79	14.7	14.55	14.59	14.47	14.43			AZ12	A12	Empty	15.07	15.02	14.78	14.82	14.56	14.46	14.43	14.43	14.44			AZ12	A12	Empty	14.17	14.1	14.07	13.82	13.67	13.67	13.48	13.4	13.37			AZ12	A12	Empty	15.55	14.92	14.54	14.48	14.11
AZ12	B1	yadK	13.29	11.27	10.84	10.1	10.02	10.37	10.38	10.68	10.9			AZ12	B1	yadK	13.25	11.31	10.62	10.18	9.991	11.02	14.16	17.11	18.04			AZ12	B1	yadK	13.8	11.86	10.94	10.35	10.18	10.54	10.89	11.09	11.46			AZ12	B1	yadK	13.76	12.07	11.17	10.86	10.23
AZ12	B2	cpdA	13.88	11.42	10.73	9.931	9.879	9.892	9.948	10.05	10.26			AZ12	B2	cpdA	13.87	11.93	11	10.51	9.631	10.77	13.28	16.68	17.87			AZ12	B2	cpdA	14.84	12.16	11.09	10.22	9.675	10.15	10.3	10.83	10.94			AZ12	B2	cpdA	14.48	12.35	11.27	11.01	9.781
AZ12	B3	yacG	15.28	12.35	11.53	10.94	11.28	11.77	12.23	12.73	13.46			AZ12	B3	yacG	14.63	12.25	11.32	11.26	11.12	12.4	15.13	19.04	20.65			AZ12	B3	yacG	16.11	12.71	11.43	11.26	10.7	11.42	12	12.21	12.39			AZ12	B3	yacG	14.42	12.39	11.62	11.7	10.9
AZ12	B4	trmU	18.6	17.64	19.64	24.76	28.43	31.83	34.4	36.88	39.38			AZ12	B4	trmU	18.29	17.54	18.63	23.53	31.07	35.03	41.94	50.25	54.29			AZ12	B4	trmU	19.37	18.29	19.69	25.18	35.02	48.88	61.22	70.42	74.7			AZ12	B4	trmU	19.2	18.81	21.01	25.82	28.21
AZ12	B5	yadS	14.91	11.96	10.78	10.3	10.11	10.27	10.25	10.45	10.54			AZ12	B5	yadS	14.02	11.89	10.9	10.68	10.33	11.52	15.01	18.49	19.85			AZ12	B5	yadS	15.24	12.01	11.07	10.7	9.724	10.15	10.49	10.78	10.95			AZ12	B5	yadS	14.82	12.41	11.38	11.01	10.58
AZ12	B6	xylB	16.17	12.42	10.96	10.38	10.01	9.95	9.959	9.888	10.04			AZ12	B6	xylB	15.29	12.62	11.29	10.68	10.04	10.95	13.37	17.19	18.52			AZ12	B6	xylB	16.29	12.94	11.35	10.72	9.54	9.715	10.19	10.45	10.64			AZ12	B6	xylB	15.84	12.97	11.66	10.93	10.18
AZ12	B7	yggD	16.95	14.13	13.26	14.39	15.2	16.1	16.89	17.61	18.37			AZ12	B7	yggD	16.49	14.08	13.46	13.88	15.85	17.91	21.38	26.47	28.99			AZ12	B7	yggD	17.51	14.31	13.66	14.25	15.42	17.83	20.08	21.38	21.97			AZ12	B7	yggD	17.04	14.61	13.84	14.35	14.62
AZ12	B8	ydeO	15.45	12.42	11.25	10.67	10.34	10.51	10.64	10.94	11.24			AZ12	B8	ydeO	14.43	12.26	11.34	10.89	10.57	11.52	13.85	17.62	19.15			AZ12	B8	ydeO	14.94	12.39	11.37	11.04	10.16	10.74	11.7	12.3	12.68			AZ12	B8	ydeO	13.76	11.61	10.12	10.04	10.32
AZ12	B9	eutR	15.01	12.61	11.39	10.21	9.749	9.799	9.783	9.662	9.805			AZ12	B9	eutR	15.11	12.54	11.24	10.59	9.92	10.75	12.6	15.82	17.39			AZ12	B9	eutR	14.97	12.43	11.33	10.63	9.454	9.846	10.25	10.42	10.57			AZ12	B9	eutR	15.09	12.74	11.63	10.96	10.12
AZ12	B10	yehS	16.42	13.87	15.66	19.98	25.82	30.93	34.62	38.26	40.72			AZ12	B10	yehS	16.83	15.28	15.5	18.28	23.13	27.45	33.61	40.59	44.49			AZ12	B10	yehS	16.98	15.17	16.05	18.72	24.41	29.9	33.96	36.38	37.57			AZ12	B10	yehS	17.34	15.75	16.14	18.35	20.31
AZ12	B11	yihN	19.49	15.74	16.62	22.22	28.72	37.61	47.78	61.08	73.76			AZ12	B11	yihN	18.68	16.13	16.8	21.4	32.41	42.83	54.98	63.38	67.37			AZ12	B11	yihN	18.76	15.49	16.07	21.33	29.6	32.53	33.74	35.54	37.03			AZ12	B11	yihN	19.48	16.78	17.65	22.46	25.23
AZ12	B12	aldB	12.05	10.79	10.73	12.04	13.99	15.56	17.01	18.44	20.1			AZ12	B12	aldB	12.96	10.93	10.75	11.77	14.39	16.71	19.67	24.34	26.37			AZ12	B12	aldB	14.58	11.24	10.51	11.47	12.64	13.23	13.69	14.18	14.62			AZ12	B12	aldB	15.41	12.96	12	11.95	11.79
AZ12	C1	yafV	13.73	12.51	12.94	14.16	16.36	18.29	19.58	20.94	21.76			AZ12	C1	yafV	14.3	12.22	12.03	13.23	16.02	18.61	23.4	27.71	29.74			AZ12	C1	yafV	14.23	12.61	12.47	14	15.73	16.59	17.08	17.87	18.44			AZ12	C1	yafV	14.57	12.97	12.79	13.93	14.93
AZ12	C2	cytR	16.62	19.43	23.66	30.73	40.6	50.05	57.23	62.83	66.49			AZ12	C2	cytR	16.45	16.99	19.49	24.25	36.79	45.02	55.55	65.31	70.28			AZ12	C2	cytR	17.47	18.89	21.68	28.4	37.7	40.11	41.06	42.19	43.67			AZ12	C2	cytR	17.15	18.89	21.62	26.63	31.96
AZ12	C3	serA	15.08	13.37	14.34	17.29	20.69	24.32	26.75	29.33	30.98			AZ12	C3	serA	14.58	13.43	13.94	16.51	20.74	24.14	29.63	34.74	36.93			AZ12	C3	serA	16.45	13.76	13.72	16.52	18.46	19.21	19.74	20.32	20.9			AZ12	C3	serA	15.33	13.95	14.26	16.79	18.31
AZ12	C4	yrbA	15.37	13.18	12.51	12.76	12.89	13.45	13.89	14.45	14.87			AZ12	C4	yrbA	15.65	13.2	12.25	12.55	13.08	14.76	17.94	22.05	23.81			AZ12	C4	yrbA	15.57	13.15	12.48	12.77	12.65	13.16	13.81	14.32	14.71			AZ12	C4	yrbA	15.05	13.45	12.99	13.16	13.05
AZ12	C5	ydeP	15.13	12.02	10.95	10.58	10.08	10.29	10.3	10.4	10.63			AZ12	C5	ydeP	14.23	12.16	11.12	10.67	10.03	11.14	13.56	17.08	18.26			AZ12	C5	ydeP	14.76	12.15	10.92	10.6	9.515	10.38	10.65	11.12	11.47			AZ12	C5	ydeP	15.07	12.68	11.49	11.02	10.04
AZ12	C6	ompN	14.66	12.2	10.97	10.16	9.779	9.639	9.453	9.472	9.594			AZ12	C6	ompN	13.75	11.89	11	10.63	9.954	10.8	12.34	14.8	16.54			AZ12	C6	ompN	14.73	12.26	11.25	10.82	9.41	9.786	10.12	10.4	10.34			AZ12	C6	ompN	14.57	12.35	11.41	10.93	9.959
AZ12	C7	yafU	15.66	12.55	11.11	10.66	10.11	9.968	10.13	10.08	10.14			AZ12	C7	yafU	15.02	12.44	11.1	10.62	10.3	11.01	13.36	16.36	17.76			AZ12	C7	yafU	15.24	12.31	11.14	10.72	9.693	10.16	10.29	10.5	10.74			AZ12	C7	yafU	15.84	13.2	11.79	11.09	10.12
AZ12	C8	ybeB	19.53	17.8	18.7	21.65	23.85	26.18	27.6	28.98	29.98			AZ12	C8	ybeB	18.98	18.18	18.84	21.29	25	29.1	34.32	41.34	45.06			AZ12	C8	ybeB	18.93	18.22	18.82	21.08	26.27	34.34	40.79	45.54	48.44			AZ12	C8	ybeB	19.31	18.94	19.26	22	23.24
AZ12	C9	yafD	15.72	15.03	16.43	19.34	22.14	24.73	26.25	27.26	28.34			AZ12	C9	yafD	16.01	14.86	15.44	18.06	23.74	27.28	32.56	38.72	41.91			AZ12	C9	yafD	16.16	14.83	15.44	17.93	20.78	22.04	22.91	23.87	24.92			AZ12	C9	yafD	16.14	15.36	15.96	18.47	20.25
AZ12	C10	U139	12.09	10.18	9.925	9.414	9.744	9.708	9.674	9.758	9.844			AZ12	C10	U139	14.95	12.45	10.95	10.53	10.13	11.04	13.43	16.8	17.99			AZ12	C10	U139	13.87	11.82	11.03	10.52	9.595	9.986	10.25	10.43	10.74			AZ12	C10	U139	15.11	12.49	11.38	10.75	10.14
AZ12	C11	dnaQ	14.81	13	13.36	14.31	15.92	17.72	19.36	20.75	22.31			AZ12	C11	dnaQ	14.88	13.35	13.09	14.18	16.21	19.24	23.99	28.12	29.47			AZ12	C11	dnaQ	15.21	13.2	12.89	14.14	15.03	16.31	17.52	18.29	18.99			AZ12	C11	dnaQ	14.89	13.82	13.85	14.95	15.18
AZ12	C12	yafL	19.04	22.21	31.46	36.26	40.87	44.36	46.01	48.5	51.15			AZ12	C12	yafL	19.39	19.99	23.33	30.72	35.8	40.74	47.4	57.06	64.73			AZ12	C12	yafL	18.9	20.75	26.46	34.46	53.36	78.38	96.43	106.4	110.7			AZ12	C12	yafL	20.23	20.78	24.04	29.62	33
AZ12	D1	ybgI	16.08	16.88	20.73	24.55	29.04	32.48	35.24	38.33	41.08			AZ12	D1	ybgI	16.06	15.77	17.48	22.62	27.64	31.86	39.41	45.81	48.43			AZ12	D1	ybgI	16.89	16.55	18.3	22.85	26.7	28.88	30.32	30.98	31.63			AZ12	D1	ybgI	16.94	16.59	18.33	23.32	25
AZ12	D2	lit	13.73	11.58	10.73	9.972	9.714	9.931	9.636	9.796	9.874			AZ12	D2	lit	14.12	11.69	10.78	10.33	9.754	10.72	13.09	16.07	17.22			AZ12	D2	lit	15.2	12.23	10.75	10.65	9.78	11.13	12.03	12.23	12.48			AZ12	D2	lit	14.24	12.22	11.31	11.06	9.949
AZ12	D3	ycgJ	14.78	12.23	12.12	12.86	14.72	16.27	17.21	18.32	19.04			AZ12	D3	ycgJ	14.56	12.53	12.01	12.64	14.26	16.14	19.55	23.96	26.14			AZ12	D3	ycgJ	16.44	12.88	11.91	12.75	13.32	13.99	14.27	14.79	15.05			AZ12	D3	ycgJ	16.07	13.45	12.47	12.91	13.18
AZ12	D4	ycgL	14.7	12.88	12.58	12.77	13.52	14.27	14.9	15.45	16.17			AZ12	D4	ycgL	15.01	13.08	12.38	12.85	13.41	15.31	18.15	21.92	24.07			AZ12	D4	ycgL	15.46	13.15	12.6	13.11	13.13	14.17	14.93	15.41	15.85			AZ12	D4	ycgL	14.89	13.45	12.88	13.43	13.17
AZ12	D5	ydbH	15.68	12.34	11.18	11.13	10.9	11.15	11.48	11.6	11.93			AZ12	D5	ydbH	14.64	12.33	11.51	11.14	11.35	13.18	16.61	19.2	19.81			AZ12	D5	ydbH	15.46	12.61	11.47	11.21	10.43	11.11	11.67	12.11	12.35			AZ12	D5	ydbH	16.11	13.15	11.81	11.35	10.98
AZ12	D6	nhoA	14.79	12.06	11.26	11.01	10.69	10.84	10.92	11.06	11.47			AZ12	D6	nhoA	14.18	12.19	11.3	11.2	10.85	11.65	13.54	16.91	18.7			AZ12	D6	nhoA	15.37	12.71	11.72	11.32	10.76	11.21	11.75	12.11	12.44			AZ12	D6	nhoA	16.02	13.24	11.94	11.36	10.65
AZ12	D7	ydeJ	15.6	12.18	11.12	10.98	10.52	10.97	11.46	11.71	12.44			AZ12	D7	ydeJ	14.8	12.43	11.29	10.95	10.86	12.48	15.32	18.55	20.15			AZ12	D7	ydeJ	15.26	12.53	11.42	11	10.06	10.35	10.75	10.88	11.24			AZ12	D7	ydeJ	15.46	12.82	11.6	11.21	10.29
AZ12	D8	dinG	16.46	13.25	12.44	12.68	12.82	13.24	13.7	14.01	14.6			AZ12	D8	dinG	15.26	13.19	12.51	12.7	13.59	14.63	17.03	20.98	23.04			AZ12	D8	dinG	16.05	13.47	12.79	13	14.59	19.19	22.42	24.11	24.88			AZ12	D8	dinG	15.75	13.64	12.79	12.91	12.74
AZ12	D9	xthA	15.35	13.01	12.56	12.71	13.16	13.64	14.06	14.62	15.31			AZ12	D9	xthA	15.54	13.28	12.51	12.75	14.36	14.47	15.87	18.61	22.17			AZ12	D9	xthA	15.29	12.93	12.06	12.61	12.82	13.69	14.6	15.57	15.98			AZ12	D9	xthA	15.6	13.55	12.88	12.93	12.73
AZ12	D10	sppA	14.21	11.44	11.02	10.83	11.03	11.34	11.32	11.67	11.78			AZ12	D10	sppA	14.79	12.84	11.78	11.93	11.72	12.55	14.74	18.23	20.46			AZ12	D10	sppA	15.57	12.49	11.66	11.53	11.22	11.71	12.26	12.61	12.87			AZ12	D10	sppA	15.49	13.03	12	11.96	11.29
AZ12	D11	purT	14.21	11.9	10.95	10.32	9.664	9.927	9.952	9.781	10.02			AZ12	D11	purT	14.18	12.3	11.08	10.72	10.22	11.04	13.84	17.34	18.76			AZ12	D11	purT	15.03	12.04	11.12	10.64	9.506	9.978	10.2	10.53	10.71			AZ12	D11	purT	13.79	12.12	11.49	10.98	10.15
AZ12	D12	ung	12.07	11.2	11.99	12.51	13.04	13.38	13.62	13.83	14.21			AZ12	D12	ung	13.18	11.51	11.49	12.05	12.71	13.91	15.65	19.74	22.39			AZ12	D12	ung	13.91	11.6	11.26	12.04	12.63	13.32	13.88	14.47	14.93			AZ12	D12	ung	16.02	13.18	12.61	12.95	12.65
AZ12	E1	mutS	13.08	11.36	11.03	10.29	10.47	10.57	10.8	10.74	10.98			AZ12	E1	mutS	14.01	11.66	11.03	10.83	10.56	11.56	14.62	17.87	18.94			AZ12	E1	mutS	15.48	12.08	10.92	10.9	10.48	11.49	11.98	12.4	12.89			AZ12	E1	mutS	14.63	12.43	11.48	11.31	10.91
AZ12	E2	mutH	14.12	11.59	10.83	10.52	10.67	10.87	11	11.32	11.68			AZ12	E2	mutH	14.51	12.09	11.05	11.04	10.48	11.76	14.28	17.65	18.79			AZ12	E2	mutH	15.99	12.26	11.12	11.07	10.49	11.22	11.49	11.82	12.02			AZ12	E2	mutH	15.44	12.79	11.74	11.42	10.53
AZ12	E3	mutY	14.34	12.74	12.6	12.76	13.08	13.57	13.86	14.1	14.56			AZ12	E3	mutY	14.53	13.02	12.54	12.96	13.29	14.7	17.06	20.99	22.93			AZ12	E3	mutY	15.78	13.19	12.41	12.96	12.85	13.96	14.66	15.3	15.42			AZ12	E3	mutY	15.76	13.84	12.98	13.14	12.83
AZ12	E4	ileX	18.59	22.14	26.74	30.57	32.28	33.18	33.63	34.37	34.59			AZ12	E4	ileX	18.5	20.56	23.09	27	31.47	34.55	39.7	45.47	48.86			AZ12	E4	ileX	19.31	21.12	23.49	28.19	42.95	65.51	81.32	90.35	94.93			AZ12	E4	ileX	19.24	21.59	23.98	27.71	29.64
AZ12	E5	creA	16.03	12.37	11.27	11.18	10.84	11.11	11.36	11.32	11.75			AZ12	E5	creA	14.85	12.49	11.51	11.22	11.09	12.46	15.04	18.21	19.75			AZ12	E5	creA	15.84	12.77	11.7	11.41	10.41	10.97	11.29	11.64	11.91			AZ12	E5	creA	15.7	13.02	11.84	11.48	10.87
AZ12	E6	yccR	13.86	11.77	11.13	11.07	11.13	11.8	12.25	12.79	13.34			AZ12	E6	yccR	13.92	12.1	11.31	11.3	11.21	12.62	14.76	18.55	19.89			AZ12	E6	yccR	15.77	12.84	11.71	11.26	10.55	11.05	11.38	11.85	12.1			AZ12	E6	yccR	16.03	12.6	11.41	11.16	10.93
AZ12	E7	ecpD	15.61	12.3	11.04	10.62	10.14	10.27	10.25	10.16	10.28			AZ12	E7	ecpD	15	12.42	11.21	10.62	10.13	10.88	12.82	15.89	17.15			AZ12	E7	ecpD	15.42	12.72	11.44	10.83	9.664	10.07	10.39	10.71	10.84			AZ12	E7	ecpD	16.32	13.18	11.86	11.02	10.3
AZ12	E8	ybfE	16.22	13.79	13.59	14.23	14.38	15.05	15.44	15.91	16.22			AZ12	E8	ybfE	15.88	14.15	13.53	13.91	14.63	16.02	18.9	23.03	25.22			AZ12	E8	ybfE	16.07	14.27	13.72	13.99	14.82	17.63	20.25	22.79	24.61			AZ12	E8	ybfE	16.6	14.38	13.98	14.16	14.37
AZ12	E9	yciG	15.87	12.82	11.4	11.48	11.56	12.65	13.94	15.46	16.86			AZ12	E9	yciG	15.91	13.23	11.78	11.34	11.71	14.43	19.02	24.29	26.18			AZ12	E9	yciG	15.58	12.38	10.86	10.85	10.75	11.25	11.43	11.77	12.06			AZ12	E9	yciG	15.52	13.01	11.9	11.43	11.1
AZ12	E10	tyrS	16.7	15.58	17.6	22.03	25.36	28.07	30.19	31.8	33.08			AZ12	E10	tyrS	17.43	16.16	17.18	20.66	26.61	30.48	36.95	43.99	47.1			AZ12	E10	tyrS	17.95	16.12	16.94	20.34	25.82	31.35	35.08	37.81	39.22			AZ12	E10	tyrS	18.3	16.67	17.02	19.58	23.12
AZ12	E11	dcm	14.91	12.95	12.59	12.86	13.25	13.48	13.7	13.75	14.13			AZ12	E11	dcm	14.89	13.08	12.32	13.02	13.16	14.55	17.22	20.74	22.83			AZ12	E11	dcm	15.16	12.91	12.46	13.02	13.19	14.62	15.59	16.29	16.68			AZ12	E11	dcm	14.93	13.41	13.13	13.25	12.78
AZ12	E12	sbmC	12.71	11.9	11.9	12.61	13.94	15.4	16.73	18.36	20.3			AZ12	E12	sbmC	14.75	12.83	12.18	12.38	13.64	15.69	19.51	23.85	26.29			AZ12	E12	sbmC	13.56	11.36	11.18	11.87	21.71	33.63	41.15	43.84	44.94			AZ12	E12	sbmC	15.15	13.1	12.44	12.86	12.79
AZ12	F1	ada	14.66	12.17	12.48	13.53	15.83	18.65	21.08	23.68	25.25			AZ12	F1	ada	14.24	12.17	11.79	13.16	15.41	18.67	23.54	27.73	29.12			AZ12	F1	ada	16.08	12.75	11.74	13.21	14.86	15.86	16.48	17.03	17.54			AZ12	F1	ada	15.15	13.06	12.67	13.54	14.37
AZ12	F2	ygiS	15.06	11.93	11.05	10.62	10.98	11.11	11.57	11.94	12.11			AZ12	F2	ygiS	14.59	12.2	11.12	10.86	10.89	11.92	14.57	18.1	19.71			AZ12	F2	ygiS	15.71	12.38	11.03	11	10.73	11.41	11.84	12	12.51			AZ12	F2	ygiS	15.5	12.88	11.82	11.51	10.48
AZ12	F3	U66	15.13	11.88	10.6	10.06	9.63	9.623	9.47	9.416	9.595			AZ12	F3	U66	14.7	12.19	11.03	10.49	9.648	10.32	12.62	15.8	17.12			AZ12	F3	U66	15.84	12.25	10.8	10.39	9.33	9.823	10.06	10.22	10.57			AZ12	F3	U66	15.11	12.51	11.3	10.77	9.776
AZ12	F4	dam	14.39	11.62	10.06	10.54	10.27	10.55	10.51	10.78	11.11			AZ12	F4	dam	15.2	12.51	11.36	10.77	10.98	13.03	16.81	18.97	20.09			AZ12	F4	dam	16.48	12.72	11.21	10.82	9.927	10.52	10.77	11.03	11.35			AZ12	F4	dam	15.74	13.04	11.87	11.3	10.33
AZ12	F5	gadX	28.34	24.66	31.62	61.33	95.56	137.6	175.9	209.3	236.6			AZ12	F5	gadX	27.55	25.46	31.79	62.81	128	164.3	198.4	227.6	245.4			AZ12	F5	gadX	28.86	26.33	33.82	67.12	135.5	158.2	163.5	169.8	176.4			AZ12	F5	gadX	28.31	26.48	33.07	63.92	108
AZ12	F6	mutM	15.81	12.53	11.28	11.35	11.24	11.29	11.58	11.74	11.94			AZ12	F6	mutM	14.69	12.71	11.51	11.4	11.5	12.77	15.27	18.98	20.53			AZ12	F6	mutM	16.43	13.11	11.83	11.35	11.07	11.67	12	12.32	12.71			AZ12	F6	mutM	15.87	13.09	11.92	11.52	11.16
AZ12	F7	xylE	16.38	12.56	10.94	10.52	9.951	9.915	10.04	10	9.876			AZ12	F7	xylE	15.06	12.5	11.27	10.63	9.868	10.78	12.76	16.4	17.47			AZ12	F7	xylE	16.22	12.84	11.53	10.74	9.615	9.973	10.16	10.44	10.83			AZ12	F7	xylE	16.04	12.94	11.65	10.95	9.919
AZ12	F8	yjiW	16.17	12.57	11.29	11.01	10.38	10.45	10.62	10.8	11.09			AZ12	F8	yjiW	15.16	12.52	11.35	11.01	11.02	11.69	13.94	17.94	19.76			AZ12	F8	yjiW	15.13	12.68	11.41	11.16	10.7	12.45	13.82	14.72	15.23			AZ12	F8	yjiW	14.62	12.45	11.51	11.36	10.79
AZ12	F9	ykgH	15.72	12.42	11.21	10.81	10.15	9.843	10.03	9.91	10.04			AZ12	F9	ykgH	15.13	12.61	11.1	10.8	9.943	11.03	13.53	17.08	18.45			AZ12	F9	ykgH	15.35	12.26	10.99	10.71	9.437	9.87	10.22	10.53	10.75			AZ12	F9	ykgH	16.12	12.78	11.53	10.85	10.02
AZ12	F10	wrbA	16.54	12.4	12.5	15.85	23.48	32.32	39.72	46.25	52.97			AZ12	F10	wrbA	16.57	13.84	12.95	14.82	21.94	28.8	36.94	43.23	46.06			AZ12	F10	wrbA	17.7	13.99	12.98	15.34	19.07	19.8	20.29	21.29	22.11			AZ12	F10	wrbA	16.75	13.37	12.6	14.64	19.44
AZ12	F11	yagB	16.18	12.81	11.84	11.83	11.76	12.12	12.53	12.95	13.13			AZ12	F11	yagB	15.15	12.48	11.55	11.69	12.17	13.86	17.37	20.84	21.82			AZ12	F11	yagB	15.38	12.43	11.68	11.94	11.55	12.03	12.56	12.86	13.37			AZ12	F11	yagB	15.06	12.9	12.16	12.22	11.78
AZ12	F12	yagM	11.62	10.06	9.965	9.331	9.526	9.6	9.729	9.868	9.965			AZ12	F12	yagM	12.85	10.73	10.27	9.726	9.797	10.55	11.63	14.83	16.87			AZ12	F12	yagM	13.16	10.57	10.11	9.54	9.575	9.897	10.34	10.49	10.86			AZ12	F12	yagM	15.14	12.31	11.28	10.97	9.949
AZ12	G1	yagY	13.54	11.22	10.71	9.842	9.631	9.47	9.481	9.584	9.738			AZ12	G1	yagY	13.09	11.32	10.6	10.03	9.808	10.49	13.2	16.59	17.69			AZ12	G1	yagY	14.85	11.95	10.67	9.818	9.475	9.95	10.29	10.63	10.96			AZ12	G1	yagY	14.02	11.89	11.11	10.58	10.24
AZ12	G2	yagZ	14.53	11.66	10.68	9.51	9.268	9.398	9.291	9.242	9.451			AZ12	G2	yagZ	13.79	11.81	10.82	10.46	9.718	10.69	13.49	16.5	17.62			AZ12	G2	yagZ	15.19	12.05	10.72	10.43	9.493	9.905	10.09	10.51	10.74			AZ12	G2	yagZ	14.99	12.34	11.25	10.94	9.833
AZ12	G3	ykgI	14.38	12.05	11.31	11.13	11.53	12.27	12.79	13.47	14.24			AZ12	G3	ykgI	13.92	12.23	11.49	11.55	11.78	13.28	15.42	18.64	20.34			AZ12	G3	ykgI	15.28	12.57	11.58	11.5	11.36	11.98	12.53	12.83	13.09			AZ12	G3	ykgI	14.83	12.64	12.08	11.95	11.19
AZ12	G4	b0309	13.54	10.51	9.483	9.195	9.325	9.154	9.259	9.417	9.655			AZ12	G4	b0309	14.46	12.12	10.93	10.46	9.854	10.84	13.48	16.76	18.06			AZ12	G4	b0309	15.18	12.04	10.78	10.49	9.351	9.825	10.14	10.36	10.58			AZ12	G4	b0309	14.68	12.08	11.08	10.72	10.09
AZ12	G5	yafK	16.2	15.21	17.47	22.07	26.77	30.84	34.38	37.54	40.1			AZ12	G5	yafK	15.95	15	15.97	19.75	27.05	30.95	36.01	42.06	45.29			AZ12	G5	yafK	17.71	15.51	16.46	20.89	25.19	28.65	31.69	33.38	34.58			AZ12	G5	yafK	17.31	15.71	16.41	19.95	23.14
AZ12	G6	mutT	14.93	12.02	10.84	10.7	9.9	9.877	9.588	9.683	9.848			AZ12	G6	mutT	14.33	12.11	11.11	10.64	10.32	10.67	11.85	15.64	17.9			AZ12	G6	mutT	15.73	12.68	11.23	10.82	9.609	9.891	10.23	10.56	10.82			AZ12	G6	mutT	15.43	12.69	11.32	10.86	9.963
AZ12	G7	dinB	15.04	12.2	11.17	11.01	10.52	10.8	10.86	10.95	11.11			AZ12	G7	dinB	14.33	12.43	11.28	11.09	10.52	11.54	13.54	16.8	18.54			AZ12	G7	dinB	15.84	12.81	11.71	11.22	15.12	25.03	32.25	35.94	37.63			AZ12	G7	dinB	15.72	12.65	11.65	11.04	10.51
AZ12	G8	brnQ	16.66	14.5	15.05	17.15	19	20.62	21.82	23	24.19			AZ12	G8	brnQ	15.79	14.38	14.56	17.11	19.62	22.17	25.93	30.34	33			AZ12	G8	brnQ	16.38	14.85	15.01	17.07	19.06	20.38	21.59	22.09	22.81			AZ12	G8	brnQ	16.15	14.78	15.34	17.6	18.48
AZ12	G9	ftsK	17.83	16.05	17.01	19.59	21.85	24.7	26.97	29.06	30.93			AZ12	G9	ftsK	16.53	15.92	16.46	19.15	22.59	25.98	30.67	36.8	40.28			AZ12	G9	ftsK	17.36	16.6	17.21	20.75	27.87	40.44	50.63	56.58	59.24			AZ12	G9	ftsK	17.84	16.55	17.17	19.29	20.97
AZ12	G10	ydgL	23.2	23.79	27.11	33.29	37.26	39.31	39.92	40.75	42.1			AZ12	G10	ydgL	21.85	21.72	23.56	28.62	33.3	37.1	44.66	51.23	54.66			AZ12	G10	ydgL	23	22.84	23.91	27.93	38	48.69	56.74	63.13	67.93			AZ12	G10	ydgL	25.71	25.74	30.45	35.57	32.19
AZ12	G11	sodB	14.84	12.79	12.13	12.61	12.65	13.07	13.41	13.89	14.24			AZ12	G11	sodB	14.28	12.81	12.1	12.78	12.99	14.92	18.54	22.08	23.37			AZ12	G11	sodB	15.09	12.84	12.17	12.82	12.83	14.74	16.13	17.06	17.67			AZ12	G11	sodB	15.55	13.51	12.9	13.13	12.68
AZ12	G12	nfo	12.4	11.16	11.41	11.13	11.55	12.18	12.55	12.9	13.57			AZ12	G12	nfo	12.91	11.36	11.29	11.4	11.89	12.85	14.66	18.4	21.36			AZ12	G12	nfo	13.3	11.34	11.45	11.58	11.81	12.83	13.62	14.03	14.8			AZ12	G12	nfo	14.88	12.92	12.11	12.07	11.77
AZ12	H1	lacZ	14.99	18.08	22.3	25.36	28.63	30.4	31.31	31.99	32.88			AZ12	H1	lacZ	14.6	16.73	20.01	23.34	26.32	28.99	35.15	41.29	43.84			AZ12	H1	lacZ	15.53	17.19	20.56	24.99	27.47	28.58	29.27	30.29	31.42			AZ12	H1	lacZ	14.98	17.86	20.77	24.93	26.59
AZ12	H2	recN	14.83	11.87	11.06	10.38	10.46	10.65	10.73	10.75	11.17			AZ12	H2	recN	14.32	12.08	11.11	10.71	10.37	11.62	14.81	18.19	19.14			AZ12	H2	recN	15.04	12.29	11.2	10.46	23.9	72.33	131	149.6	161.3			AZ12	H2	recN	14.89	12.29	11.48	11.06	10.6
AZ12	H3	ilvD	14.84	11.66	10.84	9.986	9.706	9.962	9.905	9.95	10.05			AZ12	H3	ilvD	14.14	11.91	10.81	10.44	9.955	10.99	14.06	17.22	18.2			AZ12	H3	ilvD	14.61	12.05	10.86	10.09	9.646	10.15	10.53	10.94	11.28			AZ12	H3	ilvD	14.16	12.03	11.1	10.77	9.997
AZ12	H4	rmuC	14.97	12.25	12.8	13.59	15.32	16.42	17.06	17.73	18.41			AZ12	H4	rmuC	15.12	13.22	13	13.59	14.71	16.37	20.63	24.78	26.23			AZ12	H4	rmuC	16.21	13.61	13.14	13.9	17.33	23.51	26.43	27.79	29.06			AZ12	H4	rmuC	15.45	13.45	13.42	14.22	14.21
AZ12	H5	yaiA	15.13	12.07	10.99	11.16	11.62	12.74	13.39	13.92	14.62			AZ12	H5	yaiA	14.48	12.09	11.07	11.29	11.79	13.75	17.71	21.56	22.82			AZ12	H5	yaiA	16.22	12.75	11.59	11.55	11.47	11.8	12.34	12.68	13.12			AZ12	H5	yaiA	16.14	12.9	11.82	11.72	11.67
AZ12	H6	aidB	14.99	11.77	10.67	9.932	9.704	9.646	9.657	9.635	9.717			AZ12	H6	aidB	14.4	12.07	10.96	10.61	9.824	10.91	13.8	17.12	17.88			AZ12	H6	aidB	15.05	12.42	11.15	10.75	9.596	10.01	10.27	10.52	10.81			AZ12	H6	aidB	15.16	12.54	11.15	10.81	10.17
AZ12	H7	ybfD	15.14	12.09	10.89	10.33	9.871	10.14	9.89	10.1	10.18			AZ12	H7	ybfD	14.58	12.12	11.07	10.64	10.05	11.29	14.45	17.65	18.76			AZ12	H7	ybfD	14.81	12.41	11.27	11.02	9.591	10.06	10.36	10.72	10.96			AZ12	H7	ybfD	15.32	12.54	11.41	11.04	10.27
AZ12	H8	ybgA	15.6	12.84	12.39	12.45	13.78	15.43	16.66	17.78	18.78			AZ12	H8	ybgA	15.04	12.7	11.87	12.33	13.94	16.22	19.57	23.76	25.82			AZ12	H8	ybgA	14.73	12.87	12.46	12.7	13.41	14.4	14.79	15.15	15.53			AZ12	H8	ybgA	15.15	13.03	12.59	12.89	13.29
AZ12	H9	b0725	14.74	11.91	10.76	10.14	9.927	9.79	9.846	9.993	10.04			AZ12	H9	b0725	13.82	11.91	10.9	10.5	10.04	11.22	13.98	16.75	17.92			AZ12	H9	b0725	14.52	12.15	11.2	10.63	9.618	9.955	10.32	10.63	10.98			AZ12	H9	b0725	14.29	12.21	11.18	10.77	10.29
AZ12	H10	ybgE	14.07	10.82	10.3	9.916	9.881	10.08	10.14	10.34	10.41			AZ12	H10	ybgE	14.34	12.06	10.83	10.68	10.34	11.8	15.44	18.17	18.6			AZ12	H10	ybgE	14.58	12.23	11.23	10.92	9.781	10.07	10.51	10.87	11.16			AZ12	H10	ybgE	15.41	12.77	11.48	10.87	10.43
AZ12	H11	ybgC	16.55	14.76	15.61	18.08	20.93	23.64	25.81	27.87	29.44			AZ12	H11	ybgC	15.31	14.78	15.38	18.07	22.4	25.89	30.86	37.06	39.47			AZ12	H11	ybgC	15.99	15.16	15.64	18.16	20.89	22.91	24.32	25.09	25.89			AZ12	H11	ybgC	16.2	15.22	16.16	18.16	19.79
AZ12	H12	ybhL	14.74	13.15	13.87	14.87	17.08	19.29	20.98	22.04	23.17			AZ12	H12	ybhL	14.08	13.43	13.75	14.97	17.81	20.75	24.6	29.14	31.82			AZ12	H12	ybhL	14.42	13.42	14.06	15.3	17.32	18.49	19.65	20.58	21			AZ12	H12	ybhL	15.27	14.38	14.35	15.23	16.12
AZ13	A1	yafC	14.09	12.4	12.09	11.62	11.9	12.24	12.32	12.67	12.96			AZ13	A1	yafC	13.54	11.77	11.25	10.8	10.97	11.57	13.97	18.01	19.5			AZ13	A1	yafC	13.73	11.48	11.14	10.75	10.68	11.15	11.56	11.91	12.02			AZ13	A1	yafC	15.59	12.2	11.46	10.88	11
AZ13	A2	rnhA	14.29	12.43	11.97	11.51	11.67	11.78	11.94	12.17	12.42			AZ13	A2	rnhA	14.3	12.09	11.31	10.5	10.82	11.55	15.13	17.61	19.1			AZ13	A2	rnhA	15.08	11.73	11.13	10.51	10.57	11.1	11.66	12.08	12.12			AZ13	A2	rnhA	15.92	12.77	11.61	11.1	10.66
AZ13	A3	dinJ	17.59	18.29	22.7	27.88	31.87	36.45	41.5	45.89	49.6			AZ13	A3	dinJ	17.71	18.08	20.15	24.16	29.42	32.01	39.36	44.36	48.57			AZ13	A3	dinJ	18.16	16.72	19.53	24.66	33.57	44.22	61.61	67.1	69.08			AZ13	A3	dinJ	18.16	17.26	19.33	23.73	24.66
AZ13	A4	ybgH	15.26	12.32	11.42	10.78	10.71	10.68	10.76	10.82	11.11			AZ13	A4	ybgH	13.27	11.55	10.64	10.11	9.785	10.42	13.32	16.31	17.41			AZ13	A4	ybgH	15.28	11.73	10.63	9.87	9.538	9.803	10.09	10.35	10.52			AZ13	A4	ybgH	15.17	12.72	11.43	10.73	10.07
AZ13	A5	ybiS	16.17	14.63	15.16	16.37	17.3	18.53	19.7	21.03	22.15			AZ13	A5	ybiS	15.54	14.19	14.16	15.52	17.56	19.4	24.93	28.74	31.3			AZ13	A5	ybiS	16.7	14.09	14.05	15.16	17.75	20.37	23.72	25.29	26.81			AZ13	A5	ybiS	16.81	14.82	14.31	15.42	15.38
AZ13	A6	ymfE	14.83	12.61	12.4	12.44	12.92	13.68	13.85	14.39	14.59			AZ13	A6	ymfE	14.37	12.43	11.72	11.68	12.02	12.64	15.76	20.24	22.11			AZ13	A6	ymfE	16.21	12.56	11.57	11.6	12.43	16.91	24.59	26.2	27.08			AZ13	A6	ymfE	15.88	13.17	11.97	11.96	11.56
AZ13	A7	minC	18.3	18.22	21.69	27.51	32.41	37.92	42.77	48.29	53.1			AZ13	A7	minC	18.47	18.36	20.23	25.94	34.5	38.08	47.3	57.1	63.11			AZ13	A7	minC	19.19	18.19	20.28	25.24	28.1	28.78	29.82	30.39	30.74			AZ13	A7	minC	19.54	18.14	19.56	23.73	26.14
AZ13	A8	ycgK	15.97	12.7	11.95	11.84	11.82	11.8	12.09	12.32	12.57			AZ13	A8	ycgK	14.91	12.41	11.38	11.27	10.89	11.53	14.46	16.38	17.93			AZ13	A8	ycgK	17.98	14.92	14	15.11	15.12	15.75	16.4	16.56	16.84			AZ13	A8	ycgK	14.76	12.7	11.56	11.54	10.74
AZ13	A9	ldhA	16.94	14.81	15.15	16.33	16.71	16.82	17.29	18	18.46			AZ13	A9	ldhA	16.17	14.72	13.98	15.2	15.47	15.92	21.48	26.19	27.7			AZ13	A9	ldhA	16.21	12.61	11.84	10.77	10.6	11.03	11.33	11.64	11.7			AZ13	A9	ldhA	16.59	15	14.44	15.49	14.93
AZ13	A10	yddH	15.3	12.36	11.35	10.9	10.4	10.58	11.01	11.27	11.65			AZ13	A10	yddH	14.12	11.98	10.93	10.44	10.49	11.23	15.28	17.59	19.62			AZ13	A10	yddH	16.59	12.16	11.22	10.36	9.748	10.1	10.39	10.49	10.5			AZ13	A10	yddH	15.54	12.3	11.22	10.92	10.22
AZ13	A11	ydeI	15.74	12.24	11.12	10.53	10.55	10.59	10.9	11.44	11.61			AZ13	A11	ydeI	14.89	12.34	11.18	10.49	10.68	12.03	17.96	21.92	25.29			AZ13	A11	ydeI	17.61	12.67	11.22	10.22	9.624	9.814	10.13	10.16	10.29			AZ13	A11	ydeI	16.9	12.72	11.01	10.32	9.9
AZ13	A12	Empty	15.16	15.17	15.17	15.27	15.13	15.15	14.76	14.65	14.7			AZ13	A12	Empty	13.91	13.78	13.78	13.53	12.63	12.89	12.32	12.11	12.38			AZ13	A12	Empty	14.13	13.82	13.53	13.3	13.18	12.96	12.67	12.66	12.46			AZ13	A12	Empty	13.72	13.64	13.48	13.42	13.37
AZ13	B1	ybiA	13.1	11.63	11.35	11.22	11.34	11.66	11.65	11.96	11.99			AZ13	B1	ybiA	13.1	11.29	10.66	10.08	10.22	10.72	13.37	16.32	17.8			AZ13	B1	ybiA	13.11	10.8	10.34	10.1	9.942	10.59	11.18	11.37	11.52			AZ13	B1	ybiA	13.64	11.78	10.97	10.9	10.45
AZ13	B2	astC	14.04	11.66	10.96	10.84	11.02	11.69	12.33	13.07	13.95			AZ13	B2	astC	14.6	12.19	11.01	10.36	10.93	11.81	15.5	17.85	19.53			AZ13	B2	astC	14.15	11.29	10.41	10.2	9.845	10.09	10.44	10.69	10.71			AZ13	B2	astC	14.53	12.39	10.88	10.38	10.11
AZ13	B3	ydjA	15.43	13.5	13.85	14.75	15.69	16.82	17.49	17.89	18.66			AZ13	B3	ydjA	14.99	13.21	13.06	13.93	15.42	16.8	21.24	24.66	27.17			AZ13	B3	ydjA	15.58	12.66	12.51	13.79	14.26	14.71	15.39	15.78	16.06			AZ13	B3	ydjA	15.53	13.43	12.92	13.7	13.83
AZ13	B4	yebG	15.14	12.67	12.02	12.26	12.18	12.61	12.77	13.1	13.26			AZ13	B4	yebG	14.01	12.1	11.35	11.55	11.75	12.42	15.27	17.17	18.46			AZ13	B4	yebG	15.07	12.09	11.41	11.35	10.93	11.2	11.43	11.71	11.93			AZ13	B4	yebG	14.98	12.61	11.59	11.3	11.09
AZ13	B5	yfiE	15.42	13.17	12.47	12.44	12.44	12.71	12.85	13.22	13.55			AZ13	B5	yfiE	14.96	12.9	11.7	11.61	12.03	12.59	15.37	18.79	20.15			AZ13	B5	yfiE	15.01	12.51	11.62	11.47	11.32	11.64	11.76	12.03	12.03			AZ13	B5	yfiE	15.34	13.31	12.35	11.53	11.43
AZ13	B6	ygbA	14.74	12.4	11.52	11.25	10.8	10.57	10.69	10.75	10.64			AZ13	B6	ygbA	15.22	12.35	11.05	10.4	10.17	10.79	14.18	16.72	17.91			AZ13	B6	ygbA	15.37	12.51	11.39	10.71	9.906	10.12	10.36	10.51	10.47			AZ13	B6	ygbA	14.83	12.58	11.43	10.69	10.08
AZ13	B7	nudH	16.92	14.54	14.61	16.57	17.95	19.38	20.8	22.05	23.23			AZ13	B7	nudH	17.22	14.55	14.03	15.76	18.27	19.94	24.86	30.26	32.9			AZ13	B7	nudH	16.26	13.79	13.92	15.57	17.53	18.78	21.02	22.09	22.75			AZ13	B7	nudH	16.79	14.47	13.77	14.56	15.53
AZ13	B8	yggH	16.62	14.06	13.51	14.09	14.12	14.38	14.71	15.28	15.8			AZ13	B8	yggH	17.53	14.66	13.35	13.34	13.54	13.88	17.89	22.75	24.94			AZ13	B8	yggH	15.65	13.09	12.25	12.39	14.07	15.85	17.41	17.84	18.32			AZ13	B8	yggH	15.54	13.96	13.42	13.48	13.01
AZ13	B9	mug	15.45	13.19	12.96	13.64	14.37	15.58	16.65	18.07	18.99			AZ13	B9	mug	16.54	13.49	12.56	12.94	13.91	15.15	20.69	24.8	26.73			AZ13	B9	mug	15.81	13.81	13.48	13.68	13.3	13.85	14.78	15.78	16.42			AZ13	B9	mug	15.32	13.26	12.32	12.74	12.79
AZ13	B10	yneK	15.58	12.62	12.16	11.78	11.73	12.13	12.35	12.6	12.83			AZ13	B10	yneK	15.65	12.68	11.34	11.22	11.25	11.97	16.49	19.97	21.55			AZ13	B10	yneK	14.74	12.49	11.97	11.5	10.86	11.15	11.77	11.97	12.26			AZ13	B10	yneK	15.35	12.81	11.84	11.44	10.91
AZ13	B11	rob	17.83	16.12	18.94	26.73	32.69	39.01	44.36	49.6	52.97			AZ13	B11	rob	18.19	17.4	19.47	25.78	30.99	34.27	44.51	53.06	57.17			AZ13	B11	rob	16.95	16.7	18.93	25.03	38.29	47.07	54.13	56.97	59.82			AZ13	B11	rob	17.47	16.66	18.49	24.13	26.71
AZ13	B12	sulA	12.62	10.76	10.95	10.6	10.61	10.86	10.93	11.36	11.55			AZ13	B12	sulA	12.94	10.79	10.66	10.24	10.38	10.8	12.94	16.97	18.62			AZ13	B12	sulA	13.65	10.75	10.59	10.36	14.91	27.17	44.82	52.31	56.1			AZ13	B12	sulA	12.55	10.69	10.79	10.46	10.28
AZ13	C1	fur	14.53	13.9	14.81	15.52	17.09	18.41	19.59	20.58	21.64			AZ13	C1	fur	14.37	13.47	13.57	14.58	16.35	17.75	22.64	26.62	28.91			AZ13	C1	fur	15	13.03	13.2	14.43	17.61	20.93	26.19	28.76	30.06			AZ13	C1	fur	14.71	13.79	13.75	14.88	14.93
AZ13	C2	soxR	14.24	12.11	11.34	10.85	10.92	10.9	11.04	11.31	11.31			AZ13	C2	soxR	13.47	11.8	10.67	10.35	10.11	10.52	12.96	15.77	16.92			AZ13	C2	soxR	13.81	11.18	10.31	10.1	9.816	10.14	10.72	10.82	10.88			AZ13	C2	soxR	13.8	12	10.95	10.6	9.902
AZ13	C3	serA	15.31	13.8	14.9	17.29	18.93	20.47	22.66	24.45	26.7			AZ13	C3	serA	14.64	13.47	13.73	15.75	18.96	20.54	25.72	28.8	31.73			AZ13	C3	serA	16.04	13.03	13.11	15.21	17.04	17.39	17.85	18.43	18.95			AZ13	C3	serA	15.39	13.59	13.12	14.35	15.79
AZ13	C4	secE	19.16	18.2	19.46	22.36	24.28	26.41	28.33	30.09	31.76			AZ13	C4	secE	17.34	18	19.74	23.51	27.33	30.15	36.43	41.98	45.29			AZ13	C4	secE	19.14	17.47	18.55	22.03	26.44	28.43	32.35	34.29	35.7			AZ13	C4	secE	18.37	17.83	18.21	21.1	23.56
AZ13	C5	ybhM	15.27	12.5	11.47	10.93	10.48	10.35	10.23	10.27	10.28			AZ13	C5	ybhM	14.25	12.15	10.84	10.37	9.74	10.02	11.81	14.66	16.66			AZ13	C5	ybhM	16.14	12.45	10.97	10.06	9.316	9.709	9.952	10.08	10.16			AZ13	C5	ybhM	15.22	12.78	11.39	10.45	9.406
AZ13	C6	ybjO	14.6	12.18	11.36	11.02	10.77	10.83	10.94	11.01	11.28			AZ13	C6	ybjO	13.83	11.94	10.64	10.32	9.968	10.53	12.25	14.35	15.63			AZ13	C6	ybjO	16.28	12.61	11.19	10.6	9.648	9.979	10.35	10.55	10.77			AZ13	C6	ybjO	14.54	12.3	11.1	10.59	9.961
AZ13	C7	ycaL	15.26	12.36	11.39	10.89	10.56	10.28	10.41	10.33	10.39			AZ13	C7	ycaL	14.63	12.19	10.89	10.34	9.59	10	11.73	14.56	16.3			AZ13	C7	ycaL	15.16	11.93	10.88	10.26	9.526	9.655	9.989	10.2	10.1			AZ13	C7	ycaL	14.91	12.69	11.34	10.53	9.892
AZ13	C8	ycaI	16.21	12.64	11.42	11	10.42	10.31	10.26	10.29	10.23			AZ13	C8	ycaI	13.91	11.98	10.98	10.2	9.941	10.76	13.34	14.61	16.1			AZ13	C8	ycaI	10.74	10.18	9.952	10.08	10.85	10.44	10.89	11.23	12.37			AZ13	C8	ycaI	13.98	11.99	11.05	10.51	9.786
AZ13	C9	ycbK	22.06	23.43	27.58	34.9	41.05	47.6	52.52	58.15	63.76			AZ13	C9	ycbK	20.97	21.94	25.22	34.2	50.85	56.63	68.7	77.27	84.09			AZ13	C9	ycbK	15.06	12.29	11.15	10.51	9.504	9.641	9.942	10.09	10.1			AZ13	C9	ycbK	20.75	23.21	27.15	34.56	39.97
AZ13	C10	U139	14.77	12.12	11.17	10.78	10.29	10.18	9.992	10.23	10.2			AZ13	C10	U139	14.29	12.17	11.08	10.27	9.834	10.88	14.28	16.6	17.83			AZ13	C10	U139	15.34	12.32	11.15	10.38	9.388	9.556	9.772	9.924	9.914			AZ13	C10	U139	14.59	12.23	11.11	10.56	9.807
AZ13	C11	ycbW	16.5	13.48	13.16	14.12	14.67	15.54	16.09	16.81	17.19			AZ13	C11	ycbW	14.44	13.31	12.85	13.83	14.68	16.42	20.52	22.99	24.78			AZ13	C11	ycbW	15.1	13.45	13.01	13.84	14.09	14.59	15.39	15.91	16.06			AZ13	C11	ycbW	14.73	13.35	13.29	14.02	13.71
AZ13	C12	ycdN	12.47	10.95	10.83	10.56	10.78	11.18	11.64	12.1	12.31			AZ13	C12	ycdN	12.27	10.54	10.32	10.01	10.65	11.05	12.6	16.31	19.49			AZ13	C12	ycdN	12.97	10.7	10.49	10.16	10.29	10.75	11.3	11.67	11.78			AZ13	C12	ycdN	12.66	10.83	10.72	10.18	10.18
AZ13	D1	yagU	14.55	12.66	12.58	13.01	13.66	14.24	14.74	15.27	15.48			AZ13	D1	yagU	13.88	12.01	11.67	12.56	13.02	13.91	17.83	20.93	22.81			AZ13	D1	yagU	13.85	11.93	11.43	12.49	12.75	13.15	13.41	13.77	13.9			AZ13	D1	yagU	15.2	12.92	11.9	12.68	12.79
AZ13	D2	yahD	15.61	12.21	11.62	11.59	11.55	11.75	11.92	12.15	12.32			AZ13	D2	yahD	14.93	12.12	11.23	11	11.2	11.84	14.88	18.41	20.26			AZ13	D2	yahD	14.28	11.59	10.7	10.96	10.36	10.86	11.13	11.38	11.42			AZ13	D2	yahD	14.86	12.52	11.18	11.07	10.69
AZ13	D3	prpC	15.37	12.49	11.33	10.91	10.33	10.24	10.18	10.19	10.18			AZ13	D3	prpC	13.96	11.79	10.67	10.25	9.586	10.42	12.76	14.65	16.25			AZ13	D3	prpC	15.18	11.7	10.49	9.897	9.05	9.29	9.693	9.794	9.86			AZ13	D3	prpC	15.63	12.7	11.2	10.27	9.728
AZ13	D4	b0374	16.62	12.56	11.17	10.93	10.36	10.25	10.25	10.29	10.38			AZ13	D4	b0374	13.05	11.4	10.62	10.24	9.867	10.62	13.47	16.11	17.55			AZ13	D4	b0374	15.64	11.93	10.49	10.11	9.322	9.368	9.573	9.603	9.804			AZ13	D4	b0374	16.14	12.96	11.08	10.32	9.921
AZ13	D5	yaiZ	15.95	12.79	11.87	11.59	10.99	11.1	11.15	11.1	11.32			AZ13	D5	yaiZ	14.64	12.44	11.55	11.13	10.43	11.01	12.81	15.66	17.78			AZ13	D5	yaiZ	15.08	12.58	11.07	10.55	9.869	10.24	10.56	10.87	11.03			AZ13	D5	yaiZ	15.83	13.18	11.48	10.81	10.1
AZ13	D6	ybaD	14.94	12.83	12.2	12.56	12.49	12.93	13.15	13.55	13.75			AZ13	D6	ybaD	13.83	12.39	11.93	11.94	12.09	12.86	15.07	18.51	20.48			AZ13	D6	ybaD	15.13	12.64	11.83	11.9	13.84	17.28	21.48	23.85	24.83			AZ13	D6	ybaD	15.29	12.77	12	11.9	11.57
AZ13	D7	ybaQ	15.35	12.42	11.44	11.17	10.79	10.8	10.79	10.91	11.09			AZ13	D7	ybaQ	14.74	12.26	11.18	10.48	10.21	10.75	12.93	15.2	16.5			AZ13	D7	ybaQ	14.44	11.98	11.05	10.8	9.783	9.915	10.24	10.49	10.61			AZ13	D7	ybaQ	16	12.97	11.43	10.71	10.22
AZ13	D8	allA	17.42	13.22	11.98	11.97	11.66	11.93	12.42	12.74	12.93			AZ13	D8	allA	14.7	12.83	12	11.5	11.44	12.05	15.37	18.96	21.25			AZ13	D8	allA	15.16	12.64	11.48	10.83	10.69	12.92	15.3	16.36	16.75			AZ13	D8	allA	15.97	13.09	11.83	11.48	11.13
AZ13	D9	nhaA	15.75	12.74	11.75	11.54	11.28	11.35	11.6	11.98	12.35			AZ13	D9	nhaA	16.5	13.35	11.8	10.97	10.89	12.02	17.29	20.28	21.57			AZ13	D9	nhaA	14.82	12.45	11.77	11.48	11.06	11.94	13.21	13.73	13.81			AZ13	D9	nhaA	15.78	13.16	11.81	11.03	10.31
AZ13	D10	fdrA	15.13	12.34	11.12	10.82	10.21	9.808	9.904	9.901	9.664			AZ13	D10	fdrA	13.62	11.86	10.82	10.27	9.612	10.46	13.97	16.56	18.4			AZ13	D10	fdrA	14.55	12.05	10.9	10.29	9.217	9.407	9.645	9.75	9.913			AZ13	D10	fdrA	14.92	12.38	11.05	10.41	9.757
AZ13	D11	ahpC	16.46	13.08	12.07	11.99	11.7	11.82	12.03	12.34	12.43			AZ13	D11	ahpC	14.58	13.03	11.87	11.68	11.55	12.76	16.07	18.02	19.6			AZ13	D11	ahpC	14.78	12.91	12.19	11.97	11.21	11.71	12.26	12.77	13.12			AZ13	D11	ahpC	15.67	13.21	12.14	11.74	11.09
AZ13	D12	yccE	13.38	10.68	10.23	9.937	9.924	10.2	10.17	10.17	10.56			AZ13	D12	yccE	12.03	10.18	9.812	9.262	9.395	9.572	11.08	14.24	16.34			AZ13	D12	yccE	12.7	10.18	9.81	9.338	9.223	9.477	9.89	10.28	10.14			AZ13	D12	yccE	12.78	10.34	9.728	9.42	9.297
AZ13	E1	ycjG	15.39	12.24	11.28	10.85	11.07	11.37	11.47	11.74	11.77			AZ13	E1	ycjG	14.7	11.83	10.63	10.38	10.31	10.66	12.12	16.72	19.55			AZ13	E1	ycjG	14.92	11.15	10.51	10.26	9.93	10.51	10.85	11.01	11.18			AZ13	E1	ycjG	14.28	11.64	10.96	10.83	10.04
AZ13	E2	marR	16.35	12.91	11.74	11.46	11.01	11.06	11.25	11.23	11.14			AZ13	E2	marR	15.59	12.79	11.28	10.8	10.73	11.28	13.83	16.93	18.91			AZ13	E2	marR	16.56	12.16	11	10.8	10.37	10.46	10.98	11.21	11.46			AZ13	E2	marR	15.25	12.53	11.23	11.04	10.54
AZ13	E3	aceB	21.34	21.67	29.19	43.3	57.82	71.2	82.34	90.76	97.88			AZ13	E3	aceB	20.5	23.43	31.15	47.43	66.29	75.58	91.89	103.4	111.6			AZ13	E3	aceB	19.94	19	24.36	38.1	54.12	57.9	64.49	68.16	71.06			AZ13	E3	aceB	20.69	21.06	26.67	40.49	54.97
AZ13	E4	katE	18.41	13.45	11.72	11.25	10.69	10.83	10.97	11.47	11.45			AZ13	E4	katE	14.73	11.74	10.86	10.62	10.38	11	13.99	17.89	19.7			AZ13	E4	katE	16.74	12.32	10.82	10.32	9.631	9.913	10.4	10.35	10.54			AZ13	E4	katE	17.21	13.24	11.38	10.63	10.26
AZ13	E5	evgA	20.57	19.49	24.35	37.1	48.59	58.67	65.41	69.81	72.17			AZ13	E5	evgA	19.33	19.85	23.49	32.92	45.76	51.17	61.64	69.75	75.75			AZ13	E5	evgA	19.22	17.79	20.52	29.52	47.54	53.01	59.02	62.31	64.57			AZ13	E5	evgA	19	19.11	21.6	30.66	38.38
AZ13	E6	ypjD	15.73	12.67	11.51	11.44	10.89	10.98	11	11.16	11.29			AZ13	E6	ypjD	15.05	12.52	11.4	10.74	10.66	11.3	14.2	16.84	18.05			AZ13	E6	ypjD	15.51	12.43	11.23	10.61	10.09	10.52	11.03	11.23	11.31			AZ13	E6	ypjD	14.97	12.21	11.17	10.88	10.43
AZ13	E7	yqcD	15.16	12.54	11.74	11.72	11.74	12.02	12.26	12.6	12.91			AZ13	E7	yqcD	15.59	12.68	11.85	11.64	11.44	12.26	14.71	17.05	19			AZ13	E7	yqcD	15.69	12.41	11.66	11.23	11.16	11.75	12.56	12.98	13.02			AZ13	E7	yqcD	15.96	13.18	11.66	11.43	11.06
AZ13	E8	nfnB	16.99	13.11	12.09	11.94	11.54	11.66	11.87	12.1	12.3			AZ13	E8	nfnB	14.32	12.51	11.72	11.62	11.15	11.98	14.72	17.44	19.27			AZ13	E8	nfnB	16.71	12.85	11.88	12.15	13.26	13.65	14.18	14.53	14.66			AZ13	E8	nfnB	15.43	12.57	11.37	11.23	10.88
AZ13	E9	sodC	15.76	12.65	12.12	13.33	14.08	15.29	16.73	18.53	20.08			AZ13	E9	sodC	15.95	12.76	11.93	12.21	13.97	15.8	22.08	27.09	29.55			AZ13	E9	sodC	16.37	12.7	11.72	11.38	10.79	11.12	11.73	11.83	11.94			AZ13	E9	sodC	14.96	12.19	11.7	12.34	13.05
AZ13	E10	yaiX	15.28	12.02	11.02	10.76	10.17	9.984	10.02	9.996	10.12			AZ13	E10	yaiX	14.18	12.08	11.05	10.34	9.749	10.66	14.03	16.66	18.23			AZ13	E10	yaiX	14.74	11.59	10.67	9.911	9.17	9.462	9.719	9.741	9.891			AZ13	E10	yaiX	14.15	11.53	10.54	10.25	9.771
AZ13	E11	pmrD	17.02	13.66	13.42	14.25	14.67	15.21	15.79	16.34	16.94			AZ13	E11	pmrD	14.61	13.41	12.98	13.68	13.92	14.99	18.58	20.98	23.03			AZ13	E11	pmrD	15.23	13.67	13.42	13.94	14.52	16.23	17.47	17.69	18.04			AZ13	E11	pmrD	15.71	13.39	12.8	13.58	13.48
AZ13	E12	hscB	14.39	10.59	10.19	9.601	9.486	9.734	9.766	9.825	9.966			AZ13	E12	hscB	12.23	10.14	9.73	9.211	9.146	9.559	12.53	15.85	18.24			AZ13	E12	hscB	12.97	9.932	9.792	9.047	9.006	9.194	9.456	9.609	9.769			AZ13	E12	hscB	12.79	10.13	9.616	9.157	9.06
AZ13	F1	ygeA	15.32	12.63	12.04	12.21	12.79	13.44	13.94	14.39	14.68			AZ13	F1	ygeA	14.56	11.9	11.25	11.58	12.2	12.9	16.61	20.98	23.12			AZ13	F1	ygeA	14.88	11.52	11.12	11.5	11.8	12.22	12.68	12.95	13.13			AZ13	F1	ygeA	16.05	12.75	11.5	11.76	11.59
AZ13	F2	bacA	16.09	12.22	10.99	10.91	10.45	10.38	10.48	10.64	10.58			AZ13	F2	bacA	15.59	11.44	10.33	10.17	9.794	10.39	13.39	16.37	18.12			AZ13	F2	bacA	16.3	11.67	10.36	10.13	9.627	10.08	10.23	10.47	10.57			AZ13	F2	bacA	15.66	12.63	11.08	10.33	9.617
AZ13	F3	U66	16.25	12.23	10.95	10.13	9.629	9.512	9.487	9.462	9.323			AZ13	F3	U66	14.65	12.15	10.76	10.19	9.179	9.541	11.33	13.91	15.46			AZ13	F3	U66	15.28	11.39	10.27	9.686	9.105	9.213	9.518	9.574	9.576			AZ13	F3	U66	15.9	12.36	10.53	9.998	9.411
AZ13	F4	yhjX	16.55	12.48	11.39	11.25	10.88	11.02	11.24	11.43	11.72			AZ13	F4	yhjX	14.34	13	12.02	11.7	11.37	12.08	14.46	18.03	20.23			AZ13	F4	yhjX	15.92	12.15	11.04	10.81	10.19	10.42	10.69	10.86	11.03			AZ13	F4	yhjX	16.85	13.13	11.37	10.92	10.63
AZ13	F5	secB	17.09	12.7	11.41	11.44	11.02	11.05	11.31	11.58	11.79			AZ13	F5	secB	14.5	12.33	11.38	11.07	10.61	11.6	13.35	15.5	17.51			AZ13	F5	secB	15.89	12.22	10.95	10.77	10.31	10.69	11.12	11.21	11.4			AZ13	F5	secB	14.63	12.31	11.14	11.15	10.36
AZ13	F6	secA	14.8	12.13	11.24	10.29	10.05	9.932	9.861	9.916	9.922			AZ13	F6	secA	15.11	12.79	11.15	10.29	9.522	9.72	10.72	12.9	16.08			AZ13	F6	secA	15.71	12.54	11.2	10.01	9.212	9.442	9.697	9.803	9.762			AZ13	F6	secA	16.1	12.92	11.03	10.46	9.611
AZ13	F7	emrE	15.68	12.77	12.29	12.18	12.58	12.85	12.93	13.25	13.41			AZ13	F7	emrE	15.69	13.14	12.13	11.96	12.1	12.72	14.17	17.48	20.92			AZ13	F7	emrE	16.06	12.98	11.85	11.78	12.08	13.1	14.12	14.82	15.15			AZ13	F7	emrE	16.9	13.4	11.94	11.62	11.55
AZ13	F8	ahpF	17.24	12.5	11.11	10.59	9.748	9.62	9.532	9.434	9.408			AZ13	F8	ahpF	14.07	11.97	10.91	10.38	9.848	10.35	11.95	14.09	15.4			AZ13	F8	ahpF	17.37	14.41	13.92	14.9	15.74	16.72	17.86	18.45	19.09			AZ13	F8	ahpF	16.67	12.53	10.94	10.36	9.449
AZ13	F9	tatE	15.9	14.2	14.48	15.72	16.56	17.7	18.7	19.36	20.02			AZ13	F9	tatE	16.99	14.75	13.88	14.51	15.92	17.23	21.92	26.03	28.82			AZ13	F9	tatE	16.57	12.13	10.73	9.937	9.271	9.489	9.641	9.837	9.733			AZ13	F9	tatE	17.6	14.65	13.94	14.92	15.17
AZ13	F10	wrbA	17.28	13.63	13.75	16.98	20.02	24.09	28.7	33.6	38.81			AZ13	F10	wrbA	16.28	13.77	13.75	16.47	19.86	22.56	29.4	37.47	43.05			AZ13	F10	wrbA	16.25	14.05	14.94	17.47	20.05	20.36	20.8	20.89	20.91			AZ13	F10	wrbA	17.11	13.7	13.37	15.49	18.12
AZ13	F11	lolA	16.01	12.78	11.64	11.47	10.94	10.99	11.07	11.23	11.53			AZ13	F11	lolA	14.67	12.67	11.32	10.93	10.43	11.22	14.16	18.2	20.54			AZ13	F11	lolA	15.48	11.98	11.18	10.62	9.943	10.3	10.49	10.71	10.89			AZ13	F11	lolA	15.64	13.04	11.6	11.19	10.69
AZ13	F12	sanA	13.83	11.5	11.66	12.1	12.69	13.15	13.49	14.1	14.48			AZ13	F12	sanA	12.53	11.06	11.48	11.54	12.16	12.83	15.23	19.74	22.09			AZ13	F12	sanA	13.24	11.41	11.75	11.55	11.84	12.24	12.97	13.38	13.66			AZ13	F12	sanA	13.02	11.3	11.53	11.68	11.69
AZ13	G1	trmE	17.81	12.7	12.11	12.7	13.77	15.23	16.64	18.46	19.8			AZ13	G1	trmE	14.26	11.96	11.64	12.22	13.6	14.76	19.19	23.67	26.03			AZ13	G1	trmE	14.5	11.63	11.39	12.24	14.23	15.91	18.23	18.92	19.57			AZ13	G1	trmE	15.53	12.62	11.84	12.38	12.85
AZ13	G2	emrA	15.92	12.21	10.86	10.54	9.955	9.84	9.889	9.778	9.86			AZ13	G2	emrA	14.69	11.99	10.81	10.25	9.326	9.784	12.25	15.63	17.77			AZ13	G2	emrA	15.81	11.39	9.991	9.515	8.785	9.05	9.334	9.477	9.589			AZ13	G2	emrA	15.93	12.49	10.55	9.925	9.161
AZ13	G3	insA_1	16.13	12.52	11.26	10.85	10.1	10.08	9.964	10.05	9.988			AZ13	G3	insA_1	14.4	12.01	10.63	10.04	9.622	9.985	11.9	15.31	17.24			AZ13	G3	insA_1	14.38	11.22	10.05	9.759	9.026	9.176	9.393	9.618	9.744			AZ13	G3	insA_1	16.56	11.69	10.15	9.985	9.145
AZ13	G4	yajO	16.66	12.93	11.96	12.55	13.19	14.31	15.77	17.11	18.32			AZ13	G4	yajO	15.26	12.87	11.76	11.65	12.52	13.62	16.51	20.21	22.81			AZ13	G4	yajO	15.53	12.02	11.22	11.55	12.56	13.25	14.13	14.26	14.51			AZ13	G4	yajO	18.07	13.06	11.3	11.48	11.92
AZ13	G5	ylaB	17.57	13.08	12.43	14.13	15.92	18.85	21.78	24.81	27			AZ13	G5	ylaB	15.42	12.8	12.07	12.93	15.57	17.48	21.89	25.56	27.91			AZ13	G5	ylaB	15.69	12.53	11.88	12.98	15.33	15.83	16.66	17.04	17.41			AZ13	G5	ylaB	15.84	13.06	12.19	13.42	14.52
AZ13	G6	ylaC	16.57	14.82	15.3	16.94	18.71	20.51	22.31	23.24	24.28			AZ13	G6	ylaC	16.27	14.78	14.8	16.59	19.29	20.89	24.66	29.3	32.71			AZ13	G6	ylaC	16.47	14.74	14.86	16.93	26.64	37.4	52.33	63.5	69.65			AZ13	G6	ylaC	16.89	15.01	15.16	17.1	18.13
AZ13	G7	ybaK	15.5	12.33	11.34	11.21	10.78	11	10.89	11.02	11.14			AZ13	G7	ybaK	15.16	12.31	11.32	10.73	10.33	11	13.76	17.07	18.95			AZ13	G7	ybaK	15.29	12.23	11.13	10.7	10.12	10.31	10.53	10.76	10.9			AZ13	G7	ybaK	15.53	12.27	11.06	10.91	10.34
AZ13	G8	ylbG	15.4	12.18	11.07	11.25	10.78	10.93	11.27	11.59	11.62			AZ13	G8	ylbG	13.74	12.02	11.14	10.81	10.74	11.4	14.15	15.94	17.41			AZ13	G8	ylbG	16.83	12.11	10.88	10.24	9.557	9.813	10.11	10.27	10.29			AZ13	G8	ylbG	15.59	12.21	10.94	10.93	10.47
AZ13	G9	yagT	16.12	12.38	11.14	10.96	10.49	10.58	10.68	10.92	11.07			AZ13	G9	yagT	15.33	12.3	11.1	10.3	10.2	11.21	14.81	16.96	18.25			AZ13	G9	yagT	14.96	12.09	10.93	10.73	10	10.51	10.75	11.05	11.15			AZ13	G9	yagT	15.87	12.28	10.68	10.23	9.765
AZ13	G10	yahC	16.26	12.9	11.54	11.04	10.49	10.51	10.4	10.69	10.64			AZ13	G10	yahC	15.42	12.73	11.35	10.65	10.4	11.24	14.24	16.42	17.77			AZ13	G10	yahC	15.35	12.44	11.3	10.35	9.722	9.779	10.21	10.24	10.28			AZ13	G10	yahC	16.02	12.44	10.93	10.47	10.13
AZ13	G11	b0332	16.83	12.68	11.41	11.1	10.87	10.94	11.06	11.36	11.58			AZ13	G11	b0332	15.4	12.83	11.34	10.73	10.51	11.38	15.77	17.82	19.09			AZ13	G11	b0332	16.3	12.34	11.02	10.33	9.997	10.35	10.69	10.95	11.14			AZ13	G11	b0332	15.79	12.43	11.19	10.81	10.11
AZ13	G12	b0373	13.76	10.8	10.36	9.884	9.831	9.974	9.99	10.26	10.46			AZ13	G12	b0373	12.29	10.21	9.82	9.241	9.15	9.464	11.2	14.72	17.34			AZ13	G12	b0373	12.33	10.02	9.589	9.103	9.142	9.422	9.671	9.896	9.965			AZ13	G12	b0373	12.47	10.48	10.17	9.512	9.304
AZ13	H1	lacZ	16.25	17.66	21.64	25.65	28.63	30.81	32.08	33.04	34.05			AZ13	H1	lacZ	15.05	18.08	20.78	23.29	26.8	28.34	30.53	32.81	38.47			AZ13	H1	lacZ	15.19	18.03	21.51	24.93	25.87	26.22	27.15	27.41	28.05			AZ13	H1	lacZ	15.44	18.17	20.7	23.33	24.01
AZ13	H2	insA_2	16.34	15.43	16.52	18.68	19.98	21.78	22.82	24.01	24.85			AZ13	H2	insA_2	15.48	14.9	16.11	17.9	19.84	21.23	26.53	31.75	34.32			AZ13	H2	insA_2	15.48	14.46	15.88	18.15	22.81	29.32	38.66	43.09	45.34			AZ13	H2	insA_2	16.33	15.25	15.66	17.57	18.09
AZ13	H3	yaiI	15.23	12.07	11.16	10.91	10.99	11.38	11.84	12.27	12.54			AZ13	H3	yaiI	14.42	11.58	10.8	10.31	10.54	11.28	12.75	17.57	22.08			AZ13	H3	yaiI	14.26	11.29	10.59	10.22	10.22	10.45	10.83	11.24	11.22			AZ13	H3	yaiI	15.19	11.9	10.7	10.6	10.4
AZ13	H4	ybaP	16.5	13.33	12.76	13.26	13.69	14.14	14.75	15.32	15.73			AZ13	H4	ybaP	16.15	13.6	12.75	12.83	13.15	14.2	18.85	22.27	24.69			AZ13	H4	ybaP	15.54	12.93	12.31	12.66	13	13.81	14.38	15.2	15.68			AZ13	H4	ybaP	16.81	13.64	12.35	12.91	12.73
AZ13	H5	allS	16.02	12.22	11.26	11.19	10.76	10.79	11.01	11.01	11.05			AZ13	H5	allS	14.8	11.83	10.77	10.47	10.02	10.47	12.86	16.39	18.26			AZ13	H5	allS	14.61	11.75	10.83	10.22	10.8	13.93	18.07	18.86	19.26			AZ13	H5	allS	14.61	11.84	10.82	10.79	10.23
AZ13	H6	ydcK	15.51	12.45	12.19	13.74	15.54	18.03	20.73	23.08	24.5			AZ13	H6	ydcK	16.04	12.74	12.07	12.91	15.84	17.79	22.35	27.95	31.17			AZ13	H6	ydcK	15.63	12.64	12.05	13.03	14.46	14.71	14.96	15.56	16.01			AZ13	H6	ydcK	15.64	13.07	11.99	13.27	14.38
AZ13	H7	allD	16.75	12.28	10.78	10.69	10.03	9.948	10.18	10.15	10.14			AZ13	H7	allD	15.7	12.21	10.66	10.05	9.602	10.05	13.08	15.13	16.13			AZ13	H7	allD	15.15	11.87	10.43	9.513	9.18	9.402	9.716	9.899	10.12			AZ13	H7	allD	15.32	12.28	10.62	10.39	9.417
AZ13	H8	dsbG	16.87	12.8	11.51	11.83	11.84	12.18	13.13	13.91	14.46			AZ13	H8	dsbG	16.75	13.28	11.93	11.49	11.77	12.81	17.53	20.72	23.22			AZ13	H8	dsbG	17.55	14.31	14.65	18.39	24.32	25.33	26.35	27.42	28.67			AZ13	H8	dsbG	16.16	12.84	11.15	11.48	11.42
AZ13	H9	cbpA	17.23	14.06	14.26	19.01	23.77	28.9	33.71	38.77	42.03			AZ13	H9	cbpA	17.15	14.45	14.52	18.96	26.33	29.85	37.42	44.37	49.01			AZ13	H9	cbpA	16.38	12.3	11.41	11.3	11.3	11.59	12.13	12.45	12.72			AZ13	H9	cbpA	16.85	14.2	13.99	17.87	21.17
AZ13	H10	borD	15.67	12.32	11.14	10.24	9.981	9.913	9.934	9.925	10.01			AZ13	H10	borD	14.38	11.82	10.53	9.932	9.356	9.926	12.81	16.11	17.91			AZ13	H10	borD	14.27	11.68	10.68	9.861	9.05	9.359	9.573	9.815	9.787			AZ13	H10	borD	13.34	11.23	10.43	9.814	9.503
AZ13	H11	marC	15.9	13.04	12.78	13.12	13.8	14.81	15.66	16.48	17.32			AZ13	H11	marC	15.57	13.28	12.62	12.44	13.55	14.42	18.13	21.57	23.63			AZ13	H11	marC	14.87	12.71	12.45	12.6	12.86	13.41	14.05	14.25	14.49			AZ13	H11	marC	14.33	12.7	12.15	12.65	13.15
AZ13	H12	slyA	14.1	12.23	13.51	14.87	16.61	18.01	19.26	20.5	21.26			AZ13	H12	slyA	13.52	11.92	13.02	14.35	15.81	17.05	19.53	24.98	28.09			AZ13	H12	slyA	13.73	12.16	13.63	14.86	15.92	17.22	18.92	19.88	20.24			AZ13	H12	slyA	14.56	13.04	13.43	14.67	15.04
AZ14	A1	syd	13.1	12.23	12.03	12.53	13.26	13.73	14.4	14.69	15.18			AZ14	A1	syd	12.57	11.28	11.59	11.61	12.24	13.47	14.98	17.77	19.83			AZ14	A1	syd	13.3	11.53	11.5	12.1	12.55	13.52	14.62	15.33	15.72			AZ14	A1	syd	12.13	10.88	11.02	11.82	12.02
AZ14	A2	nfrB	13.7	11.69	10.79	10.42	10.37	10.38	10.44	10.4	10.48			AZ14	A2	nfrB	11.99	10.71	10.47	9.778	9.783	10.14	10.69	12.61	14.85			AZ14	A2	nfrB	14	11.31	10.93	10.13	9.71	10.05	10.58	10.94	11.17			AZ14	A2	nfrB	12.07	10.28	10.14	9.589	9.57
AZ14	A3	b0255	14.71	12.13	11.46	10.84	10.71	10.53	10.81	10.91	11.1			AZ14	A3	b0255	13.18	11.37	10.99	10.47	10.3	11.3	13.06	16.49	18.8			AZ14	A3	b0255	14.52	11.35	10.83	10.29	10.25	10.75	11.27	11.57	11.83			AZ14	A3	b0255	13.41	11.03	10.59	10.29	10.34
AZ14	A4	yagE	15.78	15.6	16.84	18.7	22.14	25.32	27.07	28.71	30.07			AZ14	A4	yagE	14.17	14.65	16.44	18.61	21.4	24.92	28.27	33.28	39.47			AZ14	A4	yagE	16.04	15.13	16.48	18.55	19.71	20.58	21.73	23.76	24.29			AZ14	A4	yagE	15.67	15.42	16.88	19.46	19.93
AZ14	A5	b0540	13.44	11.68	11.12	10.4	10.24	10.26	10.36	10.38	10.54			AZ14	A5	b0540	12.48	10.68	10.55	9.948	10	10.34	10.76	12.09	14.47			AZ14	A5	b0540	14.01	11.38	10.62	10.45	9.977	10.39	10.84	11.18	11.34			AZ14	A5	b0540	13.6	11.2	10.57	10.42	9.626
AZ14	A6	cusC	14.27	12.16	11.27	10.41	10.22	10.18	9.987	10	10.21			AZ14	A6	cusC	12.12	10.59	10.1	9.589	9.62	10.43	12.01	13.74	14.51			AZ14	A6	cusC	16.81	12.18	10.83	10.72	9.675	10.15	10.54	10.78	11.14			AZ14	A6	cusC	15.68	12.13	10.84	10.48	9.818
AZ14	A7	ybdR	13.67	11.53	10.78	10.41	10.13	10.09	10.12	10.49	10.5			AZ14	A7	ybdR	12.08	10.72	10.29	9.915	10.07	10.31	10.81	11.88	13.83			AZ14	A7	ybdR	15.85	11.9	10.82	10.46	9.839	10.25	10.53	10.89	11.22			AZ14	A7	ybdR	15.14	12.05	10.79	10.54	9.944
AZ14	A8	ybeR	13.07	11.34	10.64	10.41	10.37	10.28	10.49	10.55	10.66			AZ14	A8	ybeR	13	11.12	10.62	10.24	10.14	11.05	12.85	14.49	15.55			AZ14	A8	ybeR	14.62	11.66	10.86	10.64	9.728	10.22	10.74	10.9	11.24			AZ14	A8	ybeR	15.09	11.75	10.59	10.68	9.758
AZ14	A9	ybeU	14.2	11.95	11.55	10.71	10.68	10.74	10.75	10.81	11.02			AZ14	A9	ybeU	13.43	11	10.46	10.22	10.32	10.66	11.95	13.89	14.91			AZ14	A9	ybeU	14.26	11.74	10.9	10.9	10.01	10.57	10.82	11.2	11.62			AZ14	A9	ybeU	15.21	11.71	10.61	10.51	9.942
AZ14	A10	ubiF	13.58	12.13	11.97	11.56	11.95	12.15	12.32	12.57	12.81			AZ14	A10	ubiF	12.65	11.13	11.24	11.1	11.6	12.77	14.87	16.92	18.32			AZ14	A10	ubiF	14.7	12.21	11.68	11.42	11.36	12.25	12.95	13.48	13.78			AZ14	A10	ubiF	15.2	11.86	11.28	11.42	11.03
AZ14	A11	ybhE	13.96	12.26	12.55	13.22	14.34	15.75	16.87	17.72	18.58			AZ14	A11	ybhE	12.35	11.04	11.66	12.79	14.63	16.95	19.38	23.75	26.95			AZ14	A11	ybhE	14.74	12.35	12.54	13.03	13.72	14.1	14.39	14.94	15.09			AZ14	A11	ybhE	15.08	11.73	11.39	13	13.44
AZ14	A12	Empty	15.29	14.95	14.67	14.44	14.08	14.28	14.02	13.97	13.83			AZ14	A12	Empty	14.32	14.45	14.35	13.98	13.68	14.21	13.84	13.43	13.56			AZ14	A12	Empty	14.03	13.79	13.64	13.35	13.09	12.87	12.94	13.14	13.02			AZ14	A12	Empty	13.96	14	13.98	14.27	13.66
AZ14	B1	ybhQ	15.6	17.51	21.85	27.26	32.26	35.68	37.25	38.81	40.89			AZ14	B1	ybhQ	14.08	15.45	18.62	23.18	27.72	32.46	36.73	42.24	48.04			AZ14	B1	ybhQ	14.52	15.67	21.33	27.19	31.02	32.18	33.73	34.85	35.53			AZ14	B1	ybhQ	14.42	16.13	22.68	29.75	32.1
AZ14	B2	ybiN	14	12.98	13.21	13.17	13.7	14.12	14.46	14.76	14.96			AZ14	B2	ybiN	13.19	12.43	12.6	12.63	12.97	13.61	14.6	16.91	19.94			AZ14	B2	ybiN	14.36	12.55	12.52	12.45	12.69	14	15.08	15.97	16.45			AZ14	B2	ybiN	13.02	11.87	12.66	12.77	12.72
AZ14	B3	sbmA	13.19	11.21	11	10.26	10.28	10.31	10.58	10.55	10.84			AZ14	B3	sbmA	12.42	10.96	10.46	10.26	10.15	11.42	14.07	16.6	17.87			AZ14	B3	sbmA	13.76	11.08	10.54	10.09	9.807	10.24	10.66	10.86	11.24			AZ14	B3	sbmA	12.03	10.27	10.19	9.793	9.735
AZ14	B4	ybbL	13.44	11.69	11.43	10.62	10.53	10.64	10.74	10.8	10.96			AZ14	B4	ybbL	12.71	11.52	11.03	10.95	10.57	11.69	13.86	17.19	18.56			AZ14	B4	ybbL	14.07	11.44	10.71	10.88	10.18	10.48	10.82	11.3	11.57			AZ14	B4	ybbL	12.49	10.96	10.62	10.68	10.03
AZ14	B5	kdsB	13.16	11.6	11.27	10.72	10.65	10.83	11.13	11.33	11.43			AZ14	B5	kdsB	12.89	11.39	10.84	10.75	10.53	11.28	12.58	15.73	18.44			AZ14	B5	kdsB	13.72	11.25	10.61	10.75	10.19	10.7	11.17	11.64	11.98			AZ14	B5	kdsB	14.41	11.63	10.59	10.65	10.32
AZ14	B6	entS	14.34	12.27	11.43	10.71	10.73	10.86	11.28	11.7	12.2			AZ14	B6	entS	13.46	11.53	10.81	10.71	10.58	11.68	13.69	17.06	19.12			AZ14	B6	entS	16.52	12.57	11.23	11.04	10.39	11.01	11.83	12.41	12.75			AZ14	B6	entS	16.11	12.64	11.46	10.96	10.35
AZ14	B7	lolC	15.07	12.66	12.09	11.77	11.66	11.64	11.78	12.15	12.34			AZ14	B7	lolC	13.44	11.91	11.37	11.52	10.98	12.32	14.42	18.39	21.04			AZ14	B7	lolC	16.11	12.85	11.7	11.65	11.16	11.71	12.45	12.97	13.33			AZ14	B7	lolC	16.14	12.95	11.72	11.72	10.99
AZ14	B8	pepT	13.68	11.99	11.47	10.92	10.71	11.26	11.55	11.53	11.85			AZ14	B8	pepT	13.36	11.47	10.81	10.93	10.77	12.61	16.22	19.38	20.99			AZ14	B8	pepT	16.04	12.45	11.14	11.07	10.17	10.72	11.17	11.36	11.61			AZ14	B8	pepT	15.01	11.83	10.84	10.93	10.51
AZ14	B9	znuC	13.35	11.69	11.79	11.38	11.71	11.77	11.85	11.91	12.18			AZ14	B9	znuC	13.54	11.5	11.09	11.39	11.17	12.01	14.28	17.75	20.01			AZ14	B9	znuC	14.93	11.87	11.14	11.29	10.99	12.03	13.4	14.32	14.69			AZ14	B9	znuC	15.46	12.24	11.42	11.3	10.62
AZ14	B10	yfhH	14.13	11.93	11.22	10.41	10.22	10.24	10.26	10.34	10.48			AZ14	B10	yfhH	13.6	11.53	10.7	10.5	9.903	11.02	13.46	17.45	19.47			AZ14	B10	yfhH	13.02	11.13	10.51	10.37	9.828	10.16	10.67	10.86	11.14			AZ14	B10	yfhH	15.21	11.65	10.73	10.45	9.852
AZ14	B11	yrbG	14.68	12.69	12.9	12.62	12.93	13.34	13.59	14	14.22			AZ14	B11	yrbG	13.96	12	11.76	12.34	12.53	13.64	16.23	20.38	23.04			AZ14	B11	yrbG	13.76	12.03	11.88	12.05	12.43	13.56	14.64	15.61	15.89			AZ14	B11	yrbG	16.31	12.39	11.58	12.35	11.98
AZ14	B12	yheS	14.56	11.93	11.4	10.8	10.66	10.81	10.98	11.12	11.36			AZ14	B12	yheS	12.74	11.41	10.88	10.7	10.65	11.64	13.55	16.93	19.42			AZ14	B12	yheS	12.56	11.09	10.86	10.42	10.42	11.08	11.78	12.25	12.52			AZ14	B12	yheS	13.66	11.11	10.79	10.81	10.57
AZ14	C1	slt	13.09	11.66	11.16	11.42	11.84	12.43	12.68	12.96	13.15			AZ14	C1	slt	12.33	11.15	10.95	10.9	11.46	12.26	13.34	15.89	18.58			AZ14	C1	slt	12.31	10.64	10.97	11.14	11.09	11.82	12.59	12.89	13.04			AZ14	C1	slt	11.94	10.27	10.63	10.96	11.4
AZ14	C2	yadG	13.51	11.77	11.22	10.7	10.69	10.8	10.79	10.93	11.08			AZ14	C2	yadG	12.88	11.35	10.65	10.38	9.943	10.74	12.15	15.19	17.32			AZ14	C2	yadG	14.07	11.5	10.57	10.26	9.93	10.36	10.69	11.14	11.15			AZ14	C2	yadG	12.89	10.66	9.888	9.976	9.807
AZ14	C3	serA	15.01	13.67	15.71	18.28	21.69	25.09	27.53	29.63	31.73			AZ14	C3	serA	13.85	12.92	13.58	15.48	19.68	24.14	28.86	33.93	36.44			AZ14	C3	serA	15.4	13.19	13.63	16.37	17.66	18.22	19.15	20.17	19.92			AZ14	C3	serA	14.67	13.04	13.51	16.36	18.07
AZ14	C4	gltJ	14.46	12.12	11.31	10.57	10.58	10.56	10.82	11.03	11.37			AZ14	C4	gltJ	13.11	10.93	10.39	10.38	10.06	11.32	13.16	16.05	17.57			AZ14	C4	gltJ	15.23	11.72	10.64	10.69	9.608	10.17	10.58	10.9	10.95			AZ14	C4	gltJ	13.72	11.39	10.46	10.45	9.913
AZ14	C5	ybeZ	14.92	13.42	13.52	14.51	15.93	17.49	18.75	20.09	21.08			AZ14	C5	ybeZ	13.75	12.7	12.63	13.15	14.86	17.09	20.41	24.13	26.34			AZ14	C5	ybeZ	16.06	13.62	12.73	13.41	14.35	15.21	16	16.7	16.83			AZ14	C5	ybeZ	16.16	13.41	12.61	13.14	13.51
AZ14	C6	modF	14.31	12.71	12.57	12.96	13.65	14.46	15.4	15.84	16.16			AZ14	C6	modF	13.44	12.09	12	12.22	12.81	14.5	17.66	21.23	23.2			AZ14	C6	modF	15.03	12.63	11.68	12.11	12.28	12.54	13.19	13.74	14.03			AZ14	C6	modF	14.95	12.74	12.1	12.12	12.29
AZ14	C7	artP	17.35	17.23	21.89	30.31	39.89	52.38	64.76	75.15	84.34			AZ14	C7	artP	17.59	16.22	18.3	22.41	38.02	52.26	62	72.21	78.51			AZ14	C7	artP	18.45	16.2	19.17	25.85	39.69	43.3	45.73	48.5	48.84			AZ14	C7	artP	18.04	16.48	18.68	24.24	33.4
AZ14	C8	cydD	15.08	13.04	12.68	12.66	12.87	13.47	13.95	14.23	14.76			AZ14	C8	cydD	14.48	12.59	11.83	12.02	12.3	13.98	16.19	19.96	22.11			AZ14	C8	cydD	16.16	12.71	11.86	12.23	12.21	14.08	15.6	16.59	16.76			AZ14	C8	cydD	15.81	12.64	11.73	11.99	12.18
AZ14	C9	yddA	14.04	11.94	11.17	10.62	10.69	10.56	10.84	10.95	11.21			AZ14	C9	yddA	12.37	10.92	10.53	10.67	10.12	11.03	13.06	16.34	18.26			AZ14	C9	yddA	14.87	11.77	10.89	10.61	9.788	10.07	10.86	11.36	11.86			AZ14	C9	yddA	15.51	12.11	10.9	10.74	10
AZ14	C10	U139	13.81	11.91	11.14	10.53	10.23	10.15	10.23	10.15	9.999			AZ14	C10	U139	12.72	10.92	10.51	10.33	9.742	10.75	12.51	15.56	17.44			AZ14	C10	U139	15.24	12.4	11.13	10.72	9.327	9.765	9.999	10.34	10.51			AZ14	C10	U139	14.23	11.58	10.58	10.44	9.48
AZ14	C11	btuC	13.76	11.96	11.34	10.83	10.54	10.61	10.57	10.73	10.67			AZ14	C11	btuC	12.79	11	10.56	10.49	10.19	11.37	13.79	16.94	18.53			AZ14	C11	btuC	14.22	12.08	11.15	10.94	10.35	10.93	11.58	12.04	12.55			AZ14	C11	btuC	14.9	11.58	10.59	10.61	9.857
AZ14	C12	mglA	14.13	11.49	10.98	10.09	10.14	10.13	10.35	10.53	10.6			AZ14	C12	mglA	12.09	10.5	10.36	9.777	9.823	10.65	11.61	14.13	16.65			AZ14	C12	mglA	13.81	11.68	10.73	10.81	10.12	10.49	10.97	11.2	11.56			AZ14	C12	mglA	13.29	10.85	10.17	10.26	9.68
AZ14	D1	yojI	14.09	12.39	12.14	12.57	13.47	14.93	16.26	17.54	18.67			AZ14	D1	yojI	13.4	12.23	12.28	12.1	13.49	15.81	18.91	23.46	26			AZ14	D1	yojI	13.87	12.4	12.15	12.15	12.95	14.48	15.6	16.77	17.09			AZ14	D1	yojI	13.32	12.12	12.1	12.52	12.78
AZ14	D2	hisQ	13.12	11.59	11.27	10.59	10.52	10.63	10.64	10.76	11.07			AZ14	D2	hisQ	12.75	11.09	10.5	10.51	9.882	10.82	12.32	15.18	17.58			AZ14	D2	hisQ	13.61	11.37	10.53	10.67	9.897	10.21	10.73	10.93	11.2			AZ14	D2	hisQ	12.61	10.36	9.982	10.11	9.873
AZ14	D3	cysW	13.9	11.27	10.84	10.03	9.769	9.896	9.886	9.835	10.04			AZ14	D3	cysW	13.64	11.25	10.41	10.24	9.467	10.33	12.27	15.61	17.33			AZ14	D3	cysW	15.51	11.68	10.57	10.3	9.23	9.631	9.993	10.35	10.44			AZ14	D3	cysW	14.2	11.08	10.07	10.04	9.195
AZ14	D4	ugpA	13.54	11.71	11.05	10.41	10.25	10.19	10.14	10.32	10.19			AZ14	D4	ugpA	13.56	11.25	10.39	10.38	9.992	10.12	11.06	13.43	15.77			AZ14	D4	ugpA	16.46	12.58	10.78	10.57	9.292	9.601	10	10.24	10.37			AZ14	D4	ugpA	14.2	11.32	10.32	10.08	9.515
AZ14	D5	dppB	14.15	11.8	10.93	10.27	9.765	9.719	9.898	9.793	9.915			AZ14	D5	dppB	14.04	11.49	10.73	10.4	9.663	10.47	12.27	15.45	17.56			AZ14	D5	dppB	15.11	11.95	10.55	10.3	9.788	9.87	10.2	10.49	10.63			AZ14	D5	dppB	15.26	11.75	10.34	9.935	9.411
AZ14	D6	pstC	14.21	12.11	11.45	10.49	10.56	10.56	10.55	10.71	10.88			AZ14	D6	pstC	12.72	11.11	10.4	10.39	10.34	10.85	11.73	13.11	15.8			AZ14	D6	pstC	14.38	11.88	10.64	10.48	9.806	10.18	10.54	10.8	10.92			AZ14	D6	pstC	15.48	12.44	11	10.52	9.892
AZ14	D7	alsA	14.46	12.1	11.29	10.2	9.871	9.692	9.624	9.606	9.545			AZ14	D7	alsA	12.93	11.11	10.48	10.2	9.614	10.38	11.75	14.23	15.99			AZ14	D7	alsA	16.53	12.67	11.06	10.51	9.183	9.681	9.9	10.12	10.29			AZ14	D7	alsA	15.6	12.25	10.95	10.26	9.684
AZ14	D8	phnC	13.52	11.81	10.87	10.47	10.39	10.11	10.11	10.06	10.12			AZ14	D8	phnC	14.04	11.46	10.65	10.47	9.942	10.84	12.85	15.74	17.83			AZ14	D8	phnC	16.63	12.57	11.18	10.63	9.418	9.898	10.3	10.55	10.89			AZ14	D8	phnC	16.34	12.04	10.62	10.2	9.848
AZ14	D9	ybdF	12.93	11.51	11.23	10.61	10.66	10.49	10.62	10.81	10.81			AZ14	D9	ybdF	13.91	11.55	10.8	10.6	10.2	11.3	13.35	15	16.52			AZ14	D9	ybdF	14.79	11.63	10.65	10.64	9.617	10.16	10.8	11.05	11.36			AZ14	D9	ybdF	16.17	11.98	10.72	10.61	10.18
AZ14	D10	ybdN	13.78	11.71	11.09	10.73	10.24	10.33	10.46	10.46	10.62			AZ14	D10	ybdN	13.68	11.51	10.74	10.57	10.15	10.92	11.9	15.21	18.03			AZ14	D10	ybdN	15.01	12.12	11.32	10.82	10.34	10.27	10.69	11.01	11.17			AZ14	D10	ybdN	15.29	11.94	10.58	10.33	9.945
AZ14	D11	rihA	14.63	13.3	13.24	13.57	14.01	14.58	15	15.61	15.83			AZ14	D11	rihA	13.48	12.48	12.6	13.25	13.44	14.98	17.58	21.86	24.28			AZ14	D11	rihA	14.89	13.22	12.86	13.27	12.9	13.45	14.59	15.05	15.5			AZ14	D11	rihA	15.23	12.59	12.53	13.76	13.49
AZ14	D12	ycdO	14.24	11.51	11.06	10.06	9.842	9.888	9.984	9.998	10.17			AZ14	D12	ycdO	12.1	10.85	10.32	9.748	9.932	10.22	10.52	11.83	14.52			AZ14	D12	ycdO	13.88	11.69	10.77	10.63	9.731	10.09	10.44	10.55	10.94			AZ14	D12	ycdO	13.13	10.75	10.18	10.09	9.399
AZ14	E1	fhuC	13.11	11.2	10.58	9.864	9.621	9.767	9.623	9.793	9.928			AZ14	E1	fhuC	12.53	11.02	10.42	9.889	9.601	10.31	12.34	15.31	16.86			AZ14	E1	fhuC	12.23	10.4	10.28	9.645	9.585	9.891	10.38	10.71	10.68			AZ14	E1	fhuC	11.95	9.993	9.782	9.468	9.545
AZ14	E2	oppB	13.58	11.61	11.15	10.35	10.05	10.29	10.49	10.56	10.7			AZ14	E2	oppB	12.41	11.17	10.59	10.32	9.76	10.4	12.02	14.77	17			AZ14	E2	oppB	12.96	11.18	10.45	10.2	9.618	10.01	10.25	10.5	10.7			AZ14	E2	oppB	12.51	10.27	9.679	9.969	9.573
AZ14	E3	ydeA	13.29	11.46	11.09	10.3	10.22	10.28	10.33	10.48	10.47			AZ14	E3	ydeA	12.98	11.31	10.85	10.57	10.15	11.26	13.59	16.5	17.99			AZ14	E3	ydeA	14.11	11.8	10.7	10.7	9.818	10.19	10.78	10.92	11.01			AZ14	E3	ydeA	12.93	10.65	10.02	10.26	9.641
AZ14	E4	yhdX	14.57	12.02	11.21	10.28	9.955	9.828	9.879	10	10.03			AZ14	E4	yhdX	12.87	11.34	10.58	10.24	9.888	10.99	13.08	15.99	17.49			AZ14	E4	yhdX	14.42	11.52	10.42	10.41	9.21	9.673	10.17	10.27	10.36			AZ14	E4	yhdX	13.22	10.81	10.02	10.07	9.344
AZ14	E5	yhdY	13.83	11.58	11.1	10.42	10.2	10.11	9.985	10.08	10.18			AZ14	E5	yhdY	12.44	11.31	10.85	10.34	9.987	10.75	12.39	14.89	16.69			AZ14	E5	yhdY	13.63	11.58	10.57	10.45	9.545	10.01	10.3	10.52	10.64			AZ14	E5	yhdY	12.9	10.7	9.917	10.14	9.575
AZ14	E6	xylG	13.51	11.66	11.07	10.27	10.17	10.19	10.13	10.25	10.21			AZ14	E6	xylG	12.51	11.12	10.43	10.39	9.609	10.36	11.31	13.59	15.84			AZ14	E6	xylG	14.72	12.22	10.93	10.55	9.825	10.05	10.42	10.48	10.74			AZ14	E6	xylG	14.98	11.46	10.41	10.17	9.773
AZ14	E7	ytfR	13.8	11.72	10.92	10.3	10.14	10.22	10.19	10.34	10.41			AZ14	E7	ytfR	12.29	11.14	10.75	10.53	9.786	10.43	11.64	13.87	16.39			AZ14	E7	ytfR	14.46	11.81	10.72	10.66	9.363	9.786	10.17	10.37	10.45			AZ14	E7	ytfR	14.54	11.28	10.25	10.11	9.628
AZ14	E8	ycdZ	16.75	18.97	18.09	18.04	18.12	18.11	18.35	18.87	19.15			AZ14	E8	ycdZ	15.25	17.36	16.91	16.87	17.67	19.33	22.63	27.14	30.27			AZ14	E8	ycdZ	17.41	17.87	17.02	17.32	19.03	22.23	25.97	27.77	28.61			AZ14	E8	ycdZ	17.09	17.62	16.9	17.2	17.39
AZ14	E9	ymdB	14.56	12.31	11.66	11.27	11.36	11.87	12.12	12.53	12.75			AZ14	E9	ymdB	13.34	11.74	11.16	11.11	11.27	12.55	14.13	17.1	19.66			AZ14	E9	ymdB	14.89	11.9	11.02	11.55	10.91	11.48	12	12.21	12.49			AZ14	E9	ymdB	15.85	11.94	10.98	10.98	10.87
AZ14	E10	yceK	14.39	12.29	11.77	11.08	11.02	11.35	11.51	11.63	11.9			AZ14	E10	yceK	13.28	11.92	11.32	11.16	10.67	11.55	12.88	15.88	18.39			AZ14	E10	yceK	15.04	12.4	11.19	10.96	10.17	10.55	11.13	11.4	11.71			AZ14	E10	yceK	14.72	11.97	10.98	10.73	10.14
AZ14	E11	ycfJ	13.07	11.52	11.09	10.39	10.33	10.37	10.26	10.31	10.42			AZ14	E11	ycfJ	12.44	11.13	10.51	10.6	10.07	11.76	14.86	19.63	23.22			AZ14	E11	ycfJ	14.1	11.9	11.07	10.66	9.855	10.03	10.32	10.71	10.98			AZ14	E11	ycfJ	14.3	10.99	10.05	10.15	9.705
AZ14	E12	ycgH	13.72	11.63	11.13	10.09	10.03	9.842	9.606	9.798	9.853			AZ14	E12	ycgH	11.18	10.5	10.46	9.842	9.573	10.08	10.72	12.32	14.65			AZ14	E12	ycgH	13.2	11.39	10.87	10.27	9.517	9.938	10.3	10.41	10.8			AZ14	E12	ycgH	12.79	10.65	10.11	9.658	9.494
AZ14	F1	ycgN	15.7	15.27	17.48	19.76	22.79	25.83	28.17	30.1	31.96			AZ14	F1	ycgN	14.93	13.92	14.6	16.63	19.54	23.37	27.37	33.51	37.89			AZ14	F1	ycgN	14.79	14.12	16.23	18.88	21.71	22.57	23.55	24.48	25.08			AZ14	F1	ycgN	14.65	13.87	15.29	18.5	20.25
AZ14	F2	ycgY	14.13	11.93	10.94	10.49	10.02	10.22	10.15	10.31	10.43			AZ14	F2	ycgY	12.78	10.76	10.34	10.28	10.02	10.35	10.9	13.04	15.73			AZ14	F2	ycgY	13.21	11.28	10.51	10.34	9.833	10.14	10.49	10.74	11.01			AZ14	F2	ycgY	12.22	10.13	9.696	9.693	9.678
AZ14	F3	U66	14.42	11.57	10.97	10.19	10.06	10.17	10.13	10.18	10.17			AZ14	F3	U66	12.53	10.97	10.45	10.03	9.769	10.55	12.58	15.14	17.21			AZ14	F3	U66	13.27	11.3	10.5	10.23	9.386	9.787	9.997	10.2	10.54			AZ14	F3	U66	12.75	10.37	9.818	9.991	9.538
AZ14	F4	b1228	14.6	11.8	10.91	10.23	9.938	10.12	9.902	9.997	10.12			AZ14	F4	b1228	13.11	11.1	10.36	10.17	9.6	10.52	12.3	15.32	17.26			AZ14	F4	b1228	14.41	11.76	10.63	10.44	9.331	9.777	10.04	10.33	10.31			AZ14	F4	b1228	13.41	10.92	9.985	10.13	9.506
AZ14	F5	rluB	16.61	13.47	12.38	12.18	12.4	12.93	13.18	13.61	13.99			AZ14	F5	rluB	13.61	12.43	12.18	12.47	12.34	13.45	15.09	18.68	21.72			AZ14	F5	rluB	15.79	13.58	12.36	12.32	12.48	14.49	16.58	18.06	18.69			AZ14	F5	rluB	14.38	12.23	11.81	12.29	11.98
AZ14	F6	yciS	14.25	12.4	12.02	11.63	12.02	12.24	12.53	12.49	12.89			AZ14	F6	yciS	12.99	11.38	11.25	11.74	11.36	12.48	13.86	16.81	19.46			AZ14	F6	yciS	14.63	12.28	11.35	11.68	11.41	11.88	12.47	12.87	13.16			AZ14	F6	yciS	14.13	12.08	11.41	11.55	11.25
AZ14	F7	perR	15.06	11.94	10.87	10.21	10.06	9.84	9.878	9.796	9.894			AZ14	F7	perR	12.52	11.01	10.31	10.15	9.585	10.45	12.03	14.85	16.93			AZ14	F7	perR	14.91	11.98	10.67	10.45	9.237	9.636	10.06	10.32	10.33			AZ14	F7	perR	14.12	11.68	10.44	10.07	9.666
AZ14	F8	cusR	15.49	12.93	12.4	11.95	12.17	12.71	12.97	13.31	13.9			AZ14	F8	cusR	14.35	12.09	11.63	11.74	11.96	13.39	16.53	20.07	22.28			AZ14	F8	cusR	16.38	12.92	11.79	12.07	11.34	12.05	12.65	13.11	13.39			AZ14	F8	cusR	14.83	12.38	11.74	11.98	11.46
AZ14	F9	uspG	14.85	12.91	12.61	12.5	12.88	13.18	13.69	14.28	14.73			AZ14	F9	uspG	13.78	11.86	11.69	12.28	12.77	15.23	18.7	21.32	22.81			AZ14	F9	uspG	15.39	12.78	12.09	12.67	12.69	14.8	16.76	17.82	18.19			AZ14	F9	uspG	15.94	12.55	11.68	12.28	12.03
AZ14	F10	wrbA	16.03	13.89	15.03	17.96	22.55	28.68	35.26	41.55	47.24			AZ14	F10	wrbA	15.42	12.98	13.08	15.4	22.76	31.96	39.51	46.72	51.2			AZ14	F10	wrbA	16.18	13.33	13.16	15.75	21.31	21.76	22.46	23.64	24.18			AZ14	F10	wrbA	15.2	13.05	12.94	15.27	19.56
AZ14	F11	ybeQ	13.84	11.64	11.02	10.37	10.23	10.15	10.17	10.36	10.14			AZ14	F11	ybeQ	12.04	10.78	10.3	10.08	9.794	10.29	11.4	13.95	16.05			AZ14	F11	ybeQ	14.03	11.74	10.76	10.55	9.874	10.17	10.54	10.84	11.01			AZ14	F11	ybeQ	13.51	11.06	10.15	10.24	9.693
AZ14	F12	ybeT	13.41	11.37	10.99	10.37	10.47	10.61	10.69	10.91	11.1			AZ14	F12	ybeT	11.45	10.32	10.44	10.02	10.06	10.64	11.89	14.69	16.79			AZ14	F12	ybeT	13.84	11.58	10.81	10.57	10.05	10.28	10.89	11.1	11.38			AZ14	F12	ybeT	12.86	10.95	10.44	10.32	9.905
AZ14	G1	ybhA	12	10.83	10.22	10.14	10.02	10.14	10.18	10.39	10.43			AZ14	G1	ybhA	13.23	10.99	10.27	10.03	9.902	10.28	11.51	14.76	17.54			AZ14	G1	ybhA	12.12	10.32	10.2	9.906	9.778	10.08	10.61	10.84	11.11			AZ14	G1	ybhA	12.11	10.16	9.954	9.761	9.488
AZ14	G2	ybiM	13.3	11.44	10.8	10.09	10.16	10.07	10.09	10.09	10.19			AZ14	G2	ybiM	12.2	10.8	10.5	9.719	9.84	10.1	10.64	12.32	14.81			AZ14	G2	ybiM	13.04	10.94	10.28	9.911	9.28	9.645	9.949	10.19	10.54			AZ14	G2	ybiM	11.67	9.778	9.69	9.4	9.469
AZ14	G3	b0656	12.95	11.16	10.98	10.62	10.56	10.6	10.88	10.86	11.28			AZ14	G3	b0656	12.26	11.05	10.77	10.12	10.35	10.99	11.88	14.41	17.07			AZ14	G3	b0656	11.85	10.8	10.59	10.16	10.12	10.49	11.07	11.34	11.62			AZ14	G3	b0656	11.98	10.51	10.3	10.07	10.11
AZ14	G4	ampH	13	11.38	11.21	10.95	11.39	11.76	11.97	12.33	12.81			AZ14	G4	ampH	12.84	11.07	10.78	10.76	11.07	12.58	14.54	17.89	20.48			AZ14	G4	ampH	13.6	11.49	10.98	11.26	10.48	10.93	11.7	11.89	12.17			AZ14	G4	ampH	12.89	10.99	10.34	10.91	10.68
AZ14	G5	yadF	17.02	16.44	17.27	19.66	22.33	23.63	25.1	26.08	27.22			AZ14	G5	yadF	15.52	15.67	16.67	18.7	21.19	23.58	25.96	30.96	35.04			AZ14	G5	yadF	15.83	15.34	16.39	18.62	19.65	20.11	21.18	21.87	22.04			AZ14	G5	yadF	16.29	16.16	17.29	19.74	20.39
AZ14	G6	ygeR	13.7	12.13	12.34	12.4	12.8	13.13	13.56	13.68	13.9			AZ14	G6	ygeR	12.74	11.51	11.44	11.99	12.3	13.62	15.48	18.75	20.95			AZ14	G6	ygeR	12.8	11.24	11.53	12.27	12.29	12.98	13.97	14.5	14.72			AZ14	G6	ygeR	13.06	11.79	11.6	12.25	11.79
AZ14	G7	fepD	14.32	11.77	10.89	10.18	10.03	9.964	10.12	10.03	10.26			AZ14	G7	fepD	12.21	10.98	10.41	10.52	9.939	10.68	12.17	14.44	16.71			AZ14	G7	fepD	12.81	11.48	10.66	10.67	9.819	10.33	10.64	11.15	11.41			AZ14	G7	fepD	12.6	11.17	10.49	10.54	9.95
AZ14	G8	ycfT	14.8	11.8	10.8	10.16	9.917	9.801	9.684	9.745	9.811			AZ14	G8	ycfT	12.63	10.87	10.25	10.2	9.716	10.68	12.85	15.45	17.31			AZ14	G8	ycfT	15.34	11.62	10.45	10.44	9.422	9.801	10.13	10.35	10.79			AZ14	G8	ycfT	12.9	11.31	10.55	10.3	9.724
AZ14	G9	potA	14.8	12.71	13.06	12.82	13.23	13.4	13.66	14.07	14.19			AZ14	G9	potA	13.44	12.36	12.81	12.9	13.19	14.26	16.17	19.39	22.38			AZ14	G9	potA	15.22	13.03	12.33	13.08	13.09	15.45	17.45	18.73	19.59			AZ14	G9	potA	14.47	13.01	12.44	13.19	12.62
AZ14	G10	znuA	14.9	12.69	12.34	12.45	12.77	13.27	13.7	13.9	14.09			AZ14	G10	znuA	13.24	11.85	11.72	12.28	12.38	13.71	16.05	19.59	21.87			AZ14	G10	znuA	13.6	12.06	11.71	12.48	12.12	12.76	13.35	13.85	14.38			AZ14	G10	znuA	13.83	12.15	11.46	12.17	11.89
AZ14	G11	yfhB	13.79	11.71	11.48	11.32	11.64	11.96	12.41	12.76	13.12			AZ14	G11	yfhB	12.16	10.9	11.05	11.04	11.34	12.59	14.14	17.14	19.93			AZ14	G11	yfhB	13.46	11.71	11.13	11.36	11.14	11.73	12.38	12.8	13.15			AZ14	G11	yfhB	13.39	11.42	10.94	11.35	10.96
AZ14	G12	yrbF	14.59	13.04	13.91	14.39	15.5	16.07	16.6	17.21	17.61			AZ14	G12	yrbF	12.88	12.68	13.78	14.54	15.45	17.25	19.03	21.82	26			AZ14	G12	yrbF	13.96	12.82	13.36	14.15	14.84	16.12	17.88	19.06	20.03			AZ14	G12	yrbF	13.87	12.7	13.34	14.05	14.63
AZ14	H1	lacZ	15.28	19.05	23.67	26.58	29.51	31.14	32.15	32.98	33.7			AZ14	H1	lacZ	14.61	17.55	21.03	23.75	25.2	28.54	32.4	38.75	43.32			AZ14	H1	lacZ	15	19.02	23.9	26.48	28.23	28.72	29.68	31.82	32.87			AZ14	H1	lacZ	15.12	19.44	24.64	28.4	30.22
AZ14	H2	kefG	15.35	13.56	14.21	15.95	18.77	21.41	23.95	25.61	27.16			AZ14	H2	kefG	13.39	12.81	13.81	15.2	18.1	20.8	23.22	27.33	31.89			AZ14	H2	kefG	13.94	12.92	13.74	15.89	18.35	19.41	20.56	22.07	22.45			AZ14	H2	kefG	13.11	12.72	14.54	17.72	19.12
AZ14	H3	yjjK	16.12	13.93	15.4	17.2	19.78	23.15	26.47	29.39	31.76			AZ14	H3	yjjK	14.01	13.21	14.61	16.44	19.83	24.48	29.16	35.22	39.04			AZ14	H3	yjjK	14.66	13.68	15.11	17.02	19.33	20.7	22.67	24.4	24.93			AZ14	H3	yjjK	14.07	13.28	15.15	17.12	18.9
AZ14	H4	racC	15.06	12.31	12.8	13.74	14.99	16.3	17.38	18.06	18.95			AZ14	H4	racC	12.95	11.63	12.13	13.1	14.8	17.43	20.18	24.29	26.7			AZ14	H4	racC	14.1	12.42	12.48	13.42	15.03	17.15	19.87	21.42	21.86			AZ14	H4	racC	13.48	11.7	11.88	13.02	13.78
AZ14	H5	ybaL	15.3	13.41	14.24	15.66	17.58	19.32	20.8	21.85	22.89			AZ14	H5	ybaL	13.77	12.68	13.72	15.9	18.11	20.89	23.46	27.7	30.2			AZ14	H5	ybaL	14.2	13.02	14.02	16.52	18.02	18.71	19.71	20.65	20.83			AZ14	H5	ybaL	14.36	12.91	13.71	16.7	17.75
AZ14	H6	zitB	14.35	11.9	11.65	11.24	11.41	11.94	12.32	12.74	13.24			AZ14	H6	zitB	12.41	11.05	10.81	11.24	11.41	12.43	13.9	16.72	19.42			AZ14	H6	zitB	13.98	11.35	10.84	11.22	11.03	11.32	11.83	12.34	12.7			AZ14	H6	zitB	12.84	11.17	10.99	10.98	11.12
AZ14	H7	sapA	15.41	12.39	11.51	11	10.92	11.09	11.24	11.41	11.6			AZ14	H7	sapA	13.45	11.4	10.98	11.15	11.07	11.75	13.25	16.2	18.78			AZ14	H7	sapA	14.65	12.12	11.32	11.52	10.73	11.84	12.74	13.2	13.83			AZ14	H7	sapA	13.09	11.35	11.02	10.96	10.84
AZ14	H8	mglB	18.58	24.02	30.5	36.82	46.66	57.19	66.96	77.97	86.07			AZ14	H8	mglB	17.6	24.57	29.49	36.34	50.47	60.72	71.05	86.72	95.21			AZ14	H8	mglB	18.51	24.58	29.64	35.45	44.54	56.3	66.17	72.05	74.91			AZ14	H8	mglB	18.21	25.89	30.16	38.61	44.23
AZ14	H9	nupX	14.56	11.79	11.05	10.3	10.05	9.851	9.79	9.782	9.7			AZ14	H9	nupX	12.08	10.31	10.17	9.743	9.573	10.12	11.06	13.51	15.72			AZ14	H9	nupX	14.05	11.59	10.38	10.37	9.528	9.808	10.29	10.72	10.84			AZ14	H9	nupX	12.68	10.99	10.23	9.944	9.419
AZ14	H10	yeiM	15.2	12.36	11.51	10.85	10.75	10.81	11.1	11.27	11.49			AZ14	H10	yeiM	13.46	11.14	10.63	10.53	10.45	11.24	13.14	16.66	19.18			AZ14	H10	yeiM	13.27	11.74	11.28	10.59	10.25	10.74	11.28	11.78	11.96			AZ14	H10	yeiM	13.99	11.43	10.65	10.74	10.35
AZ14	H11	hisJ	14.97	12.56	12.4	11.98	12.19	12.25	12.81	13.13	13.41			AZ14	H11	hisJ	12.1	11.03	11.39	11.44	11.59	12.61	13.66	15.8	18.52			AZ14	H11	hisJ	13.01	12	12.11	11.76	11.77	12.42	13.29	13.81	14.16			AZ14	H11	hisJ	13.15	11.58	11.57	11.55	11.35
AZ14	H12	yphF	13.78	11.2	10.7	10.14	10.14	10.41	10.52	10.96	11.13			AZ14	H12	yphF	11.38	10.23	10.27	9.774	9.887	10.74	11.68	13.66	15.67			AZ14	H12	yphF	12.8	11.15	10.69	10.11	9.862	10.29	10.74	11.01	11.19			AZ14	H12	yphF	12.3	10.62	10.34	9.861	9.841
AZ15	A1	ugpB	13.5	11.69	11.06	13.13	15.52	18.08	20.9	23.01	25.44			AZ15	A1	ugpB	14.08	11.57	10.95	13.12	16.31	17.87	18.76	21.93	24.85			AZ15	A1	ugpB	15.2	12.22	11.32	12.91	14.79	15.55	15.83	16.21	16.46			AZ15	A1	ugpB	13.79	11.66	11.27	14.43	15.24
AZ15	A2	dctA	15.3	13.93	14.19	16.9	18.07	19.16	19.85	20.5	20.85			AZ15	A2	dctA	14.45	12.77	13.29	17.09	19.2	19.97	21.05	25.33	28.47			AZ15	A2	dctA	15.43	13.45	13.89	16.77	17.3	17.99	18.51	19.06	19.23			AZ15	A2	dctA	15.48	13.73	14.55	18.26	18.34
AZ15	A3	dppA	17.18	16.17	19.32	31.96	48.88	70.82	91.83	110.6	124.3			AZ15	A3	dppA	17.86	15.55	17.24	30.44	51.48	69.75	79.05	104.3	113.1			AZ15	A3	dppA	17.99	17.68	19.79	36.54	47.04	49.68	50.6	52.59	53.59			AZ15	A3	dppA	17.52	16.48	19.11	45.06	51.23
AZ15	A4	alsB	13.46	11.99	12.2	13.15	14.31	16.41	18.63	20.64	22.49			AZ15	A4	alsB	15.56	12.7	11.13	11.53	13.87	16.21	18.01	22.79	25.45			AZ15	A4	alsB	15.52	12.61	12.08	12.7	13.69	14.37	14.66	15.02	15.25			AZ15	A4	alsB	16.39	12.35	11.03	12.7	13.67
AZ15	A5	dcuA	13.27	11.95	11.92	13.21	14.34	15.52	16.63	17.59	18.6			AZ15	A5	dcuA	14.69	12.34	11.34	12.05	14.16	15.49	16.73	21.51	23.9			AZ15	A5	dcuA	14.31	12.47	11.94	12.34	12.82	13.22	13.32	13.9	14.14			AZ15	A5	dcuA	15.37	12.18	11.62	13.13	13.75
AZ15	A6	ybfG	15.78	12.34	10.84	10.09	9.833	9.707	9.621	9.747	9.8			AZ15	A6	ybfG	14.82	12.18	10.58	9.36	9.484	9.891	10.39	13.3	15.38			AZ15	A6	ybfG	16.46	12.92	11.31	9.875	9.106	9.466	9.455	9.583	9.721			AZ15	A6	ybfG	15.25	11.5	10.21	9.141	9.139
AZ15	A7	cvpA	13.89	11.87	11.19	10.67	10.75	11.29	11.68	12.14	12.7			AZ15	A7	cvpA	15.48	12.05	10.73	9.864	10.4	11.25	12.07	15.66	17.49			AZ15	A7	cvpA	16.75	13.13	11.5	10.49	10.13	10.36	10.71	10.84	10.91			AZ15	A7	cvpA	15.17	11.72	10.44	10.25	10.57
AZ15	A8	ybiJ	14.84	12.3	11.65	11.67	11.67	12.44	12.84	13.09	13.24			AZ15	A8	ybiJ	13.8	12.06	11.58	11.17	12.01	12.71	13.24	15.19	17.43			AZ15	A8	ybiJ	15.24	12.95	12.18	11.77	13.36	17.99	19.99	22.1	22.83			AZ15	A8	ybiJ	15.11	11.92	11.31	11.45	11.58
AZ15	A9	nmpC	13.61	11.93	12.18	13.89	15.37	17.44	19.72	21.72	23.79			AZ15	A9	nmpC	13.74	11.83	11.75	13.57	15.52	17.97	19.65	22.63	25			AZ15	A9	nmpC	15.31	13.11	12.6	13.27	14.38	15.77	16.06	16.63	16.78			AZ15	A9	nmpC	14.8	11.9	11.39	13.63	14.58
AZ15	A10	ybiU	12.87	11.17	10.62	10.19	10.19	10.37	10.67	10.78	11.09			AZ15	A10	ybiU	13.1	10.98	10.23	9.649	9.571	10.23	10.48	11.58	13.44			AZ15	A10	ybiU	14.86	12	10.83	9.974	9.433	9.847	10.05	10.18	10.7			AZ15	A10	ybiU	14.27	11.19	10.56	10.07	9.915
AZ15	A11	ybiV	15.89	13.87	14.41	15.55	16.61	17.2	18.15	19.17	19.9			AZ15	A11	ybiV	13.93	12.87	14.18	15.79	15.72	17.55	18.19	19.92	21.33			AZ15	A11	ybiV	16.47	14.29	14.5	15.2	15.37	16.05	16.42	16.89	17.32			AZ15	A11	ybiV	15.56	13.38	14.29	15.8	16.08
AZ15	A12	Empty	14.52	14.43	14.5	14.37	14.58	14.83	15.04	14.72	14.5			AZ15	A12	Empty	14.46	13.84	13.68	13.16	12.85	12.86	12.69	12	12.51			AZ15	A12	Empty	13.97	13.64	13.44	12.95	12.86	12.43	12.43	12.25	12.1			AZ15	A12	Empty	14.07	13.99	13.97	13.87	13.68
AZ15	B1	ybjH	13.07	11.17	10.89	10.7	10.89	11.43	11.96	12.24	12.43			AZ15	B1	ybjH	13.77	11.31	10.41	10.33	10.64	11.55	12.71	16.71	18.65			AZ15	B1	ybjH	13.66	11.74	10.91	10.41	10.33	10.98	11.18	11.47	11.75			AZ15	B1	ybjH	13.62	11	10.54	10.54	10.62
AZ15	B2	ymcC	16.82	16.14	21.37	31.52	37.82	44.64	51.61	57.91	62.72			AZ15	B2	ymcC	17.48	16.65	19.85	30.47	38.54	46.08	50.86	66.93	72.45			AZ15	B2	ymcC	17.37	17.06	21.29	32.07	34.51	37.31	38.47	41.08	42.48			AZ15	B2	ymcC	17.71	15.89	20.1	32.82	37.23
AZ15	B3	yccM	14.44	11.7	10.39	9.815	9.628	9.54	9.85	9.683	9.637			AZ15	B3	yccM	15.31	12.15	10.32	9.381	9.181	9.992	10.51	13.26	15.96			AZ15	B3	yccM	14	11.83	10.76	9.771	9.157	9.515	9.705	9.688	9.791			AZ15	B3	yccM	15.25	11.4	10.14	9.441	9.42
AZ15	B4	ybcV	12.68	11.21	10.8	9.886	9.748	9.532	9.703	9.698	9.632			AZ15	B4	ybcV	14.4	11.74	9.926	9.162	9.159	9.844	10.3	14.13	16.5			AZ15	B4	ybcV	14.23	11.68	10.62	9.384	9.111	9.226	9.497	9.731	9.75			AZ15	B4	ybcV	14.99	11.41	9.991	9.289	9.239
AZ15	B5	ybhI	12.52	11.15	10.69	9.739	9.362	9.286	9.55	9.382	9.468			AZ15	B5	ybhI	14.12	12.02	10.3	9.225	9.059	9.781	9.996	12.13	14.04			AZ15	B5	ybhI	13.82	11.82	10.17	8.945	8.804	8.993	9.107	9.284	9.359			AZ15	B5	ybhI	14.66	11.41	10.24	9.519	9.028
AZ15	B6	potF	15.69	12.34	10.66	9.956	10.14	10.44	11.01	11.42	12.2			AZ15	B6	potF	15.83	12.58	10.71	9.558	10.36	11.34	11.91	14.57	16.25			AZ15	B6	potF	15.34	12.3	10.83	9.605	9.873	10.3	10.39	10.57	10.66			AZ15	B6	potF	15.53	11.46	10.31	9.947	10.04
AZ15	B7	oppA	31.08	36.75	52.84	77.71	85.64	95.63	103.1	107.5	113			AZ15	B7	oppA	28.56	31.9	43.35	72.19	83.12	87.58	92	116.8	128.4			AZ15	B7	oppA	29.41	35	48.26	75.95	107.7	152.8	174.5	197.8	211.6			AZ15	B7	oppA	28.86	32.77	47.68	78.22	85.13
AZ15	B8	ydcS	16.1	12.83	12.57	14.33	17.68	24.26	31.04	37.7	42.88			AZ15	B8	ydcS	14.76	12.63	12.33	14.82	20.84	27.71	30.68	38.34	42.88			AZ15	B8	ydcS	15.35	12.92	12.63	14.94	17.04	17.98	18.26	18.76	19			AZ15	B8	ydcS	15.72	12.15	11.83	16.01	18.97
AZ15	B9	yeaV	13.91	12.19	11.37	10.91	10.83	10.96	11.31	11.5	11.68			AZ15	B9	yeaV	13.93	11.72	10.84	10.25	10.77	11.68	11.92	13.54	15.76			AZ15	B9	yeaV	15.13	12.71	11.28	10.14	10.32	10.63	10.9	11.03	10.92			AZ15	B9	yeaV	14.41	11.68	10.6	10.38	10.41
AZ15	B10	yejA	14.53	12.51	14.28	17.19	18.96	21.3	23.28	24.22	25.38			AZ15	B10	yejA	15.11	13.05	13.44	16.22	18.13	20.08	21.7	25.97	29.55			AZ15	B10	yejA	15.81	13.91	14.17	16.66	18.24	19.65	20.49	21.62	22.52			AZ15	B10	yejA	15.27	13.21	14.47	17.47	18.26
AZ15	B11	sstT	15.68	14.63	15.76	18.22	20.58	23.83	26.55	28.92	31.48			AZ15	B11	sstT	14.78	13.85	15.28	19.18	22.33	23.58	24.66	27.52	29.84			AZ15	B11	sstT	16.24	14.98	15.77	19.31	22.4	27.15	29.34	31.64	32.53			AZ15	B11	sstT	16.2	14.25	15.37	19.43	20.62
AZ15	B12	ybcY	12.17	10.81	11.16	11.06	11.33	11.59	11.95	12.28	12.47			AZ15	B12	ybcY	13.43	11.2	10.71	10.43	11.1	11.71	11.87	12.85	14.57			AZ15	B12	ybcY	12.95	11.04	10.9	11.21	10.88	11.36	11.49	11.89	12.2			AZ15	B12	ybcY	12.65	10.61	10.84	11.09	11.19
AZ15	C1	yiiP	13.28	11.34	11.49	11.9	12.22	12.95	13.85	14.39	14.89			AZ15	C1	yiiP	14.04	11.71	10.94	11.01	11.59	13.19	14.08	18.24	20.71			AZ15	C1	yiiP	13.16	11.77	11.61	11.14	11.66	12.31	12.78	13.12	13.28			AZ15	C1	yiiP	13.81	11.44	11.19	11.63	11.92
AZ15	C2	ybdK	13.7	11.3	10.3	9.521	9.318	9.551	9.461	9.573	9.66			AZ15	C2	ybdK	13.39	11.52	10.1	9.276	8.965	9.573	10.35	13.97	15.96			AZ15	C2	ybdK	13.94	11.57	10.42	8.943	8.79	9.024	9.131	9.353	9.411			AZ15	C2	ybdK	14.18	11.5	10.12	9.122	9.08
AZ15	C3	serA	14.44	13.18	14.09	17.16	19.55	22.06	25.58	27.97	30.28			AZ15	C3	serA	15.62	13.42	13.04	16.35	19.61	23.22	25.28	33.71	36.91			AZ15	C3	serA	14.75	13.79	14.52	17.66	19.08	19.96	20.37	21.24	21.78			AZ15	C3	serA	14.97	13.02	13.37	16.95	18.21
AZ15	C4	yjcE	12.34	11.27	11.31	10.71	10.73	11.05	11.74	12.07	12.45			AZ15	C4	yjcE	14.61	12.24	10.73	9.698	10.4	11.28	11.81	13.77	15.65			AZ15	C4	yjcE	13.62	11.76	10.69	9.914	9.995	10.4	10.52	10.72	10.73			AZ15	C4	yjcE	14.03	11.63	10.61	10.06	10.1
AZ15	C5	b1367	12.98	11.32	10.76	9.777	9.318	9.646	9.902	9.805	9.715			AZ15	C5	b1367	13.88	11.84	10.42	9.45	9.406	10.17	10.64	13.2	15.23			AZ15	C5	b1367	13.78	11.73	10.43	9.281	8.807	9.131	9.321	9.465	9.626			AZ15	C5	b1367	14.37	11.83	10.51	9.815	9.424
AZ15	C6	ydbC	14.23	11.62	10.65	10.32	9.603	9.778	10.05	10.05	10.15			AZ15	C6	ydbC	14.32	11.92	10.13	9.283	9.324	9.938	10.41	13.45	15.08			AZ15	C6	ydbC	14.33	11.75	10.51	9.314	9.249	9.404	9.6	9.819	9.98			AZ15	C6	ydbC	13.92	11.58	10.43	9.541	9.273
AZ15	C7	ydbD	13.05	11.51	11.12	10.72	10.8	10.83	11.08	11.52	11.79			AZ15	C7	ydbD	14.87	12.05	10.78	10.35	10.18	10.9	11.69	15.33	17.35			AZ15	C7	ydbD	14.45	12.2	10.78	10.14	10.01	10.37	10.53	10.86	10.91			AZ15	C7	ydbD	14.03	11.64	10.57	10.26	10.31
AZ15	C8	ydcF	14.18	11.88	11.02	10.65	10.19	9.982	10.48	10.5	10.64			AZ15	C8	ydcF	13.95	11.92	10.69	9.744	9.544	10.57	11.27	14.71	17.18			AZ15	C8	ydcF	14.4	12.28	10.75	9.895	9.533	9.934	10.16	10.36	10.37			AZ15	C8	ydcF	14.18	11.64	10.23	9.567	9.458
AZ15	C9	yliE	13.42	12.04	11.83	11.43	11.2	11.04	11.27	11.44	11.57			AZ15	C9	yliE	14.13	11.96	11.07	10.38	10.43	10.75	11.24	13.03	15.13			AZ15	C9	yliE	13.95	12.52	11.75	10.89	11.05	11.72	12.22	12.96	13.33			AZ15	C9	yliE	14.03	11.24	10.67	10.09	10.09
AZ15	C10	U139	13.93	11.62	10.69	10.06	9.814	9.486	9.539	9.638	9.405			AZ15	C10	U139	13.86	11.32	9.765	8.777	8.761	9.426	9.78	11.42	13.61			AZ15	C10	U139	14.47	11.86	10.53	9.467	8.699	9.088	9.262	9.472	9.315			AZ15	C10	U139	13.18	11.33	10.13	9.287	8.96
AZ15	C11	ydcL	14.8	12.94	12.94	13.65	15.31	16.82	18.91	20.63	21.82			AZ15	C11	ydcL	13.65	12.37	12.52	14.79	16.26	18.62	19.68	22.12	24.85			AZ15	C11	ydcL	14.82	13.1	12.67	13.72	14.36	15.48	15.97	16.63	16.92			AZ15	C11	ydcL	14.74	12.56	12.6	14.4	14.82
AZ15	C12	ydcA	12.58	10.61	10.54	9.858	9.994	10.03	10.39	10.39	10.67			AZ15	C12	ydcA	13.33	10.91	9.906	9.279	9.438	9.952	10.22	11.95	14.05			AZ15	C12	ydcA	12.3	10.49	9.801	9.539	9.034	9.485	9.843	9.781	9.892			AZ15	C12	ydcA	12.44	10.23	9.97	9.441	9.648
AZ15	D1	ydcX	15.66	14.31	16.15	17.61	18.36	19.17	20.03	20.89	21.31			AZ15	D1	ydcX	17.34	15.15	15.17	17.12	18.48	19.86	21.07	27.11	29.55			AZ15	D1	ydcX	15.81	14.91	16.09	17.89	18.37	19.6	20.16	20.75	21.24			AZ15	D1	ydcX	16.34	14.79	15.7	17.81	18.44
AZ15	D2	stfE	13.53	11.28	10.3	9.535	9.03	9.173	9.303	9.215	9.367			AZ15	D2	stfE	13.67	11.46	10.34	9.074	9.211	9.645	10.19	12.42	14.72			AZ15	D2	stfE	14.11	11.89	10.77	9.651	8.752	9.109	9.384	9.427	9.41			AZ15	D2	stfE	14.58	11.87	10.05	8.838	8.976
AZ15	D3	yncI	13.71	11.66	11.02	10.84	11.28	11.92	12.6	12.92	13.35			AZ15	D3	yncI	15.5	12.83	10.82	10.14	11.1	11.98	12.75	15.77	18.31			AZ15	D3	yncI	14.13	12.15	11.18	10.75	10.89	11.09	11.25	11.47	11.55			AZ15	D3	yncI	14.96	12.22	10.86	10.53	10.9
AZ15	D4	ydfZ	13.19	11.65	11.3	10.84	11.02	10.98	11.21	11.41	11.4			AZ15	D4	ydfZ	15.82	12.83	10.9	9.834	10.42	10.95	11.38	12.96	15.11			AZ15	D4	ydfZ	14.77	12.72	11.46	10.51	10.3	10.54	10.78	10.97	11.18			AZ15	D4	ydfZ	15.24	12.24	10.91	10.34	10.3
AZ15	D5	yceP	16.34	17.2	19.65	24.31	27.55	31.4	34.79	36.59	39.22			AZ15	D5	yceP	17.44	17.37	18.77	24.77	30.15	35.03	37.7	48.09	53.38			AZ15	D5	yceP	16.94	17.21	19.26	25.4	29.82	34.72	37.55	40	42.46			AZ15	D5	yceP	17.54	16.67	18.51	24.81	29.04
AZ15	D6	pspF	14.43	12.48	11.9	11.6	11.37	11.54	11.6	11.69	11.7			AZ15	D6	pspF	16.11	13.18	11.55	10.57	11.22	11.64	12.2	13.28	15.15			AZ15	D6	pspF	14.74	12.91	11.97	11.33	11.03	11.68	12	12.37	12.33			AZ15	D6	pspF	15.01	12.41	11.64	11.07	11
AZ15	D7	ycfS	13.23	12.07	11.84	12.05	13.04	14.34	15.9	17.48	18.83			AZ15	D7	ycfS	15.87	12.92	11.69	11.34	12.42	13.93	14.92	18.15	20.55			AZ15	D7	ycfS	14.89	12.76	11.95	12.06	13.13	14.33	14.93	15.78	16.11			AZ15	D7	ycfS	14.92	12.13	11.32	11.68	12.08
AZ15	D8	ycfD	15.26	13.35	13.71	15.87	18.06	21.1	24.12	26.86	29.4			AZ15	D8	ycfD	15.52	13.51	13.62	16.1	18.71	22.65	24.73	29.72	33.61			AZ15	D8	ycfD	15.82	14.1	14.36	17.21	20.24	23.7	25.72	27.7	28.42			AZ15	D8	ycfD	15.94	13.14	13.27	16.34	17.71
AZ15	D9	ycgX	13.92	12.75	12.17	11.77	11.69	11.6	11.53	11.68	11.75			AZ15	D9	ycgX	14.94	12.65	11.56	10.76	10.96	11.59	11.96	13.29	15.23			AZ15	D9	ycgX	14.85	13.3	12.34	11.23	11.1	11.9	12.37	12.5	12.53			AZ15	D9	ycgX	15.21	12.47	11.45	11.09	11.02
AZ15	D10	b1240	13.95	11.74	10.86	10.38	10.29	9.905	10.31	10.23	10.31			AZ15	D10	b1240	13.85	11.25	10.06	9.069	9.274	10.08	10.49	12.98	15.23			AZ15	D10	b1240	14.55	12.08	10.84	9.564	9.497	9.938	10.01	10.28	10.38			AZ15	D10	b1240	13.47	11.2	10.46	9.696	9.78
AZ15	D11	yciA	14.5	12.46	12.22	12.42	12.91	13.17	13.44	13.8	14.25			AZ15	D11	yciA	13.84	11.89	11.57	11.7	12.33	13.11	13.54	15.63	18.02			AZ15	D11	yciA	14.78	12.85	12.11	12.22	12.26	13.23	13.75	14.43	14.76			AZ15	D11	yciA	14.68	12.01	11.75	12.09	12.14
AZ15	D12	ybjQ	13.21	12.25	13.3	15.71	17.42	19.21	21.11	22.53	23.77			AZ15	D12	ybjQ	13.75	12.18	12.33	14.58	16.28	18.15	19.55	21.72	23.11			AZ15	D12	ybjQ	12.97	12.06	13.19	16.62	17.52	18.53	19.01	19.59	19.88			AZ15	D12	ybjQ	13.06	11.79	13.06	15.78	16.87
AZ15	E1	ybjM	14.07	12.22	12.64	13.32	14.14	14.85	15.8	16.34	17.03			AZ15	E1	ybjM	16.38	13.03	11.81	12.32	13.06	14.5	16.62	21.9	23.92			AZ15	E1	ybjM	15.06	13.04	12.6	12.81	13.22	14.6	15.04	15.38	15.71			AZ15	E1	ybjM	14.37	12.23	11.91	12.95	13.14
AZ15	E2	betT	14.57	12.84	13.43	15.53	16.28	16.74	17.5	18.2	18.27			AZ15	E2	betT	15.17	13.38	13.02	15.31	16.46	17.63	18.37	21.35	24.04			AZ15	E2	betT	15.24	13.47	12.87	14.46	15.73	16.33	16.66	16.95	17.02			AZ15	E2	betT	15.29	13.21	12.98	14.92	15.32
AZ15	E3	entC	14.17	11.91	10.81	9.982	9.817	9.74	10.04	10.28	10.47			AZ15	E3	entC	16.01	12.74	10.29	9.483	9.567	10.21	10.61	12.71	15.26			AZ15	E3	entC	14.18	11.73	10.19	9.421	8.986	9.532	9.666	9.991	10.14			AZ15	E3	entC	14.73	12.1	10.52	9.648	9.414
AZ15	E4	ytfQ	13.15	11.56	11.04	10.63	10.94	11.3	12.1	12.56	13.32			AZ15	E4	ytfQ	15.7	12.57	10.75	10.06	10.38	11.56	12.2	16.07	18.84			AZ15	E4	ytfQ	14.74	12.34	11.04	10.46	10.49	11.16	11.57	11.65	11.82			AZ15	E4	ytfQ	14.92	12.11	10.75	10.34	10.51
AZ15	E5	crcA	13.18	11.5	10.78	10.14	10.1	9.541	9.888	10.06	10.1			AZ15	E5	crcA	14.69	11.96	10.23	9.222	9.339	10.06	10.63	13.55	15.57			AZ15	E5	crcA	14.62	12.18	10.81	9.72	9.275	9.546	9.873	10.07	10.12			AZ15	E5	crcA	15.03	11.82	10.4	9.416	9.105
AZ15	E6	ybjP	14.69	12.27	12.01	12.4	13.66	15.09	16.6	18.11	19.71			AZ15	E6	ybjP	15.99	12.82	11.28	12.05	13.86	16.4	17.49	20.56	23.46			AZ15	E6	ybjP	14.85	12.94	12.09	12.96	13.89	14.58	14.91	15.1	15.26			AZ15	E6	ybjP	14.63	12.04	11.62	12.88	13.56
AZ15	E7	ybjL	13.95	12.75	13.02	13.4	14.2	14.94	15.73	16.23	16.83			AZ15	E7	ybjL	16.2	13.43	12.51	12.6	13.28	14.99	15.8	18.15	20.87			AZ15	E7	ybjL	15.25	13.47	12.93	13.59	14	15.24	15.69	16.33	16.92			AZ15	E7	ybjL	14.83	12.71	12.38	13.01	13.42
AZ15	E8	yliG	15	12.5	11.65	11.86	11.81	12.23	12.74	13.32	13.83			AZ15	E8	yliG	13.83	12.46	11.41	11.03	11.78	12.41	12.99	15.04	16.9			AZ15	E8	yliG	14.96	13.05	12.01	11.62	11.95	13.13	13.8	14.42	14.69			AZ15	E8	yliG	14.92	12.36	11.65	11.3	11.44
AZ15	E9	fepB	13.95	11.63	10.9	10.23	10.23	9.908	10.15	10.25	10.44			AZ15	E9	fepB	14.93	12.14	10.64	9.397	9.511	10.16	10.65	12.43	14.55			AZ15	E9	fepB	14.75	12.43	11.13	9.986	9.543	10.01	10.28	10.8	11.05			AZ15	E9	fepB	14.85	11.78	10.3	9.49	9.663
AZ15	E10	ybaE	14.49	11.9	11.16	10.94	10.55	10.5	10.63	10.69	10.69			AZ15	E10	ybaE	14.78	11.57	10.15	9.362	9.703	10.21	10.79	13.82	16.25			AZ15	E10	ybaE	14.28	12.12	10.89	10.15	9.844	10.06	10.23	10.4	10.68			AZ15	E10	ybaE	13.5	11.27	10.69	10.14	9.725
AZ15	E11	nanR	14.17	11.91	11.09	10.77	10.22	10.62	10.76	10.97	11.23			AZ15	E11	nanR	13.08	11.16	10.33	9.651	10.22	10.74	11.03	12.11	13.66			AZ15	E11	nanR	14.4	11.89	10.95	10.22	9.883	10.42	10.7	10.88	10.98			AZ15	E11	nanR	14.01	11.36	10.6	9.945	10.04
AZ15	E12	ppa	18.41	19.01	24.18	32.77	36.29	42	47.21	51.89	56.8			AZ15	E12	ppa	18.53	18.81	23.93	33.94	36.28	40.1	43.29	52.63	58.6			AZ15	E12	ppa	18.12	19.6	27.57	37.37	43.69	54.49	60.61	68.41	71.73			AZ15	E12	ppa	18.14	19.64	26.1	34.9	37.03
AZ15	F1	ynaI	13.26	11.09	10.26	9.578	9.566	9.517	9.747	9.922	9.853			AZ15	F1	ynaI	15.64	11.91	9.92	9.147	9.265	10.24	11.66	15.89	16.97			AZ15	F1	ynaI	14.37	11.8	10.47	9.392	8.873	9.395	9.462	9.669	9.688			AZ15	F1	ynaI	13.41	11.25	10.29	9.332	9.29
AZ15	F2	ydfE	14.18	11.2	10.27	9.657	9.547	9.632	9.589	9.619	9.774			AZ15	F2	ydfE	14.29	11.91	10.2	9.206	9.179	10.1	10.81	14.42	16.26			AZ15	F2	ydfE	14.72	12.07	10.57	9.228	8.962	9.3	9.525	9.567	9.667			AZ15	F2	ydfE	14.16	11.42	10.16	9.324	9.303
AZ15	F3	U66	13.99	11.61	10.43	9.547	9.317	9.543	9.457	9.448	9.485			AZ15	F3	U66	15.58	12.72	10.11	9.134	8.709	9.331	9.639	11.23	13.87			AZ15	F3	U66	14.26	12.44	10.92	9.651	9.07	9.226	9.494	9.561	9.585			AZ15	F3	U66	13.75	11.71	10.51	9.521	9.289
AZ15	F4	ydgD	14.13	12.49	12.82	13.95	15.6	17.74	19.3	20.67	21.65			AZ15	F4	ydgD	16.04	13.16	11.99	13.72	15.36	18.16	19.17	21.9	23.78			AZ15	F4	ydgD	15.01	13.2	12.79	14.61	15.92	16.7	17.25	17.55	17.67			AZ15	F4	ydgD	15	12.82	12.71	14.58	15.59
AZ15	F5	ydgA	14.13	12.74	12.86	13.85	15.53	17.33	19.13	20.56	21.57			AZ15	F5	ydgA	15.17	13.09	12.28	13.58	15.95	17.71	18.92	21.71	24			AZ15	F5	ydgA	15.16	13.18	12.97	14.6	15.97	17.61	18.28	18.66	19			AZ15	F5	ydgA	14.99	12.82	12.55	14.49	15.3
AZ15	F6	ydgK	15.03	12.49	11.52	11.56	11.17	11.47	11.48	11.74	11.69			AZ15	F6	ydgK	15.91	13.02	11.32	10.92	11.05	11.82	12.32	15.68	17.92			AZ15	F6	ydgK	15.31	12.66	11.76	11.27	11.76	14.29	15.15	16.38	17.02			AZ15	F6	ydgK	14.62	12.4	11.46	11.21	11.25
AZ15	F7	ydgR	17.05	16.72	17.58	20.15	22.45	23.84	24.48	24.83	24.93			AZ15	F7	ydgR	17.92	16.4	17.23	20.55	21.52	23.79	24.93	28.4	31.66			AZ15	F7	ydgR	17.48	16.87	17.87	21.88	22.68	23.78	24.5	24.82	25.31			AZ15	F7	ydgR	17.02	17.18	18.79	22.51	22.74
AZ15	F8	ydhR	15.06	12.29	11.54	10.88	10.7	10.82	10.95	10.92	10.93			AZ15	F8	ydhR	14.87	12.5	11.32	10.44	10.64	11.48	11.93	12.96	14.82			AZ15	F8	ydhR	15.31	12.78	11.28	10.03	10.02	10.6	10.97	11.19	11.5			AZ15	F8	ydhR	14.46	12.42	11.49	10.85	10.75
AZ15	F9	ydhS	14.43	11.95	11.3	10.94	11.08	11.69	12.35	13.09	13.75			AZ15	F9	ydhS	15.42	12.23	10.81	10.32	10.66	12.28	13.14	15.21	17.48			AZ15	F9	ydhS	14.95	12.46	11.23	10.53	10.79	11.04	11.12	11.37	11.45			AZ15	F9	ydhS	14.79	11.68	10.51	10.51	10.95
AZ15	F10	wrbA	16.33	13.27	13.97	17.31	20.08	24.53	31.08	37.02	43.27			AZ15	F10	wrbA	16.03	13.08	12.93	17.98	23.01	29.44	33.79	44.5	48.77			AZ15	F10	wrbA	16.09	13.77	14.4	19.64	22.73	23.68	24.53	25.37	26.25			AZ15	F10	wrbA	15.89	13.31	13.97	19.62	22.08
AZ15	F11	ydiL	14.24	11.87	11.09	10.58	10.32	9.895	10.19	10.27	10.16			AZ15	F11	ydiL	12.93	11.16	10.18	9.352	9.464	10.13	10.72	13.77	15.79			AZ15	F11	ydiL	14.02	11.88	10.89	10	9.199	9.625	9.673	9.882	9.962			AZ15	F11	ydiL	13.47	11.25	10.37	9.52	9.67
AZ15	F12	kil	12.74	10.87	10.23	9.77	9.794	9.754	10.26	10.32	10.4			AZ15	F12	kil	13.12	10.98	9.982	9.067	9.536	9.984	10.38	11.11	12.74			AZ15	F12	kil	12.36	10.43	9.318	9.216	9.47	10.93	11.73	12.7	13.24			AZ15	F12	kil	12.79	10.44	10.19	9.505	9.4
AZ15	G1	clpS	13.29	11.28	11.06	10.46	10.87	10.99	11.12	11.32	11.26			AZ15	G1	clpS	15.69	12.09	10.48	10.29	10.5	11.43	12.92	17.14	19.01			AZ15	G1	clpS	13.82	11.79	11.11	10.48	10.09	10.59	10.75	11.11	11.01			AZ15	G1	clpS	13.57	11.62	10.86	10.43	10.47
AZ15	G2	ycaD	14.4	12.25	11.9	11.78	11.71	11.88	12.19	12.25	12.34			AZ15	G2	ycaD	15.78	13.11	11.68	11.71	11.98	12.9	13.63	17.42	20.41			AZ15	G2	ycaD	14.98	12.92	11.94	11.75	12.15	13.95	14.57	15.38	15.78			AZ15	G2	ycaD	14.36	12.4	12.05	11.88	11.83
AZ15	G3	ycaK	14.15	11.77	10.86	10.38	10.19	9.759	10.1	10.22	10.35			AZ15	G3	ycaK	15.82	12.64	10.34	9.368	9.548	10.32	10.66	12.77	15.5			AZ15	G3	ycaK	13.96	11.31	9.984	9.352	9.44	9.651	9.896	9.964	10.1			AZ15	G3	ycaK	14.02	11.92	10.58	9.735	9.69
AZ15	G4	ycaP	14.37	11.89	11.18	10.75	11.05	11.35	12.13	12.68	12.97			AZ15	G4	ycaP	14.89	12.26	10.55	10.42	11.12	12.21	12.61	14.26	15.84			AZ15	G4	ycaP	14.67	12.37	11.27	10.51	10.71	10.89	11.16	11.31	11.44			AZ15	G4	ycaP	14.51	11.75	10.94	10.81	10.98
AZ15	G5	ftsQ	13.73	11.76	11.78	12.92	13.93	14.6	15.42	16.08	16.41			AZ15	G5	ftsQ	15.27	12.73	11.52	12.29	13.33	14.67	15.56	18.36	21.35			AZ15	G5	ftsQ	14.26	12.46	12.08	13.44	14.18	15.09	15.56	16.13	16.2			AZ15	G5	ftsQ	14.93	12.17	11.93	13.05	13.41
AZ15	G6	ycdC	13.95	12.21	11.52	11.11	11.34	11.22	11.58	11.71	11.91			AZ15	G6	ycdC	15.07	12.66	10.96	10.34	10.97	11.59	12.05	13.12	14.24			AZ15	G6	ycdC	14.39	12.44	11.6	10.85	11.22	12.34	12.66	13.41	14.1			AZ15	G6	ycdC	14.27	11.97	11.24	10.89	10.89
AZ15	G7	ymdE	14.18	11.78	10.96	10.4	10.22	10.11	10.14	10.36	10.35			AZ15	G7	ymdE	15.5	12.41	10.71	9.726	9.929	10.52	11	13.38	15.36			AZ15	G7	ymdE	14.48	12.15	11	9.979	9.431	9.785	10.05	10.1	10.27			AZ15	G7	ymdE	14.44	11.6	10.59	9.991	9.695
AZ15	G8	sraB	26.71	32.19	39.07	49.36	53.68	59.9	65.51	68.04	71.51			AZ15	G8	sraB	29.49	32.84	38.66	53.13	59.62	63.82	67.41	84.3	91.3			AZ15	G8	sraB	26.97	32.33	42.6	56.93	64.13	74.87	81.25	88.98	94.89			AZ15	G8	sraB	26.55	33.26	42.47	57.11	59.3
AZ15	G9	ycfR	16.46	13.7	12.9	13.34	13.53	13.51	13.83	13.83	13.86			AZ15	G9	ycfR	16.54	13.59	12.42	12.71	13.26	14.42	15.09	18.05	21.52			AZ15	G9	ycfR	15.95	13.73	12.87	13.02	14.07	15.37	15.98	16.48	17.13			AZ15	G9	ycfR	15.93	13.16	12.46	13.06	13.3
AZ15	G10	ymfI	14.36	12.33	12.12	12.55	12.77	12.76	13.51	13.99	14.17			AZ15	G10	ymfI	14.36	12.08	11.31	11.5	12.26	13.14	13.53	15.29	17.04			AZ15	G10	ymfI	14.68	12.77	12.11	12.23	12.5	13.07	13.37	13.77	13.86			AZ15	G10	ymfI	14.07	12.14	11.69	12.12	12.25
AZ15	G11	ycgI	14.02	12.01	11.2	10.86	10.67	10.45	10.83	10.87	11.23			AZ15	G11	ycgI	13.49	11.45	10.33	9.786	10.11	10.55	10.99	12.64	14.58			AZ15	G11	ycgI	14.26	12.15	11.18	10.27	10.02	10.32	10.47	10.71	10.82			AZ15	G11	ycgI	13.68	11.38	10.74	10.18	10.23
AZ15	G12	ymgE	12.85	10.95	10.81	11.14	11.65	12.36	13.06	13.48	14.23			AZ15	G12	ymgE	12.66	10.83	10.5	10.8	11.63	12.78	13.78	17.02	18.99			AZ15	G12	ymgE	12.54	10.6	10.35	11.09	11.37	12.19	12.54	12.75	12.93			AZ15	G12	ymgE	12.33	10.59	10.73	11.51	11.73
AZ15	H1	lacZ	14.86	17.66	22.39	26.08	28.07	30.46	32.15	32.92	34.27			AZ15	H1	lacZ	15.18	16.11	19.54	24.51	26.16	27.59	29.69	36.09	39.54			AZ15	H1	lacZ	14.62	17.76	22.53	26.55	29.06	30.23	31.21	32.5	33.7			AZ15	H1	lacZ	14.6	18.19	22.78	26.75	27.45
AZ15	H2	ushA	14.14	11.87	11.59	11.83	12.32	12.86	13.5	13.94	14.61			AZ15	H2	ushA	14.86	12.1	11.03	11.05	11.84	12.98	14.22	19.07	22.01			AZ15	H2	ushA	14.75	12.17	11.63	11.72	12.06	12.72	13	13.25	13.49			AZ15	H2	ushA	14.22	11.81	11.57	11.81	11.8
AZ15	H3	ynfM	14.02	11.6	10.99	10.78	10.8	10.95	11.24	11.65	11.88			AZ15	H3	ynfM	14.52	12.01	10.6	10.44	10.57	11.29	12.1	15.34	17.43			AZ15	H3	ynfM	14.83	11.68	11.08	10.79	10.67	10.95	11.41	11.89	12.31			AZ15	H3	ynfM	13.9	11.13	10.66	10.38	10.42
AZ15	H4	mdtK	14.9	12.41	11.82	12.15	12.9	14.08	15.68	16.53	17.5			AZ15	H4	mdtK	15.46	12.7	11.38	12	13.12	14.89	16.06	19.98	22.62			AZ15	H4	mdtK	15.96	13.01	11.85	12.1	13.07	15.72	17.04	18.12	18.92			AZ15	H4	mdtK	15.02	12.14	11.82	12.54	12.93
AZ15	H5	yebQ	13.92	12.45	12.79	13.56	14.29	15.48	16.85	17.66	18.36			AZ15	H5	yebQ	15.76	13.18	12.29	13.8	15.28	17.03	18.34	22.47	26.12			AZ15	H5	yebQ	14.71	12.79	12.79	13.87	14.87	16.23	16.77	17.25	17.71			AZ15	H5	yebQ	15.1	13	13.08	14.59	15.12
AZ15	H6	setA	13.89	12.56	12.31	12.21	12.53	13.02	13.19	13.47	13.58			AZ15	H6	setA	14.71	12.87	11.68	11.56	12.15	13.23	13.69	15.28	16.96			AZ15	H6	setA	14.52	12.99	12.29	12.16	12.18	12.5	12.68	12.77	13.08			AZ15	H6	setA	14.52	12.42	11.97	12.22	12.11
AZ15	H7	selC	12.94	11.2	10.53	9.654	9.928	9.877	9.912	10.14	10.37			AZ15	H7	selC	14.97	11.98	10.2	9.335	9.422	9.949	10.45	12.76	15.16			AZ15	H7	selC	14.76	12.27	10.86	9.597	9.906	10.87	11.12	11.57	12.06			AZ15	H7	selC	14.79	11.51	10.64	9.851	9.851
AZ15	H8	racR	14.99	12.16	11.04	10.3	9.933	9.472	9.473	9.61	9.507			AZ15	H8	racR	14.53	11.94	10.32	9.149	8.914	9.719	9.977	11.19	12.8			AZ15	H8	racR	15.43	12.65	11.11	9.608	8.749	9.119	9.124	9.291	9.355			AZ15	H8	racR	14.36	11.71	10.47	9.335	9.103
AZ15	H9	uxuA	15.11	12.47	11.18	10.63	10.49	10.37	10.51	10.47	10.64			AZ15	H9	uxuA	13.74	11.56	10.36	9.566	9.501	10.15	10.55	12.28	14.32			AZ15	H9	uxuA	14.58	12.43	10.79	9.538	9.762	10.15	10.42	10.71	10.64			AZ15	H9	uxuA	13.49	11.23	10.63	9.653	10.04
AZ15	H10	lacY	14.89	12.01	10.85	10.43	10.76	11.18	11.73	12.04	12.6			AZ15	H10	lacY	13.95	11.34	10.4	10.04	10.49	11.63	11.95	13.04	13.82			AZ15	H10	lacY	15.07	12.59	11.44	10.59	10.3	10.59	10.71	10.85	10.85			AZ15	H10	lacY	13.76	11.58	11.03	10.56	10.7
AZ15	H11	araJ	14.03	12.31	12.15	12.05	12.56	12.91	13.76	14.39	15.1			AZ15	H11	araJ	13.11	11.34	11.15	11.61	12.4	13.61	14.16	16.49	18.81			AZ15	H11	araJ	15.25	12.65	12.03	11.87	11.76	12.31	12.67	12.69	12.99			AZ15	H11	araJ	14.05	12.01	11.76	12.01	12.2
AZ15	H12	yajR	13.66	11.73	11.74	11.77	11.85	12.26	12.7	12.61	12.9			AZ15	H12	yajR	13.06	11.32	11.16	11.12	11.52	12.06	12.59	15.88	17.68			AZ15	H12	yajR	13.13	11.27	11.22	11.53	11.61	12.32	12.89	13.41	13.68			AZ15	H12	yajR	12.81	11.27	11.51	11.42	11.43
AZ16	A1	focA	14.81	15.73	24.27	29.1	34.8	42.14	48.13	54.15	58.73			AZ16	A1	focA	14.75	14.29	21.37	29.99	34.76	46.1	52.44	59.4	66.51			AZ16	A1	focA	14.51	13.06	22.11	32.54	38.22	42.48	45.77	50.22	51.56			AZ16	A1	focA	15.23	13.93	17.49	24.18	30.65
AZ16	A2	mdtG	12.65	11.17	10.83	11.04	11.37	11.66	11.82	12.12	12.42			AZ16	A2	mdtG	15.49	11.71	11	10.76	10.75	11.9	12.47	15.02	18.29			AZ16	A2	mdtG	14.04	11.06	10.9	10.95	11.32	12.6	13.54	14.57	15.01			AZ16	A2	mdtG	14.76	11.57	11	11.05	11.09
AZ16	A3	narU	13.1	11.24	10.63	11.05	11.38	12.28	12.74	13.45	14.05			AZ16	A3	narU	16.18	11.62	10.61	11.08	11.82	13.05	13.86	15.31	17.64			AZ16	A3	narU	16.06	11.76	10.81	10.88	11.78	12.05	12.36	12.89	13.07			AZ16	A3	narU	15.51	11.76	10.53	10.95	11.39
AZ16	A4	ydjE	13.36	11.08	10.27	9.783	9.784	9.856	9.488	9.702	10.01			AZ16	A4	ydjE	14.6	11.19	10.33	9.515	9.279	9.962	10.42	12.32	15.03			AZ16	A4	ydjE	15.45	11.43	10.48	9.655	9.268	9.633	10.02	10.3	10.63			AZ16	A4	ydjE	14.41	11.59	10.7	10.13	9.453
AZ16	A5	yfcJ	12.93	11.3	10.72	10.66	10.55	10.68	10.69	10.87	11.13			AZ16	A5	yfcJ	14.46	11.44	10.69	10.4	10.06	10.58	11.32	12.94	15.74			AZ16	A5	yfcJ	14.46	11.37	10.69	10.02	10.17	11.04	11.53	12.34	12.84			AZ16	A5	yfcJ	14.98	11.64	10.8	10.39	10.04
AZ16	A6	idnT	13.6	11.54	10.98	10.18	9.927	9.983	10.19	10.07	10.29			AZ16	A6	idnT	16.69	11.56	10.29	9.811	9.618	10.18	10.87	13.66	17.15			AZ16	A6	idnT	15.18	11.17	10.32	9.707	9.381	9.849	10.12	10.61	10.81			AZ16	A6	idnT	16.04	11.9	10.47	10.06	9.785
AZ16	A7	yjhF	12.61	11.1	10.3	10.31	10.41	10.67	10.83	11.1	11.23			AZ16	A7	yjhF	15.29	11.14	10.26	10.14	9.951	10.74	11.28	12.89	15.8			AZ16	A7	yjhF	14.53	11.16	10.85	10.4	10.37	10.62	10.91	11.42	11.74			AZ16	A7	yjhF	15.86	12.36	11.1	10.48	10.07
AZ16	A8	dkgA	13.34	11.84	11.65	12.47	13.38	14.93	16.26	17.94	20.22			AZ16	A8	dkgA	15.35	11.61	11.19	12.21	13.36	15.94	17.71	21.4	25.55			AZ16	A8	dkgA	15.07	11.41	11.35	12.4	13.45	14.25	14.85	15.62	16.16			AZ16	A8	dkgA	16.06	12.3	11.51	12.24	13.09
AZ16	A9	yaaU	12.74	11.21	10.48	10.08	9.884	9.964	9.916	9.932	9.992			AZ16	A9	yaaU	14.23	11.1	10.11	9.316	9.313	9.851	10.25	11.29	13.79			AZ16	A9	yaaU	15.83	11.46	10.66	9.981	9.762	9.947	10.24	10.78	11.02			AZ16	A9	yaaU	14.9	12.06	10.85	9.653	9.684
AZ16	A10	ygbN	13.34	11.47	10.78	10.4	10.29	10.38	10.42	10.66	10.76			AZ16	A10	ygbN	14.06	11.02	10.42	9.908	9.86	10.56	10.94	12.76	15.76			AZ16	A10	ygbN	15.47	11.03	10.36	9.837	9.923	10.21	10.53	10.95	11.22			AZ16	A10	ygbN	17.34	12.95	10.98	10.04	10.09
AZ16	A11	b1403	15.83	17.48	21.48	25.96	28.79	31.4	33.18	34.99	36.1			AZ16	A11	b1403	16.65	16.01	19.35	24.13	25.95	30.09	31.82	35.23	40.55			AZ16	A11	b1403	17.43	15.88	18.69	23.5	24.52	24.77	25.45	26.42	27.19			AZ16	A11	b1403	18.16	16.93	18.11	22.57	25.12
AZ16	A12	Empty	15.17	14.83	14.56	14.38	14.04	14.09	14.11	13.98	13.8			AZ16	A12	Empty	14.55	14.36	14.32	14.25	13.68	13.74	13.53	14.02	13.64			AZ16	A12	Empty	14.24	14	13.8	13.91	14.08	13.69	13.63	13.55	13.99			AZ16	A12	Empty	14.86	14.7	14.16	13.91	13.84
AZ16	B1	yqhH	12.24	10.96	10.07	9.589	9.475	9.536	9.662	9.548	9.624			AZ16	B1	yqhH	12.55	10.4	10.07	9.399	9.036	9.668	10.01	10.47	11.31			AZ16	B1	yqhH	13.32	10.37	10.04	9.218	9.05	9.485	9.721	10.02	10.31			AZ16	B1	yqhH	13.81	10.85	10.17	9.689	9.611
AZ16	B2	gmr	13.18	12.21	12.91	14.16	15.84	18.35	20.03	21.35	22.08			AZ16	B2	gmr	14.28	12.23	12.09	14.13	17.55	18.64	19.85	22.21	26.13			AZ16	B2	gmr	15.04	12.03	12.3	15.11	15.95	16.26	16.54	17.37	17.57			AZ16	B2	gmr	14.92	12.05	12.1	14.89	16.18
AZ16	B3	ymjA	13.94	12.59	12.76	12.77	13.26	13.98	14.4	15.03	15.54			AZ16	B3	ymjA	16	12.89	12.14	12.5	12.81	14.66	15.4	18.44	22.14			AZ16	B3	ymjA	16.83	12.47	11.71	12.81	13.28	14.02	14.5	15.41	15.77			AZ16	B3	ymjA	16.92	12.8	12.04	12.78	13.24
AZ16	B4	uspE	15.49	15.93	20.34	26	28.56	30.33	32.05	33.45	33.88			AZ16	B4	uspE	16.44	14.98	18.12	24.56	25.56	28.6	30.47	34.33	38.77			AZ16	B4	uspE	16.89	14.83	18.48	25.98	29.06	41.75	49.67	58.91	62.13			AZ16	B4	uspE	17.54	15.57	18.73	24.42	25.57
AZ16	B5	ydaO	14.11	11.93	11.19	10.35	10.15	10.07	10.17	10.37	10.4			AZ16	B5	ydaO	16.1	12.09	10.57	9.666	9.308	10.08	10.67	12.27	14.66			AZ16	B5	ydaO	15.87	11.45	10.27	9.597	9.524	9.951	10.22	10.49	10.76			AZ16	B5	ydaO	15.99	11.77	10.18	9.749	9.374
AZ16	B6	ydaG	13.64	11.79	11.06	10.06	9.737	9.885	9.784	9.805	9.9			AZ16	B6	ydaG	17.39	12.16	10.09	9.28	9.328	9.831	10.3	11.79	14.27			AZ16	B6	ydaG	16.85	11.7	10.18	9.564	9.646	9.865	10.17	10.5	10.56			AZ16	B6	ydaG	16.41	12.05	10.29	9.493	9.167
AZ16	B7	uspF	16.36	20.27	32.68	51.98	67.98	85.93	99.4	111.4	124.1			AZ16	B7	uspF	19	16.19	20.31	43.97	54.56	76.67	87.98	105.4	121.7			AZ16	B7	uspF	19.05	15.94	20.4	43.99	56.89	63.06	68.18	72.7	74.05			AZ16	B7	uspF	19.86	17.27	21.17	41.9	52.35
AZ16	B8	yncJ	13.4	11.26	10.7	10.5	10.87	11.21	11.56	11.83	12.03			AZ16	B8	yncJ	16.15	12.11	10.52	10.07	10.12	11.09	11.72	15.67	19.6			AZ16	B8	yncJ	16.52	11.44	10.34	10.27	10.09	10.69	11.08	11.7	11.96			AZ16	B8	yncJ	17.04	12.72	10.91	10.39	10.36
AZ16	B9	yddE	14.03	12.35	13.08	13.68	14.61	15.71	16.56	17.44	18.21			AZ16	B9	yddE	14.78	11.99	11.87	13.29	14	16.22	17.8	23.29	26.32			AZ16	B9	yddE	18.64	12.69	11.72	13.15	13.79	15.01	15.68	16.69	17.11			AZ16	B9	yddE	17.71	12.87	12.3	13.24	13.62
AZ16	B10	yddM	15.22	13.7	14.48	15.58	16.55	17.55	18.2	19.2	19.72			AZ16	B10	yddM	14.57	12.99	13.43	15.53	16.3	18.6	20.03	23.42	27.1			AZ16	B10	yddM	17.62	13.01	13.15	15.9	16.26	16.87	17.4	18.22	18.69			AZ16	B10	yddM	18.68	14.65	13.45	14.67	15.54
AZ16	B11	cspD	20.94	30.18	47.03	70.28	94.57	126.9	146.1	165.8	186.8			AZ16	B11	cspD	20.75	23.3	31.79	62.18	85.95	121.9	139.3	173	193.3			AZ16	B11	cspD	23.57	22.77	30.52	61.96	79.41	82.34	84.54	88.33	89.37			AZ16	B11	cspD	22.65	24.39	33.11	60.96	77.86
AZ16	B12	ycaC	13.72	11.85	13.66	18.07	21.8	28.29	34.68	39.93	44.78			AZ16	B12	ycaC	13.41	11.07	12.5	20.85	24.8	33.55	37.63	45.68	51.38			AZ16	B12	ycaC	16.5	11.63	12.12	17.93	22.68	24.96	25.53	26.62	27.03			AZ16	B12	ycaC	15.79	12.78	12.15	15.43	18.08
AZ16	C1	ycaN	13.69	12.87	13.74	14.68	15.79	17.03	17.81	18.4	19.11			AZ16	C1	ycaN	13.66	12.15	12.58	14.39	15.33	17.63	18.76	22.95	26.21			AZ16	C1	ycaN	13.92	11.77	12.55	14.84	15.52	16.14	16.83	17.42	17.87			AZ16	C1	ycaN	14.36	12.23	12.45	14.58	15.52
AZ16	C2	ycaO	14.01	12.26	12.42	12.13	12.54	13	13.43	13.85	14.16			AZ16	C2	ycaO	14.92	12.58	12.02	11.93	11.95	13.09	13.84	17.45	20.56			AZ16	C2	ycaO	14.76	12.39	11.93	12.16	12.31	13.33	13.96	14.99	15.32			AZ16	C2	ycaO	15.07	12.5	11.9	12.2	11.95
AZ16	C3	serA	14.91	13.65	14.75	17.41	19.38	23.32	26.62	29.49	31.28			AZ16	C3	serA	16.89	13.29	12.81	16.21	18.51	22.58	24.75	31.36	35.82			AZ16	C3	serA	16.13	13.16	13.09	17.36	19.13	19.68	20.26	21.11	21.65			AZ16	C3	serA	15.54	13.21	13.35	17.37	19.1
AZ16	C4	ycdM	14.21	12.22	11.15	10.38	10.18	10.3	10.19	10.2	10.32			AZ16	C4	ycdM	16.08	12.36	10.8	9.731	9.488	9.925	10.33	13	15.72			AZ16	C4	ycdM	14.91	11.49	10.32	9.803	9.62	10.02	10.3	10.73	10.83			AZ16	C4	ycdM	15.63	12.08	10.55	9.885	9.821
AZ16	C5	b1027	14.43	12.06	11.19	10.42	10.27	10.24	10.24	10.23	10.23			AZ16	C5	b1027	16.29	11.99	10.6	9.702	9.336	10.23	10.56	12.22	14.38			AZ16	C5	b1027	15.05	11.43	10.26	9.559	9.485	10.01	10.17	10.66	10.92			AZ16	C5	b1027	14.18	11.56	10.56	9.801	9.53
AZ16	C6	yceF	13.54	11.67	11.23	10.69	10.46	10.78	11.06	11.42	11.71			AZ16	C6	yceF	16.78	12.23	10.72	10.16	9.964	11.14	12.5	16.33	18.31			AZ16	C6	yceF	15.65	11.32	10.26	10	10.07	10.39	10.74	11.33	11.39			AZ16	C6	yceF	15.65	11.93	10.39	9.987	10.08
AZ16	C7	ycfQ	14.04	12.02	11.61	11.52	11.64	12.19	12.37	12.8	13.1			AZ16	C7	ycfQ	16.68	12.21	11.01	11.14	11.32	12.35	13.11	15.42	18.05			AZ16	C7	ycfQ	15.92	12.29	11.11	11.33	11.63	15.45	18.95	23.59	25.47			AZ16	C7	ycfQ	16.33	12.79	11.47	11.01	10.97
AZ16	C8	b1142	14.13	11.93	11.06	10.21	10.06	9.998	10	10.03	10.11			AZ16	C8	b1142	16.67	11.83	10.33	9.594	9.469	9.942	10.33	12.67	15.36			AZ16	C8	b1142	15.75	11.74	10.35	9.592	9.549	10.03	10.28	10.55	10.73			AZ16	C8	b1142	16.71	12.17	10.57	9.762	9.599
AZ16	C9	ydhP	15.12	12.49	11.18	10.11	9.941	9.922	10.22	10.16	10.24			AZ16	C9	ydhP	14.15	11.51	10.56	9.677	9.582	10.29	11.15	14.59	16.44			AZ16	C9	ydhP	17	12.34	10.63	9.746	9.746	10.17	10.39	10.7	10.72			AZ16	C9	ydhP	17.03	12.77	10.86	10.02	9.4
AZ16	C10	U139	14.81	12.07	11.21	10.33	10.18	9.982	10.07	10.07	10.05			AZ16	C10	U139	13.28	11	10.18	9.472	9.144	9.964	10.62	13.85	15.83			AZ16	C10	U139	15.34	11.15	10.23	9.64	9.198	9.728	9.914	10.27	10.44			AZ16	C10	U139	15.18	12.21	10.8	9.902	9.496
AZ16	C11	b1172	14.93	12.19	11.1	10.16	9.928	9.889	9.871	9.968	10.09			AZ16	C11	b1172	14.32	11.14	10.26	9.709	9.549	10.16	10.63	14.4	16.8			AZ16	C11	b1172	14.93	10.79	9.715	9.594	9.53	10.07	10.29	10.76	10.88			AZ16	C11	b1172	15.09	12.19	10.66	9.956	9.523
AZ16	C12	ycgR	13.05	11.07	10.64	10.21	10.3	10.4	10.41	10.6	10.84			AZ16	C12	ycgR	12.82	9.774	9.619	9.487	9.453	10.14	10.89	14.11	15.57			AZ16	C12	ycgR	14.45	10.86	10.07	9.958	9.847	10.11	10.58	11.03	11.17			AZ16	C12	ycgR	15.21	12.22	10.72	10.12	9.759
AZ16	D1	fsr	12.53	11.52	11.01	10.86	10.97	11	11.28	11.45	11.49			AZ16	D1	fsr	13.69	11.31	10.82	10.6	10.73	11.44	11.82	12.82	14.89			AZ16	D1	fsr	13.49	10.86	10.75	10.65	10.5	10.85	11.2	11.6	11.8			AZ16	D1	fsr	14.05	11.28	10.85	10.76	10.58
AZ16	D2	ynfL	14.38	11.89	11.05	10.44	10.56	11.09	11.52	12.11	12.3			AZ16	D2	ynfL	14.39	11.55	10.53	10.42	10.15	11.13	11.88	14.76	17.49			AZ16	D2	ynfL	15.19	11.58	10.6	10.48	10.46	10.91	11.28	11.68	11.92			AZ16	D2	ynfL	15.58	11.84	10.43	10.41	10.31
AZ16	D3	ydhB	14.19	11.74	11.04	10.28	10.17	10.26	10.32	10.56	10.73			AZ16	D3	ydhB	17.14	12.08	10.66	9.853	9.664	10.42	10.97	14.24	16.99			AZ16	D3	ydhB	16.84	12.28	10.89	10.07	9.762	10.37	10.58	10.87	11.19			AZ16	D3	ydhB	17.28	12.52	10.62	10.06	9.728
AZ16	D4	ribE	14	12.91	13.29	13.7	14.86	15.78	16.74	17.79	18.63			AZ16	D4	ribE	15.77	12.79	12.28	13.38	14.3	16.58	17.78	20.99	24.72			AZ16	D4	ribE	15.67	12.35	12.24	14.03	14.97	15.47	16.03	16.67	17.14			AZ16	D4	ribE	16.09	12.85	12.1	14.13	14.76
AZ16	D5	kdgR	14.66	13.56	14.25	15.51	16.57	17.81	18.66	19.55	20.28			AZ16	D5	kdgR	16.32	12.91	12.6	14.63	16.07	17.91	19.42	22.59	26.24			AZ16	D5	kdgR	16.03	12.45	12.44	14.81	15.94	17.25	19.18	20.97	21.68			AZ16	D5	kdgR	15.54	12.87	12.89	15.2	16.18
AZ16	D6	yabN	13.43	12.2	12.08	11.94	12.25	12.65	12.92	13.38	13.54			AZ16	D6	yabN	16.98	12.56	11.32	11.4	11.64	12.58	12.89	14.45	16.59			AZ16	D6	yabN	16.11	11.99	11.07	11.33	11.53	12.51	13.2	14.13	14.35			AZ16	D6	yabN	16.37	12.33	11.13	11.46	11.67
AZ16	D7	yebA	13.42	11.53	10.86	9.993	9.999	9.959	9.961	10.1	10.11			AZ16	D7	yebA	17.52	11.83	10.39	9.688	9.561	10.06	10.4	12.31	14.59			AZ16	D7	yebA	15.77	11.91	10.44	9.538	9.46	9.882	10.21	10.42	10.62			AZ16	D7	yebA	16.58	12.5	10.64	9.778	9.4
AZ16	D8	ptsA	13.83	12.22	11.99	11.7	11.64	12.04	12.33	12.47	12.75			AZ16	D8	ptsA	17.41	12.07	10.8	10.71	10.95	12.27	13.04	15.31	18.08			AZ16	D8	ptsA	16.15	11.55	10.67	10.82	10.86	11.36	11.68	12.11	12.42			AZ16	D8	ptsA	16.78	12.63	11.19	11.05	11.12
AZ16	D9	gntP	15.5	13.05	12.1	11.62	11.81	12.18	12.36	12.69	12.72			AZ16	D9	gntP	14.5	12	11.41	11.15	11.85	12.27	12.9	15.52	18.37			AZ16	D9	gntP	16.23	12.01	11.14	11.11	11.06	11.8	12.44	13.23	13.61			AZ16	D9	gntP	17.51	13.22	11.52	11.49	11.36
AZ16	D10	ydcJ	14.66	12.87	12.76	14.69	17.15	21.93	26.33	31.07	35.15			AZ16	D10	ydcJ	14.33	12.45	12.93	17.22	21.32	28.78	32.01	38.49	43.77			AZ16	D10	ydcJ	15.8	11.78	12.23	18.36	22.26	23.41	24.12	25.01	25.3			AZ16	D10	ydcJ	16.44	13.29	12.73	16.27	19.2
AZ16	D11	rssA	15.72	12.59	12.39	13.93	15.53	17.78	20.19	22.22	23.77			AZ16	D11	rssA	15.87	11.87	11.51	13.43	15.46	18.47	20.18	24.48	28.39			AZ16	D11	rssA	17.08	11.77	11.09	13.94	15.69	16.45	16.94	17.73	17.96			AZ16	D11	rssA	16.66	13.12	11.92	13.69	14.83
AZ16	D12	ompW	13.41	11.2	11.08	10.72	11	11.54	11.62	11.96	12.25			AZ16	D12	ompW	13.04	10.51	10.32	10.63	10.79	11.7	12.34	15.89	18.45			AZ16	D12	ompW	14.7	10.72	10.23	10.65	10.45	11	11.22	11.74	11.96			AZ16	D12	ompW	15.06	12.34	11.05	10.71	10.72
AZ16	E1	ycjZ	13.03	12.39	12.89	14.12	14.71	15.28	15.81	16.02	16.51			AZ16	E1	ycjZ	14.09	11.83	12.05	13.31	13.94	15.34	16.26	17.54	19.61			AZ16	E1	ycjZ	13.98	11.44	11.95	13.62	13.95	14.39	14.82	15.45	15.72			AZ16	E1	ycjZ	13.96	11.77	12.34	14.01	14.39
AZ16	E2	fes	14.87	11.61	10.66	10.1	10.19	10.47	10.91	11.49	11.92			AZ16	E2	fes	15.43	11.72	10.48	9.855	9.778	10.71	11.32	14.41	16.92			AZ16	E2	fes	14.98	11.43	10.44	9.958	10.14	10.94	11.75	12.59	12.96			AZ16	E2	fes	15	11.33	10.03	9.842	9.614
AZ16	E3	cmr	12.91	10.98	10.74	10.28	10.62	10.99	11.37	11.66	12			AZ16	E3	cmr	15.77	11.46	10.43	10.2	10.08	11.18	11.85	13.88	15.85			AZ16	E3	cmr	15.3	11.5	10.6	10.21	10.23	10.66	11.07	11.28	11.57			AZ16	E3	cmr	15.24	11.61	10.49	10.41	10.33
AZ16	E4	tonB	16.96	15.36	16.98	19.38	21.81	25.69	30.36	34.09	37.75			AZ16	E4	tonB	19.13	15.56	14.66	17.17	19.51	24.57	27.48	36.14	41.6			AZ16	E4	tonB	18.15	16.14	15.48	18.4	20.19	23.03	25.8	28.6	29.95			AZ16	E4	tonB	18.64	15.58	15.83	18.32	19.6
AZ16	E5	yhhT	13.3	11.39	10.87	10.55	10.7	11.04	11.33	11.61	11.88			AZ16	E5	yhhT	16.86	12.04	10.58	10.07	10.09	11.25	12.07	14.65	17.51			AZ16	E5	yhhT	15.66	11.67	10.38	10.08	10.11	10.48	10.76	11.18	11.42			AZ16	E5	yhhT	15.52	11.82	10.47	10.24	10.3
AZ16	E6	pheP	14.41	12.81	12.7	12.61	12.96	13.25	13.4	13.66	13.87			AZ16	E6	pheP	17.59	12.8	11.99	12.22	12.27	13.38	14.26	17.72	20.44			AZ16	E6	pheP	16.12	12.7	12.17	12.34	12.51	13.38	14.09	14.64	15.09			AZ16	E6	pheP	16.17	13.1	12.28	12.82	12.67
AZ16	E7	chaC	13.85	11.63	11.29	11.33	11.8	12.56	13.43	14.13	14.73			AZ16	E7	chaC	17.61	11.85	10.69	11.23	11.6	13.1	14.31	17.4	20.49			AZ16	E7	chaC	15.34	11.47	10.71	11.19	11.77	12.15	12.53	13.26	13.51			AZ16	E7	chaC	15.37	12.06	11.02	11.26	11.66
AZ16	E8	nupG	15.5	15.21	14.85	14.68	15.51	16.13	17	17.68	18.27			AZ16	E8	nupG	17.87	14.76	14.47	15.09	15.62	17.7	19.57	23.93	27.45			AZ16	E8	nupG	15.71	14.16	14.5	15.14	15.45	16.31	17.32	18.28	18.77			AZ16	E8	nupG	16.98	15.6	14.75	15.36	15.76
AZ16	E9	yniA	15.37	12.94	13.55	15	16.44	17.74	18.57	19.03	19.37			AZ16	E9	yniA	16.32	11.82	11.59	15.62	16.7	19.3	20.9	25.47	29.12			AZ16	E9	yniA	15.88	12	11.68	14.99	15.9	17.22	18.66	19.81	20.5			AZ16	E9	yniA	16.85	13.1	12.48	15.82	17.54
AZ16	E10	ydjX	14.2	11.99	10.93	9.97	9.757	9.918	10.02	9.956	10.12			AZ16	E10	ydjX	14.55	11.67	10.51	9.937	9.574	10.16	10.47	12.54	14.9			AZ16	E10	ydjX	14.62	10.77	10.15	9.703	9.492	9.813	10.18	10.25	10.62			AZ16	E10	ydjX	15.88	12.55	10.75	9.865	9.731
AZ16	E11	yddW	15.17	12.15	11.67	11.21	11.33	11.57	11.89	12.34	12.52			AZ16	E11	yddW	15.19	11.65	10.71	10.8	10.73	11.83	12.64	15.22	18.07			AZ16	E11	yddW	15.55	11.36	10.74	10.91	11.03	11.81	12.22	12.69	12.75			AZ16	E11	yddW	16.8	13.01	11.2	10.95	10.89
AZ16	E12	yneE	14.28	12.33	12.96	13.34	14	14.85	15.58	16.21	17.12			AZ16	E12	yneE	15.82	12.19	12.12	13.35	13.72	15.28	16.44	20.74	23.58			AZ16	E12	yneE	15.51	11.82	11.98	13.4	13.51	14.53	15.13	15.99	16.66			AZ16	E12	yneE	15.29	12.94	12.35	13.24	13.46
AZ16	F1	yneH	13.41	12.38	12.62	13.09	13.42	13.82	14.09	14.16	14.41			AZ16	F1	yneH	13.81	11.88	12.15	12.86	13.3	14.21	14.8	16.33	19.36			AZ16	F1	yneH	13.6	11.7	12.26	12.95	12.97	14.44	15.27	16.45	17.02			AZ16	F1	yneH	14.29	11.95	12.46	13.21	13.15
AZ16	F2	nohA	15.57	11.76	10.96	10.27	10.31	10.5	10.75	11.03	11.27			AZ16	F2	nohA	14.08	11.37	10.35	10.07	10.04	10.89	11.59	14.07	17.23			AZ16	F2	nohA	15.21	10.96	10.39	9.926	9.978	10.51	10.83	11.18	11.48			AZ16	F2	nohA	15.41	11.41	10.36	10.22	10.13
AZ16	F3	U66	14.56	11.51	10.63	9.901	9.779	9.959	10.02	10.16	10.19			AZ16	F3	U66	16.43	12.13	10.44	9.773	9.501	9.994	10.45	13.83	16.4			AZ16	F3	U66	16.47	11.82	10.41	9.748	9.625	10.32	10.47	10.67	10.68			AZ16	F3	U66	16.74	12.1	10.13	9.724	9.62
AZ16	F4	glnH	14.14	12.5	12.25	12.68	13.63	14.65	15.39	16.27	17.25			AZ16	F4	glnH	16.6	12.5	11.6	12.39	13.48	15.53	16.6	20.51	24.16			AZ16	F4	glnH	16.53	12.43	11.19	12.18	12.73	13.52	14.17	14.9	15.08			AZ16	F4	glnH	16.16	12.59	11.65	12.92	13.46
AZ16	F5	hcaT	15.24	12.55	12.28	12.07	12.25	12.58	12.99	13.37	13.45			AZ16	F5	hcaT	16.73	12.69	11.63	11.56	11.68	12.92	13.88	17.26	20.48			AZ16	F5	hcaT	16.3	11.98	11.04	11.57	11.61	13.1	14.02	15.32	15.72			AZ16	F5	hcaT	15.97	12.75	11.51	11.81	11.72
AZ16	F6	nanT	13.89	11.77	11.64	11.94	12.88	14.84	16.72	18.59	19.89			AZ16	F6	nanT	16.86	12.18	10.64	11.07	12.24	14.35	15.98	18.95	22.32			AZ16	F6	nanT	15.75	11.63	10.5	11.69	12.69	13.48	13.78	14.04	14.4			AZ16	F6	nanT	16.04	12.15	10.79	11.38	12.17
AZ16	F7	uhpT	13.3	11.2	10.5	9.594	9.537	9.564	9.428	9.679	9.605			AZ16	F7	uhpT	16.38	11.56	10.21	9.451	9.348	10.24	10.78	12.44	14.93			AZ16	F7	uhpT	16.23	11.53	10.15	9.431	9.376	9.683	10.05	14.05	18.23			AZ16	F7	uhpT	14.88	11.79	10.41	9.693	9.477
AZ16	F8	uhpA	13.8	11.64	11.47	11.05	10.97	11.33	11.41	11.56	11.71			AZ16	F8	uhpA	15.86	11.86	10.79	10.56	10.6	11.45	12.23	14.49	17.48			AZ16	F8	uhpA	14.83	11.53	10.81	10.6	10.51	11.14	11.75	12.22	12.66			AZ16	F8	uhpA	16.07	12.54	11.11	10.77	10.7
AZ16	F9	ydcI	14.96	12.9	12.77	16.67	19.34	23.65	27.35	30.3	33.02			AZ16	F9	ydcI	14.82	12.72	12.23	14.56	19.09	23.25	24.91	29.89	34.81			AZ16	F9	ydcI	16.56	12.25	11.68	16.72	17.85	19.42	20.47	21.61	22.4			AZ16	F9	ydcI	17.24	13.18	12.33	16.25	18.03
AZ16	F10	wrbA	15.08	13.19	14.95	18.25	21.7	28.59	35.84	41.81	47.66			AZ16	F10	wrbA	15.71	12.89	12.97	18.34	23.53	31.82	36.9	46.11	51.51			AZ16	F10	wrbA	16.01	11.94	12.2	19.34	24.58	25.55	26.07	27	27.62			AZ16	F10	wrbA	17.21	13.18	12.98	16.26	19.34
AZ16	F11	ychJ	15.29	13.52	14.3	15.08	15.82	16.3	16.9	17.21	17.57			AZ16	F11	ychJ	16.32	12.8	12.93	15.09	15.92	18.17	19.22	23.72	27.25			AZ16	F11	ychJ	15.92	12.6	12.99	15.19	15.9	16.93	17.92	19.16	19.74			AZ16	F11	ychJ	17.81	14.12	13.52	15.19	15.57
AZ16	F12	yciC	13.81	11.87	11.58	10.84	11.18	11.52	11.67	11.98	12.12			AZ16	F12	yciC	13.82	11.17	10.94	11.06	11.19	11.91	12.55	15.34	18.46			AZ16	F12	yciC	14.52	11.07	11.09	10.7	11.02	12.44	13.53	15.15	15.69			AZ16	F12	yciC	15.42	13.08	11.55	11.18	11.24
AZ16	G1	ycjY	12.7	11.27	10.65	9.991	10.08	10.4	10.5	10.87	11.02			AZ16	G1	ycjY	13.06	10.35	9.944	9.632	9.842	10.62	11.06	12.75	15.32			AZ16	G1	ycjY	13.15	10.22	10.13	9.845	9.912	10.32	10.62	11	11.29			AZ16	G1	ycjY	14.59	11.11	10.42	10.37	10.02
AZ16	G2	fepA	13.04	11.36	10.75	9.788	9.625	9.707	9.873	10.14	10.25			AZ16	G2	fepA	12.99	10.66	10.1	9.338	9.211	10.01	10.36	11.1	12.22			AZ16	G2	fepA	12.61	10.39	10.21	9.529	9.278	9.692	10.09	10.54	11			AZ16	G2	fepA	13.48	10.96	9.959	9.412	9.387
AZ16	G3	narX	12.8	11.14	10.65	9.772	9.71	9.615	9.646	9.727	9.77			AZ16	G3	narX	12.79	10.71	10.16	9.64	9.389	9.925	10.23	11.15	12.26			AZ16	G3	narX	13.75	10.58	10.16	9.471	9.191	9.528	9.682	10.05	10.24			AZ16	G3	narX	14.48	11.36	10.25	9.783	9.49
AZ16	G4	yciI	14.41	11.97	11.6	11.19	11.31	11.57	11.76	11.96	11.95			AZ16	G4	yciI	15.78	11.69	10.78	11.05	10.82	11.92	12.78	14.82	17.78			AZ16	G4	yciI	14.11	10.96	10.72	11.15	11.08	11.4	11.83	12.18	12.53			AZ16	G4	yciI	15.8	12.02	11.03	11.02	10.89
AZ16	G5	uxaC	13.77	12.56	12.15	11.71	11.9	12.29	12.46	12.56	12.64			AZ16	G5	uxaC	15.33	12.23	11.33	11.38	11.6	12.88	13.98	17.05	19.72			AZ16	G5	uxaC	14.69	11.49	11.16	11.46	11.39	11.88	12.17	12.61	12.86			AZ16	G5	uxaC	14.43	12.5	11.48	11.61	11.86
AZ16	G6	ppiA	14.06	12.57	12.18	12.16	13.06	14.67	16.27	17.94	19.54			AZ16	G6	ppiA	16.48	12.46	11.48	11.84	12.78	15.5	17.11	21.33	25.44			AZ16	G6	ppiA	14.36	11.59	11.55	12.71	13.5	14.73	15.64	16.82	17.22			AZ16	G6	ppiA	15.4	12.29	11.38	12.32	13.07
AZ16	G7	shiA	13.53	12.35	12.66	12.85	13.46	14.38	15.25	15.88	16.25			AZ16	G7	shiA	15.22	12.16	11.32	12.45	13.54	14.95	15.99	17.87	20.47			AZ16	G7	shiA	15.43	11.91	11.35	12.56	13.13	13.85	14.42	14.9	15.29			AZ16	G7	shiA	14.39	12.56	11.9	12.77	13.17
AZ16	G8	yncG	13.45	11.9	11.97	12.49	13.61	15.48	16.92	18.39	19.59			AZ16	G8	yncG	15.35	11.49	10.54	13.26	14.41	17.14	18.8	21.65	24.64			AZ16	G8	yncG	14.47	11.21	10.79	13.7	14.95	15.61	15.8	16.28	16.59			AZ16	G8	yncG	14.16	11.76	11.2	12.94	14.1
AZ16	G9	glpA	16.22	20.6	20.9	20.77	20.97	21.39	21.23	21.36	21.67			AZ16	G9	glpA	16.14	19.55	19.3	20.1	22.55	23.9	25.37	29.11	33.66			AZ16	G9	glpA	16.59	18.19	18.1	19.52	20.26	21.26	22.05	23.14	23.37			AZ16	G9	glpA	16.81	20.65	20.59	21.07	21.85
AZ16	G10	fadL	15.5	14.72	14.81	15.16	15.95	17.28	18.23	19.5	20.64			AZ16	G10	fadL	16.81	14.62	14.36	15.16	17.01	19.33	21.13	25.16	30.29			AZ16	G10	fadL	16.86	14.31	14.14	15.97	16.36	17.24	17.74	18.48	18.76			AZ16	G10	fadL	17.67	15.49	14.74	15.67	16.01
AZ16	G11	nupC	15.6	15.92	16.71	18.24	19.34	20.48	21.6	22.63	23.36			AZ16	G11	nupC	16.5	15.24	15.93	18.91	20.19	24.1	25.86	30.92	37.22			AZ16	G11	nupC	15.29	14.71	16.02	19.18	20.26	21.4	22.4	23.95	24.59			AZ16	G11	nupC	17.55	16.39	16.41	18.53	19.25
AZ16	G12	yqeG	13.84	13.12	14.62	18.37	20.52	24.68	28.9	32.32	35.05			AZ16	G12	yqeG	14.96	12.49	13.67	19.33	21.81	26.14	28.57	32.34	35.67			AZ16	G12	yqeG	14.69	12.45	13.65	18.51	20.32	21.71	22.41	23.58	24.01			AZ16	G12	yqeG	16.01	13.99	13.84	16.28	18.36
AZ16	H1	lacZ	14.93	19.51	24.02	27.6	29.9	31.89	32.78	33.91	34.61			AZ16	H1	lacZ	15.39	18.1	23.18	28.23	30.1	34.46	36.9	41.7	47.86			AZ16	H1	lacZ	14.59	18.69	25.29	30.16	32.19	32.72	33.59	35.39	35.95			AZ16	H1	lacZ	16.01	19.39	24.63	30.02	32.89
AZ16	H2	ygfU	15.16	13.67	15.14	16.94	18.04	18.9	19.58	19.93	20.49			AZ16	H2	ygfU	16.09	13.43	13.99	16.35	16.8	18.82	19.9	22.02	25.18			AZ16	H2	ygfU	14.84	13.22	14.56	16.54	16.76	17.11	17.72	18.2	18.74			AZ16	H2	ygfU	15.5	13.87	15.05	17.03	17.71
AZ16	H3	pitA	18.04	16.87	19.69	23.54	27.11	30.27	33.28	35.65	37.63			AZ16	H3	pitA	19.42	18.1	21.4	27.49	31.19	36.44	38.84	42.6	45.98			AZ16	H3	pitA	18.45	17.35	20.3	27.66	29.22	30.63	31.38	32.51	32.91			AZ16	H3	pitA	18.92	17.15	20.75	26.36	28.41
AZ16	H4	xylF	13.67	11.3	10.5	9.929	10.11	10.43	10.59	10.84	11.1			AZ16	H4	xylF	15.21	11.29	10.06	9.831	10.2	10.92	11.39	12.39	13.78			AZ16	H4	xylF	13.81	10.73	9.988	10.03	9.901	10.04	10.38	10.6	11.01			AZ16	H4	xylF	14.49	11.41	10.64	10.53	10.59
AZ16	H5	corA	17.78	18.49	23.73	28.05	32.03	37.35	42.21	46.2	49.72			AZ16	H5	corA	18.82	18.33	21.39	27.31	31.61	40.09	44.19	54.3	63.1			AZ16	H5	corA	19.33	18.92	22.56	30.91	34.17	41.86	48.21	57.28	61.09			AZ16	H5	corA	18.22	19.1	23.87	30.63	33.18
AZ16	H6	cysZ	13.83	11.72	11.8	11.41	11.72	11.82	12	12.29	12.49			AZ16	H6	cysZ	15.51	11.76	10.97	11.22	11.49	12.82	13.74	16.09	18.78			AZ16	H6	cysZ	13.86	11.23	11.42	11.42	11.58	12.34	13.07	13.97	14.33			AZ16	H6	cysZ	14.43	12.01	11.6	11.41	11.55
AZ16	H7	codB	14.48	12.63	12.64	12.02	11.94	11.81	11.82	11.68	12.06			AZ16	H7	codB	16.32	12.77	12.04	11.36	11.23	12.11	12.64	13.51	14.73			AZ16	H7	codB	15.75	12.14	12.11	11.3	11.16	11.77	12.12	12.56	12.91			AZ16	H7	codB	16.14	13.26	12.83	12.12	11.88
AZ16	H8	mscL	14.92	12.77	12.47	15.28	17.06	20.5	24.26	27.95	31.02			AZ16	H8	mscL	16.85	12.63	12.37	15.79	18.81	23.62	25.92	30.65	35.66			AZ16	H8	mscL	15.14	11.97	12.56	17.11	18.63	19.45	20.12	21.08	21.39			AZ16	H8	mscL	15.26	12.58	12.56	15.85	17.89
AZ16	H9	gntT	14.57	12.3	11.39	10.97	10.85	11.11	11.25	11.52	11.77			AZ16	H9	gntT	14.37	11.61	10.98	10.54	10.88	11.63	12.55	15.16	17.5			AZ16	H9	gntT	14.13	11.07	10.54	10.27	10.41	10.8	11.25	11.85	12.16			AZ16	H9	gntT	15.08	12.08	10.94	10.51	10.72
AZ16	H10	zntA	14.01	11.88	11.8	11.91	12.45	13.12	14.22	15.07	15.93			AZ16	H10	zntA	15.84	11.99	11.42	11.64	11.81	13.18	14.03	15	15.31			AZ16	H10	zntA	15.53	11.28	10.99	11.72	12.12	12.56	13.11	13.63	13.79			AZ16	H10	zntA	15.84	12.68	11.65	11.9	11.82
AZ16	H11	lctP	14.31	12.88	13.05	13.59	13.92	13.98	14.08	14.19	14.54			AZ16	H11	lctP	15.26	12.88	12.4	12.89	12.65	13.75	14.32	15.67	18.1			AZ16	H11	lctP	15.12	12.99	12.73	12.7	12.71	13.03	13.38	13.83	14.11			AZ16	H11	lctP	15.69	13.15	12.45	13.36	13.56
AZ16	H12	rbsD	16.65	18.75	23.26	31.06	36.21	41.31	45.24	49.19	51.58			AZ16	H12	rbsD	17	17.39	22.73	33.33	37.39	42.32	44.88	49.69	57.8			AZ16	H12	rbsD	16.36	17.44	23.6	33.7	36.84	41.15	44.77	48.33	49.17			AZ16	H12	rbsD	17.4	18.3	20.45	30.37	34.56
AZ17	A1	mlc	15.76	16.6	19.2	21.95	23.79	24.39	24.92	25.14	25.95			AZ17	A1	mlc	16.16	14.33	15.43	18	19.49	21.37	26.9	30.49	31.97			AZ17	A1	mlc	15.25	15.88	17.02	18.76	18.9	19.37	19.88	20.66	21.42			AZ17	A1	mlc	14.51	14.7	18.07	20.64	21.35
AZ17	A2	pitB	17.6	14.62	17.26	27.86	36.81	47.39	64.97	85.32	112.9			AZ17	A2	pitB	18.67	13.23	11.77	14.64	30.54	50.7	71.36	81.26	88.43			AZ17	A2	pitB	16.59	14.05	13.23	19.39	35.22	37.78	39.74	40.47	41.62			AZ17	A2	pitB	16.96	12.07	11.8	18.01	27.21
AZ17	A3	fecA	14.31	12.15	11.13	10.26	10.08	10.04	9.961	9.754	9.943			AZ17	A3	fecA	16.38	11.74	10.22	9.971	9.331	10.58	14.45	17.44	20.04			AZ17	A3	fecA	14.91	12.33	10.71	10.58	9.539	9.608	9.944	10.1	10.13			AZ17	A3	fecA	15.43	11.32	10.48	9.752	9.604
AZ17	A4	ychM	14.78	12.37	11.19	10.77	10.79	10.8	10.89	10.99	11.22			AZ17	A4	ychM	15.67	11.4	9.955	9.876	9.619	10.95	14.74	17.37	19.46			AZ17	A4	ychM	14.73	12.4	11.18	10.75	9.632	9.727	10.11	10.16	10.32			AZ17	A4	ychM	14.04	10.43	10.1	9.777	9.828
AZ17	A5	xasA	15.16	12.29	11.61	11.67	11.7	12.23	12.66	13.21	13.81			AZ17	A5	xasA	15.3	11.08	10.39	10.63	11.39	13.13	17.27	20.9	24.06			AZ17	A5	xasA	15.51	12.74	11.41	11.12	10.7	10.95	11.41	11.57	11.67			AZ17	A5	xasA	14.94	11.68	10.92	11.25	11.08
AZ17	A6	chbA	15.43	12.32	11	10.35	10.24	10.14	10.11	10.02	10.21			AZ17	A6	chbA	16.2	11.29	9.934	9.842	9.127	10.17	14.22	17.79	20.08			AZ17	A6	chbA	14.01	11.99	10.81	10.64	9.448	9.52	9.917	11.73	12.99			AZ17	A6	chbA	14.6	11.2	10.29	9.78	9.462
AZ17	A7	b1997	16.29	13.13	12.12	12.84	14.06	15.32	18.23	20.96	24.19			AZ17	A7	b1997	18.25	11.74	10.44	11.51	14.34	18.66	24.75	29.89	33.19			AZ17	A7	b1997	16.07	13	11.47	12.05	12.81	13.73	14.29	14.5	14.69			AZ17	A7	b1997	15.33	12.06	11.49	12.49	13.92
AZ17	A8	mtr	15.51	13.1	12.08	11.58	16.04	24.13	28.4	30.08	31.92			AZ17	A8	mtr	16.39	11.84	10.68	10.69	14.05	17.11	22.06	26.17	29.13			AZ17	A8	mtr	16.06	12.85	11.48	11.34	15.12	21.49	24.28	25.21	26.32			AZ17	A8	mtr	16.8	13.08	11.59	11.49	10.81
AZ17	A9	cadB	15.89	12.88	12.11	12.45	12.69	12.65	12.7	12.75	12.91			AZ17	A9	cadB	16.11	11.37	10.1	10.48	10.49	11.44	15.17	19.36	22.22			AZ17	A9	cadB	14.96	12.53	11.48	11.68	11.07	11.49	11.97	11.91	12.01			AZ17	A9	cadB	15.66	12.18	11.51	11.52	11.42
AZ17	A10	treB	19.66	39.93	69.15	90.35	95.3	97.04	97.18	95.09	97.05			AZ17	A10	treB	17.53	30.96	66.74	93.82	101.7	107.4	126.7	144.5	156.3			AZ17	A10	treB	19.62	31.96	58.43	81.09	86.19	86.04	88.02	87.38	90.61			AZ17	A10	treB	19.58	31.59	64.27	91.83	92.91
AZ17	A11	ydiU	14.85	12.62	11.98	11.78	12.02	12.06	12.36	12.64	13.19			AZ17	A11	ydiU	14.63	11.5	11.08	10.86	11.28	12.16	14.54	18.86	21.61			AZ17	A11	ydiU	15.71	12.43	11.48	11.52	10.69	11.38	11.67	11.96	12.27			AZ17	A11	ydiU	15.43	12.61	11.54	11.06	11.02
AZ17	A12	Empty	14.34	14.26	14.04	13.95	13.75	13.81	13.65	13.46	13.45			AZ17	A12	Empty	14.56	14.02	14.06	13.86	13.1	13.16	13.03	12.8	12.96			AZ17	A12	Empty	13.56	13.51	13.19	13.15	13.03	12.53	12.21	11.96	11.93			AZ17	A12	Empty	14.06	13.73	13.53	13.31	13.04
AZ17	B1	ydiV	16.39	13.68	14.35	16.45	18.38	20.05	21.43	22.25	23.45			AZ17	B1	ydiV	14.93	12.61	13.33	16.29	20.43	22.76	26.1	29.52	32.06			AZ17	B1	ydiV	15.16	13.82	14.44	16.45	19.53	22.04	23.6	24.64	25.41			AZ17	B1	ydiV	15.3	12.17	13.93	17.57	18.99
AZ17	B2	yeaE	14.53	12.56	11.45	10.92	10.87	10.98	11.11	11.13	11.52			AZ17	B2	yeaE	14.88	11.33	10.11	10.45	10.24	11.48	14.92	17.94	19.75			AZ17	B2	yeaE	16.18	12.81	11.13	10.84	9.83	10.14	10.46	10.52	10.76			AZ17	B2	yeaE	14.83	10.66	9.746	9.868	9.912
AZ17	B3	manY	15.2	12.59	11.36	10.52	10.39	10.25	10.19	10.05	10.14			AZ17	B3	manY	15.48	11.51	9.824	9.739	9.518	10.62	14.21	16.67	18.11			AZ17	B3	manY	16.5	13.2	11.18	10.47	9.384	9.636	9.849	9.856	9.903			AZ17	B3	manY	15.99	10.8	9.841	9.857	9.893
AZ17	B4	ygjI	15.13	12.76	11.35	10.85	10.3	10.13	10.05	10.07	10.03			AZ17	B4	ygjI	15.25	11.34	10.03	9.817	9.286	10.18	12.89	15.62	17.05			AZ17	B4	ygjI	15.75	12.62	11.03	10.55	9.556	9.827	10	10.05	10.03			AZ17	B4	ygjI	14.8	10.51	9.797	9.648	9.519
AZ17	B5	frlA	16.18	13.79	13.16	13.34	13.89	14.86	15.47	16.14	16.9			AZ17	B5	frlA	15.13	12.03	11.89	13.21	14.54	16.3	20.35	23.87	26.22			AZ17	B5	frlA	16.78	13.65	12.7	12.63	12.75	13.51	14.38	14.57	14.97			AZ17	B5	frlA	16.63	12.96	12.97	13.84	13.82
AZ17	B6	yeeR	15.62	12.5	11.3	10.93	10.49	10.41	10.34	10.37	10.48			AZ17	B6	yeeR	16.09	11.39	9.937	9.833	9.613	10.43	13.15	15.92	17.62			AZ17	B6	yeeR	15.15	12.54	11.02	10.66	9.509	9.685	9.985	10.1	10.2			AZ17	B6	yeeR	15.66	11.5	10.34	9.976	9.54
AZ17	B7	yeeV	16.38	12.77	11.29	10.86	10.2	10.08	9.873	9.899	10.01			AZ17	B7	yeeV	16.24	11.25	9.788	9.558	8.918	9.786	12.72	15.84	17.75			AZ17	B7	yeeV	17.18	13.2	11.25	10.4	8.986	9.221	9.362	9.476	9.515			AZ17	B7	yeeV	15.38	12.11	10.78	10.21	9.351
AZ17	B8	yegP	14.14	12.34	12.03	12.39	13.2	13.83	15.02	16.19	17.43			AZ17	B8	yegP	15.93	11.47	10.63	11.62	13.88	16.83	22.16	26.11	28.77			AZ17	B8	yegP	16.77	13.02	11.7	12.13	12.69	13.56	13.76	13.87	13.96			AZ17	B8	yegP	17.17	13.23	11.78	12.36	12.17
AZ17	B9	yfaD	15.63	12.77	11.58	11.34	10.79	10.46	10.52	10.33	10.25			AZ17	B9	yfaD	16.91	11.86	10.08	9.883	9.536	11.07	16.13	18.14	19.07			AZ17	B9	yfaD	15.95	12.77	11.37	10.96	10.25	10.2	10.31	10.33	10.35			AZ17	B9	yfaD	17.45	13.07	11.36	10.98	9.89
AZ17	B10	yfdG	19.18	18.83	19.53	21.03	22.9	24.5	25.96	27.1	28.83			AZ17	B10	yfdG	18.87	17.38	19.2	22.3	26.03	28.68	34.88	41.38	45.42			AZ17	B10	yfdG	20.69	18.69	19.02	21.07	23.4	26.71	29.46	30.55	31.6			AZ17	B10	yfdG	20.78	18.57	18.96	21.04	22.2
AZ17	B11	yfdQ	16.9	13.88	11.85	10.98	10.56	9.983	10.1	9.988	10.05			AZ17	B11	yfdQ	15.18	11.49	9.899	9.521	9.36	9.81	11.71	15.45	17.65			AZ17	B11	yfdQ	18.12	13	11.08	10.32	9.2	9.604	9.662	9.688	9.686			AZ17	B11	yfdQ	16.23	12.64	10.87	9.983	9.624
AZ17	B12	yffS	14.04	12.12	11.7	11.18	11.3	11.28	11.43	11.42	11.56			AZ17	B12	yffS	13.5	11.08	10.63	10.34	10.55	11.32	13.55	16.87	19.25			AZ17	B12	yffS	15.38	11.61	10.83	10.6	10.17	10.59	11.02	11.07	11.33			AZ17	B12	yffS	14.34	12.22	11.32	10.58	10.48
AZ17	C1	yfgH	16.94	15.74	17.95	22.39	26.49	29.5	31.68	33.13	35.05			AZ17	C1	yfgH	16.18	14.75	16.05	19.58	23.08	26.2	33.03	36.93	39.94			AZ17	C1	yfgH	16.66	15.69	16.82	19.8	21.88	22.71	23.58	24.14	24.97			AZ17	C1	yfgH	16.29	15.22	18.61	23.59	24.5
AZ17	C2	yfhR	14.15	11.83	10.92	10.5	10.51	10.61	11.02	10.99	11.43			AZ17	C2	yfhR	15.16	11.75	10.1	9.694	9.918	11.24	14.62	17.7	19.95			AZ17	C2	yfhR	15.06	12.48	10.9	10.61	9.396	9.894	10.1	10.08	10.31			AZ17	C2	yfhR	14.25	10.36	9.77	9.917	10.24
AZ17	C3	serA	14.49	13.54	14.26	16.6	18.55	21.34	23.54	25.99	28.6			AZ17	C3	serA	15.66	12.55	12.17	14.37	18.43	21.82	28.33	33.1	36.79			AZ17	C3	serA	15.84	13.67	13.3	14.82	16.58	17.14	17.8	18.41	18.59			AZ17	C3	serA	14.59	11.85	13.12	17.34	19.1
AZ17	C4	yfhL	16.32	13.83	13.3	14.43	14.76	15.65	16.26	16.68	17.23			AZ17	C4	yfhL	16.63	12.99	12.3	14.12	15.6	17.3	21.91	25.72	28.75			AZ17	C4	yfhL	16.35	14.09	13.32	13.81	14.82	17.38	20.77	22.83	24.16			AZ17	C4	yfhL	15.3	11.74	12.28	13.98	14.53
AZ17	C5	smpA	18.32	17.68	19.27	24.68	28.94	32.63	35.24	36.64	38.88			AZ17	C5	smpA	18.29	16.77	18.49	23.33	28.99	34	41.86	48.77	53.35			AZ17	C5	smpA	18.44	17.47	18.87	21.72	27.97	31.51	34.9	37.87	40.03			AZ17	C5	smpA	17.86	17.07	20.05	25.46	28.15
AZ17	C6	yfjI	14.75	12.2	10.91	10.5	9.875	9.827	9.735	9.744	9.629			AZ17	C6	yfjI	15.93	11.5	10.14	9.652	9.027	9.886	11.68	14.7	16.83			AZ17	C6	yfjI	14.55	12.22	10.95	10.25	9.275	9.375	9.585	9.69	9.793			AZ17	C6	yfjI	14.71	11.46	10.4	10.03	9.438
AZ17	C7	yqaD	15.17	12.77	11.73	11.98	12.23	12.92	13.69	14.42	15.29			AZ17	C7	yqaD	17.02	12.42	10.64	10.55	11.74	13.83	18.17	22.37	25.01			AZ17	C7	yqaD	16.21	13.05	11.45	11.26	11.63	12.14	12.39	12.63	12.94			AZ17	C7	yqaD	15.21	12.08	11.2	11.48	11.67
AZ17	C8	csiD	14.97	12.21	11.14	10.69	10.58	11.11	11.81	12.38	13.23			AZ17	C8	csiD	16.26	11.7	10.34	9.873	10.93	12.26	16	19.45	22.09			AZ17	C8	csiD	16.53	12.96	11	10.56	9.704	9.966	10.07	10.27	10.2			AZ17	C8	csiD	16.46	13.26	11.4	10.41	10.08
AZ17	C9	yncB	14.78	12.43	11.48	11.15	11.14	11.45	11.78	12	12.51			AZ17	C9	yncB	15.54	11.67	10.27	10.13	11.1	12.16	15.23	18.77	21.3			AZ17	C9	yncB	15.55	12.44	11.05	10.78	10.18	10.51	10.7	10.82	10.97			AZ17	C9	yncB	15.64	12.75	11.39	11.33	10.54
AZ17	C10	U139	14.72	12.49	11.15	10.49	10.08	9.835	9.96	9.924	9.845			AZ17	C10	U139	15.76	11.72	10.15	9.768	9.572	9.944	11.9	14.88	17.27			AZ17	C10	U139	16.23	12.61	10.98	10.36	9.492	9.706	9.791	9.806	9.836			AZ17	C10	U139	15.68	12.89	11.08	10.35	9.683
AZ17	C11	ego	14.9	12.28	11.62	11.76	11.83	12.62	13.55	14.36	14.74			AZ17	C11	ego	15.24	11.22	10.26	10.91	12.72	15.01	18.84	22.94	25.94			AZ17	C11	ego	16.66	12.85	11.29	11.06	10.64	11.31	11.81	12.12	12.02			AZ17	C11	ego	15.43	12.59	11.44	11.15	10.84
AZ17	C12	nagE	13.87	12.67	12.21	12.04	12.34	12.65	12.88	13.09	13.43			AZ17	C12	nagE	13.19	12.12	11.87	11.98	12.53	13.34	15.31	18.79	21.2			AZ17	C12	nagE	15.25	12.28	11.67	11.66	11.56	11.99	12.39	12.57	12.71			AZ17	C12	nagE	14.25	12.13	11.91	11.63	11.52
AZ17	D1	manX	15.53	17.22	24.67	32.84	34.19	34.96	35.09	34.65	35.76			AZ17	D1	manX	16.22	15.72	22.29	33.04	35.6	37.96	47.22	52	56.72			AZ17	D1	manX	16.38	17.21	22.63	29.91	35.44	38.45	41.31	43.54	45.78			AZ17	D1	manX	15.38	15.92	26.84	37.54	38.6
AZ17	D2	tyrP	17.58	15.37	15	17.02	18.36	19.48	20.33	20.75	21.58			AZ17	D2	tyrP	18.03	14.94	14.59	16.55	18.8	21.22	27.88	32.26	34.81			AZ17	D2	tyrP	17.35	15.34	15.24	16.34	17.4	18.04	18.65	19.42	20.25			AZ17	D2	tyrP	17.11	14.24	14.93	17.66	17.91
AZ17	D3	srlA	15.56	17.67	22.04	27.37	28.88	29.05	29.06	28.54	28.71			AZ17	D3	srlA	16.21	14.8	18.25	26.07	28.65	30.62	37.96	42.28	45.89			AZ17	D3	srlA	16.01	17.72	21.91	25.99	27.89	27.76	28.29	30.02	31.27			AZ17	D3	srlA	14.47	15.48	21.14	28.31	28.59
AZ17	D4	yahO	16.25	13.58	11.79	11.31	11.09	11.59	12.3	12.99	13.98			AZ17	D4	yahO	17.16	12.52	10.46	10.14	11.13	13.14	16.95	20.7	22.68			AZ17	D4	yahO	16.81	13.49	11.31	10.71	10.01	10.27	10.53	10.67	10.72			AZ17	D4	yahO	15.36	12.34	10.9	10.45	10.44
AZ17	D5	b1437	16.62	12.96	11.21	10.59	10.24	10.01	9.941	9.997	9.996			AZ17	D5	b1437	18.45	11.9	10.04	9.477	9.175	10.25	13.52	15.84	17.38			AZ17	D5	b1437	16.65	12.97	11.21	10.05	8.868	9.144	9.271	9.424	9.483			AZ17	D5	b1437	16.22	11.62	10.11	10.01	9.218
AZ17	D6	yncA	16.27	13	11.84	11.74	11.86	12.17	12.37	12.6	12.85			AZ17	D6	yncA	17.94	12.12	10.81	10.68	11.47	12.93	16.56	19.96	21.77			AZ17	D6	yncA	15.84	13.07	11.61	11.45	10.98	11.23	11.59	11.91	11.95			AZ17	D6	yncA	14.7	12.07	11.3	11.67	11.28
AZ17	D7	lsrR	15.73	13.02	11.98	11.99	12.01	12.59	13.61	14.55	14.74			AZ17	D7	lsrR	19.04	12.79	11.18	11.14	12.54	14.85	18.87	22.69	25.14			AZ17	D7	lsrR	17.08	13.5	11.8	11.4	11.11	11.66	12	12.25	12.35			AZ17	D7	lsrR	14.96	12.69	11.84	11.82	11.57
AZ17	D8	b0259	14.82	12.39	11.25	10.8	10.39	10.18	10.2	9.951	10.03			AZ17	D8	b0259	17.89	11.98	10.52	9.938	9.54	10.15	12.08	15.32	17.71			AZ17	D8	b0259	17.02	13.23	10.97	10.34	9.662	10.4	10.93	11.18	11.24			AZ17	D8	b0259	15.26	12.84	11	10.19	9.532
AZ17	D9	nagB	15.9	12.89	11.56	11.27	10.73	10.63	10.71	10.76	10.89			AZ17	D9	nagB	17.48	12.28	10.66	10.21	9.957	11	14.38	17.91	20.08			AZ17	D9	nagB	18.18	13.6	11.44	10.77	9.835	10.13	10.46	10.54	10.79			AZ17	D9	nagB	14.87	12.69	11.55	10.99	10.43
AZ17	D10	yoaE	15.5	13.07	11.75	11.69	11.27	11.39	11.57	11.54	11.83			AZ17	D10	yoaE	17.42	12.1	10.75	10.67	10.84	11.64	14.11	17.64	19.96			AZ17	D10	yoaE	16.71	12.99	11.48	11.16	10.91	11.5	12.02	12.05	12.14			AZ17	D10	yoaE	15.41	13.02	11.97	11.54	11.08
AZ17	D11	yecH	15.87	13.44	12.6	12.87	13.32	14.14	14.97	15.58	16.99			AZ17	D11	yecH	17.5	12.27	10.76	11.27	12.9	15.56	20.81	23.71	25.54			AZ17	D11	yecH	17.82	13.88	12.23	12.24	12.04	12.26	12.64	12.6	13.07			AZ17	D11	yecH	15.7	13.26	12.19	12.45	12.66
AZ17	D12	yahN	15.17	12.28	11.15	11.01	10.71	10.74	10.83	10.94	11.05			AZ17	D12	yahN	14.23	10.69	10.01	9.524	9.734	10.47	12.42	15.83	17.99			AZ17	D12	yahN	16.39	11.97	10.35	10.44	9.491	9.769	10.14	10.18	10.23			AZ17	D12	yahN	14.41	11.91	10.92	10.25	10.16
AZ17	E1	panB	16	11.95	10.71	10.22	10.08	10.13	10.08	10.23	10.34			AZ17	E1	panB	14.32	11.12	9.886	10.09	9.677	10.97	14.78	17.32	18.37			AZ17	E1	panB	14.44	11.8	10.62	10.47	9.584	9.798	10.19	10.36	10.54			AZ17	E1	panB	14.09	10.13	9.722	9.542	9.52
AZ17	E2	nagA	16.54	12.27	10.35	9.876	9.698	9.657	9.731	9.743	9.921			AZ17	E2	nagA	15.41	11.81	9.926	9.542	9.222	10.48	14.28	17.6	20.07			AZ17	E2	nagA	14.59	12.39	10.87	10.34	9	9.387	9.596	9.548	9.592			AZ17	E2	nagA	14.3	10.46	9.483	9.232	9.23
AZ17	E3	grxB	14.82	12.43	11.89	12.23	12.63	13.24	13.72	14.02	14.8			AZ17	E3	grxB	14.66	11.16	10.71	11.57	12.53	14.71	19.12	23.05	25.73			AZ17	E3	grxB	14.69	12.7	11.62	12.14	12.01	12.13	12.72	13.04	13.38			AZ17	E3	grxB	13.18	10.29	10.68	11.43	12.34
AZ17	E4	pdxH	16.68	13.83	12.84	13.6	14.13	14.53	14.95	15.2	15.54			AZ17	E4	pdxH	15.58	12.45	11.63	12.69	13.58	15.22	19.5	22.82	25.98			AZ17	E4	pdxH	15.88	13.56	12.5	12.98	13.57	14.34	15.28	15.81	16.37			AZ17	E4	pdxH	14.67	11.4	12.1	13.21	13.84
AZ17	E5	dcd	18.12	15.5	16.82	20.14	22.76	25.36	27.67	29.35	31.77			AZ17	E5	dcd	16.94	14.24	15.4	19.58	24.64	28	34.68	41.16	45.23			AZ17	E5	dcd	15.96	15.15	16.5	19.47	24.57	27.89	30.37	31.66	33.14			AZ17	E5	dcd	15.88	13.95	17.42	24.69	27.5
AZ17	E6	thiM	18.22	15.37	15.08	16.48	17.27	18.53	19.42	20.32	21.75			AZ17	E6	thiM	17.51	14.34	14.17	15.88	18.02	20	24.23	29.24	32.09			AZ17	E6	thiM	16.03	14.81	14.84	16.2	17.22	20.33	22.56	23.79	25.17			AZ17	E6	thiM	16.7	14.46	14.99	17	17.15
AZ17	E7	gshA	16.9	13.86	13.54	14.97	15.75	16.89	17.77	18.74	19.87			AZ17	E7	gshA	17.01	13.13	12.2	13.1	15.04	16.79	18.29	19.07	19.6			AZ17	E7	gshA	16.29	13.47	12.68	13.7	14.59	15.08	15.83	16.17	16.61			AZ17	E7	gshA	16.36	13.33	12.99	14.53	15.13
AZ17	E8	gntK	14.55	12.08	10.94	10.59	10.07	9.936	9.92	9.718	9.699			AZ17	E8	gntK	15.92	11.71	10.12	9.536	9.19	9.878	11.89	15	17.39			AZ17	E8	gntK	15.44	12.65	11.09	10.38	9.211	9.429	9.507	9.563	9.588			AZ17	E8	gntK	15.54	12.94	11.34	10.39	9.681
AZ17	E9	grxC	15.82	12.92	12.55	13.38	13.89	14.55	15.71	16.44	17.55			AZ17	E9	grxC	16.54	12.22	10.84	11.56	13.2	15.55	19.96	24.21	27.22			AZ17	E9	grxC	16.12	13.27	12	12.45	12.65	13.02	13.45	13.59	13.81			AZ17	E9	grxC	15.54	13.03	12.31	12.81	13.05
AZ17	E10	nrdD	16.02	12.81	11.42	11.08	10.78	11.07	11.38	11.58	11.97			AZ17	E10	nrdD	16.12	12	10.32	10.19	10.4	11.54	14.14	18.1	20.54			AZ17	E10	nrdD	14.98	12.75	11.41	10.84	10.15	10.71	11.26	11.42	11.52			AZ17	E10	nrdD	15.48	13.01	11.51	10.91	10.32
AZ17	E11	thiG	18.25	13.65	11.68	10.95	10.28	9.993	9.949	9.814	9.853			AZ17	E11	thiG	14.89	11.24	9.811	9.611	9.232	9.531	11.54	14.73	17.24			AZ17	E11	thiG	15.31	12.68	11.31	10.7	9.241	9.469	9.591	9.752	9.622			AZ17	E11	thiG	15.46	13.16	11.53	10.66	9.51
AZ17	E12	ychF	17.73	16.22	17.91	21.96	24.74	27.47	30.72	34.19	38.34			AZ17	E12	ychF	16.6	14.82	17.48	22.57	27.66	32.34	40.78	48.04	53.16			AZ17	E12	ychF	16.27	15.58	17.52	22.15	39.57	66.65	83.02	89.84	95.26			AZ17	E12	ychF	17.23	15.71	17.7	22.47	24.77
AZ17	F1	kch	16.72	12.24	11.09	11.43	12.78	14.28	15.79	17.09	18.26			AZ17	F1	kch	15.77	11.23	9.962	10.69	11.88	14.53	19.18	22.17	24.31			AZ17	F1	kch	15.49	12.34	10.74	10.92	11.17	11.66	12.03	12.23	12.54			AZ17	F1	kch	14.88	10.53	10.02	11.11	12.01
AZ17	F2	yciW	17.54	13.11	11.07	10.47	9.825	9.669	9.785	9.658	9.639			AZ17	F2	yciW	16.97	12.11	9.97	9.492	9.229	10.58	14.56	17.44	18.78			AZ17	F2	yciW	15.83	12.84	10.84	10.23	8.819	9.41	9.572	9.754	9.754			AZ17	F2	yciW	15.41	10.74	9.55	9.089	9.19
AZ17	F3	U66	16.16	12.64	11.04	10.54	9.847	9.885	9.682	9.674	9.739			AZ17	F3	U66	16.25	11.4	9.92	9.602	9.291	9.933	12.67	15.98	17.67			AZ17	F3	U66	15.28	12.48	10.84	10.08	8.911	9.283	9.361	9.39	9.579			AZ17	F3	U66	14.01	10.48	9.45	8.963	8.993
[truncated: 331 more rows]
[truncated: 4 more columns]

## Sheet: Fold Change
Fold changes of GFP expression in antibiotic-treated cultures for the indicated promoters.
[truncated: 1,934 more rows]
